# Supplementary material for: Proteomic identification and validation of novel interactions of the putative tumor suppressor PRELP with membrane proteins including IGFI-R and p75NTR
Source: J Biol Chem. 2021 Jan 9;296:100278. doi: 10.1016/j.jbc.2021.100278 (PMC7948961; doi:10.1016/j.jbc.2021.100278)
Supplement: Table S1 [file mmc1.xlsx]

## Sheet: Sheet1
Supplemental Table 1. Assigned peptides profile of mass spectrometry.
Co-Immunoprecipitated proteins were analyzed by LC-MS/MS analysis.
The analysis of the identified data was carried out with Scaffold software (Proteome Software).
Biological sample category	Biological sample name	Protein accession number	Protein name	Protein identification probability	Protein percentage of total spectra	Protein molecular weight (AMU)	Number of unique peptides	Number of unique spectra	Number of total spectra	Peptide sequence	Previous amino acid	Next amino acid	Peptide identification probability	Mascot Ion score	Mascot Identity score	Mascot Delta Ion score	Modifications identified by spectrum	Actual peptide mass (AMU)	Spectrum charge	Actual minus calculated peptide mass (AMU)	Actual minus calculated peptide mass (PPM)	Peptide start index	Peptide stop index	MS/MS sample name	Spectrum name
Control	Control_n1	1433E_HUMAN	14-3-3 protein epsilon OS=Homo sapiens OX=9606 GN=YWHAE PE=1 SV=1	1	0.000147	29157	6	6	7	DSTLIMQLLR	K	D	0.997	57.8	25	48.5		1188.66	2	0.0037	3.1	216	225	mock_130m_qe4 (F040676)	File: "D:\RawData\Q-EX\190327_kosuge PRELP MS\mock_130m_qe4.raw"; SpectrumID: "38275"; scans: "45273"
Control	Control_n1	1433E_HUMAN	14-3-3 protein epsilon OS=Homo sapiens OX=9606 GN=YWHAE PE=1 SV=1	1	0.000147	29157	6	6	7	DSTLIMQLLR	K	D	0.997	56.2	25	47.4		1188.65	2	0.00076	0.64	216	225	mock_130m_qe4 (F040676)	File: "D:\RawData\Q-EX\190327_kosuge PRELP MS\mock_130m_qe4.raw"; SpectrumID: "38369"; scans: "45377"
Control	Control_n1	1433E_HUMAN	14-3-3 protein epsilon OS=Homo sapiens OX=9606 GN=YWHAE PE=1 SV=1	1	0.000147	29157	6	6	7	EAAENSLVAYK	K	A	0.997	50.4	25	50.4		1193.59	2	0.0011	0.9	143	153	mock_130m_qe4 (F040676)	File: "D:\RawData\Q-EX\190327_kosuge PRELP MS\mock_130m_qe4.raw"; SpectrumID: "12462"; scans: "16871"
Control	Control_n1	1433E_HUMAN	14-3-3 protein epsilon OS=Homo sapiens OX=9606 GN=YWHAE PE=1 SV=1	1	0.000147	29157	6	6	7	MDDREDLVYQAK	-	L	0.987	37	25.5	37	Acetyl (+42)	1523.7	2	0.0028	1.8	1	12	mock_130m_qe4 (F040676)	File: "D:\RawData\Q-EX\190327_kosuge PRELP MS\mock_130m_qe4.raw"; SpectrumID: "19751"; scans: "24890"
Control	Control_n1	1433E_HUMAN	14-3-3 protein epsilon OS=Homo sapiens OX=9606 GN=YWHAE PE=1 SV=1	1	0.000147	29157	6	6	7	NLLSVAYK	R	N	0.982	34.2	25	16		906.52	2	0.0015	1.7	43	50	mock_130m_qe4 (F040676)	File: "D:\RawData\Q-EX\190327_kosuge PRELP MS\mock_130m_qe4.raw"; SpectrumID: "18550"; scans: "23569"
Control	Control_n1	1433E_HUMAN	14-3-3 protein epsilon OS=Homo sapiens OX=9606 GN=YWHAE PE=1 SV=1	1	0.000147	29157	6	6	7	QMVETELK	R	L	0.99	53.6	25	45.9		976.49	2	0.001	1	87	94	mock_130m_qe4 (F040676)	File: "D:\RawData\Q-EX\190327_kosuge PRELP MS\mock_130m_qe4.raw"; SpectrumID: "9640"; scans: "13749"
Control	Control_n1	1433E_HUMAN	14-3-3 protein epsilon OS=Homo sapiens OX=9606 GN=YWHAE PE=1 SV=1	1	0.000147	29157	6	6	7	YLAEFATGNDR	R	K	0.974	39	25	39		1255.59	2	0.004	3.2	131	141	mock_130m_qe4 (F040676)	File: "D:\RawData\Q-EX\190327_kosuge PRELP MS\mock_130m_qe4.raw"; SpectrumID: "16561"; scans: "21381"
Control	Control_n1	1433G_HUMAN	14-3-3 protein gamma OS=Homo sapiens OX=9606 GN=YWHAG PE=1 SV=2	0.95	2.1e-05	28285.1	1	1	1	DSTLIMQLLR	K	D	0.997	57.8	25	48.5		1188.66	2	0.0037	3.1	218	227	mock_130m_qe4 (F040676)	File: "D:\RawData\Q-EX\190327_kosuge PRELP MS\mock_130m_qe4.raw"; SpectrumID: "38275"; scans: "45273"
Control	Control_n1	1433G_HUMAN	14-3-3 protein gamma OS=Homo sapiens OX=9606 GN=YWHAG PE=1 SV=2	0.95	2.1e-05	28285.1	1	1	1	DSTLIMQLLR	K	D	0.997	56.2	25	47.4		1188.65	2	0.00076	0.64	218	227	mock_130m_qe4 (F040676)	File: "D:\RawData\Q-EX\190327_kosuge PRELP MS\mock_130m_qe4.raw"; SpectrumID: "38369"; scans: "45377"
Control	Control_n1	1433G_HUMAN	14-3-3 protein gamma OS=Homo sapiens OX=9606 GN=YWHAG PE=1 SV=2	0.95	2.1e-05	28285.1	1	1	1	NLLSVAYK	R	N	0.982	34.2	25	16		906.52	2	0.0015	1.7	43	50	mock_130m_qe4 (F040676)	File: "D:\RawData\Q-EX\190327_kosuge PRELP MS\mock_130m_qe4.raw"; SpectrumID: "18550"; scans: "23569"
Control	Control_n1	1433G_HUMAN	14-3-3 protein gamma OS=Homo sapiens OX=9606 GN=YWHAG PE=1 SV=2	0.95	2.1e-05	28285.1	1	1	1	YLAEVATGEK	R	R	0.997	55.8	25	53.9		1079.55	2	0.0021	2	133	142	mock_130m_qe4 (F040676)	File: "D:\RawData\Q-EX\190327_kosuge PRELP MS\mock_130m_qe4.raw"; SpectrumID: "10313"; scans: "14490"
Control	Control_n1	1433T_HUMAN	14-3-3 protein theta OS=Homo sapiens OX=9606 GN=YWHAQ PE=1 SV=1	0.999	2.1e-05	27747.4	1	1	1	AVTEQGAELSNEER	K	N	0.997	71.2	25.6	71.2		1531.71	2	-0.00044	-0.29	28	41	mock_130m_qe4 (F040676)	File: "D:\RawData\Q-EX\190327_kosuge PRELP MS\mock_130m_qe4.raw"; SpectrumID: "9032"; scans: "13079"
Control	Control_n1	1433T_HUMAN	14-3-3 protein theta OS=Homo sapiens OX=9606 GN=YWHAQ PE=1 SV=1	0.999	2.1e-05	27747.4	1	1	1	DSTLIMQLLR	K	D	0.997	57.8	25	48.5		1188.66	2	0.0037	3.1	213	222	mock_130m_qe4 (F040676)	File: "D:\RawData\Q-EX\190327_kosuge PRELP MS\mock_130m_qe4.raw"; SpectrumID: "38275"; scans: "45273"
Control	Control_n1	1433T_HUMAN	14-3-3 protein theta OS=Homo sapiens OX=9606 GN=YWHAQ PE=1 SV=1	0.999	2.1e-05	27747.4	1	1	1	DSTLIMQLLR	K	D	0.997	56.2	25	47.4		1188.65	2	0.00076	0.64	213	222	mock_130m_qe4 (F040676)	File: "D:\RawData\Q-EX\190327_kosuge PRELP MS\mock_130m_qe4.raw"; SpectrumID: "38369"; scans: "45377"
Control	Control_n1	1433T_HUMAN	14-3-3 protein theta OS=Homo sapiens OX=9606 GN=YWHAQ PE=1 SV=1	0.999	2.1e-05	27747.4	1	1	1	NLLSVAYK	R	N	0.982	34.2	25	16		906.52	2	0.0015	1.7	42	49	mock_130m_qe4 (F040676)	File: "D:\RawData\Q-EX\190327_kosuge PRELP MS\mock_130m_qe4.raw"; SpectrumID: "18550"; scans: "23569"
Control	Control_n1	1433Z_HUMAN	14-3-3 protein zeta/delta OS=Homo sapiens OX=9606 GN=YWHAZ PE=1 SV=1	1	2.1e-05	27727.9	1	1	1	DSTLIMQLLR	K	D	0.997	57.8	25	48.5		1188.66	2	0.0037	3.1	213	222	mock_130m_qe4 (F040676)	File: "D:\RawData\Q-EX\190327_kosuge PRELP MS\mock_130m_qe4.raw"; SpectrumID: "38275"; scans: "45273"
Control	Control_n1	1433Z_HUMAN	14-3-3 protein zeta/delta OS=Homo sapiens OX=9606 GN=YWHAZ PE=1 SV=1	1	2.1e-05	27727.9	1	1	1	DSTLIMQLLR	K	D	0.997	56.2	25	47.4		1188.65	2	0.00076	0.64	213	222	mock_130m_qe4 (F040676)	File: "D:\RawData\Q-EX\190327_kosuge PRELP MS\mock_130m_qe4.raw"; SpectrumID: "38369"; scans: "45377"
Control	Control_n1	1433Z_HUMAN	14-3-3 protein zeta/delta OS=Homo sapiens OX=9606 GN=YWHAZ PE=1 SV=1	1	2.1e-05	27727.9	1	1	1	GIVDQSQQAYQEAFEISK	K	K	0.997	69.5	27.4	68.7		2039.99	2	0.0061	3	140	157	mock_130m_qe4 (F040676)	File: "D:\RawData\Q-EX\190327_kosuge PRELP MS\mock_130m_qe4.raw"; SpectrumID: "30513"; scans: "36735"
Control	Control_n1	1433Z_HUMAN	14-3-3 protein zeta/delta OS=Homo sapiens OX=9606 GN=YWHAZ PE=1 SV=1	1	2.1e-05	27727.9	1	1	1	NLLSVAYK	R	N	0.982	34.2	25	16		906.52	2	0.0015	1.7	42	49	mock_130m_qe4 (F040676)	File: "D:\RawData\Q-EX\190327_kosuge PRELP MS\mock_130m_qe4.raw"; SpectrumID: "18550"; scans: "23569"
Control	Control_n1	2AAA_HUMAN	Serine/threonine-protein phosphatase 2A 65 kDa regulatory subunit A alpha isoform OS=Homo sapiens OX=9606 GN=PPP2R1A PE=1 SV=4	1	0.000126	65291.7	5	6	6	ELVSDANQHVK	K	S	0.997	42.6	25	42.6		1238.63	3	0.00049	0.4	332	342	mock_130m_qe4 (F040676)	File: "D:\RawData\Q-EX\190327_kosuge PRELP MS\mock_130m_qe4.raw"; SpectrumID: "4780"; scans: "8377"
Control	Control_n1	2AAA_HUMAN	Serine/threonine-protein phosphatase 2A 65 kDa regulatory subunit A alpha isoform OS=Homo sapiens OX=9606 GN=PPP2R1A PE=1 SV=4	1	0.000126	65291.7	5	6	6	IGPILDNSTLQSEVKPILEK	K	L	0.997	44.7	25	44.7		2193.23	3	0.0031	1.4	547	566	mock_130m_qe4 (F040676)	File: "D:\RawData\Q-EX\190327_kosuge PRELP MS\mock_130m_qe4.raw"; SpectrumID: "29955"; scans: "36119"
Control	Control_n1	2AAA_HUMAN	Serine/threonine-protein phosphatase 2A 65 kDa regulatory subunit A alpha isoform OS=Homo sapiens OX=9606 GN=PPP2R1A PE=1 SV=4	1	0.000126	65291.7	5	6	6	LNIISNLDCVNEVIGIR	R	Q	0.997	47.9	25	45.1	Carbamidomethyl (+57)	1941.04	3	0.0058	3	382	398	mock_130m_qe4 (F040676)	File: "D:\RawData\Q-EX\190327_kosuge PRELP MS\mock_130m_qe4.raw"; SpectrumID: "39211"; scans: "46303"
Control	Control_n1	2AAA_HUMAN	Serine/threonine-protein phosphatase 2A 65 kDa regulatory subunit A alpha isoform OS=Homo sapiens OX=9606 GN=PPP2R1A PE=1 SV=4	1	0.000126	65291.7	5	6	6	LNIISNLDCVNEVIGIR	R	Q	0.997	61.5	25	61.4	Carbamidomethyl (+57)	1941.04	2	-0.00053	-0.27	382	398	mock_130m_qe4 (F040676)	File: "D:\RawData\Q-EX\190327_kosuge PRELP MS\mock_130m_qe4.raw"; SpectrumID: "39203"; scans: "46294"
Control	Control_n1	2AAA_HUMAN	Serine/threonine-protein phosphatase 2A 65 kDa regulatory subunit A alpha isoform OS=Homo sapiens OX=9606 GN=PPP2R1A PE=1 SV=4	1	0.000126	65291.7	5	6	6	LTQDQDVDVK	K	Y	0.997	52.2	25	43.2		1159.57	2	0.00098	0.84	567	576	mock_130m_qe4 (F040676)	File: "D:\RawData\Q-EX\190327_kosuge PRELP MS\mock_130m_qe4.raw"; SpectrumID: "6318"; scans: "10079"
Control	Control_n1	2AAA_HUMAN	Serine/threonine-protein phosphatase 2A 65 kDa regulatory subunit A alpha isoform OS=Homo sapiens OX=9606 GN=PPP2R1A PE=1 SV=4	1	0.000126	65291.7	5	6	6	VLAMSGDPNYLHR	K	M	0.946	24	25.4	24		1471.73	3	0.0028	1.9	486	498	mock_130m_qe4 (F040676)	File: "D:\RawData\Q-EX\190327_kosuge PRELP MS\mock_130m_qe4.raw"; SpectrumID: "15794"; scans: "20537"
Control	Control_n1	2ABA_HUMAN	Serine/threonine-protein phosphatase 2A 55 kDa regulatory subunit B alpha isoform OS=Homo sapiens OX=9606 GN=PPP2R2A PE=1 SV=1	0.996	2.1e-05	51675.4	1	1	1	VPVFRPMDLMVEASPR	R	R	0.974	25.7	25.8	23.4		1842.95	3	0.0026	1.4	154	169	mock_130m_qe4 (F040676)	File: "D:\RawData\Q-EX\190327_kosuge PRELP MS\mock_130m_qe4.raw"; SpectrumID: "30963"; scans: "37230"
Control	Control_n1	41_HUMAN	Protein 4.1 OS=Homo sapiens OX=9606 GN=EPB41 PE=1 SV=4	1	8.41e-05	97000.4	4	4	4	IRPGEQEQYESTIGFK	K	L	0.997	65.2	26.6	65.2		1880.93	3	0.0013	0.69	451	466	mock_130m_qe4 (F040676)	File: "D:\RawData\Q-EX\190327_kosuge PRELP MS\mock_130m_qe4.raw"; SpectrumID: "16607"; scans: "21432"
Control	Control_n1	41_HUMAN	Protein 4.1 OS=Homo sapiens OX=9606 GN=EPB41 PE=1 SV=4	1	8.41e-05	97000.4	4	4	4	SMTPAQADLEFLENAK	R	K	0.99	50.4	26.7	50.4		1763.85	2	0.0065	3.7	376	391	mock_130m_qe4 (F040676)	File: "D:\RawData\Q-EX\190327_kosuge PRELP MS\mock_130m_qe4.raw"; SpectrumID: "33614"; scans: "40146"
Control	Control_n1	41_HUMAN	Protein 4.1 OS=Homo sapiens OX=9606 GN=EPB41 PE=1 SV=4	1	8.41e-05	97000.4	4	4	4	TQTVTISDNANAVK	K	S	0.983	35.3	25	35.3		1460.75	2	0.0012	0.83	734	747	mock_130m_qe4 (F040676)	File: "D:\RawData\Q-EX\190327_kosuge PRELP MS\mock_130m_qe4.raw"; SpectrumID: "10625"; scans: "14833"
Control	Control_n1	41_HUMAN	Protein 4.1 OS=Homo sapiens OX=9606 GN=EPB41 PE=1 SV=4	1	8.41e-05	97000.4	4	4	4	VSLLDDTVYECVVEK	K	H	0.997	72.3	26.9	72.3	Carbamidomethyl (+57)	1767.87	2	0.0063	3.6	214	228	mock_130m_qe4 (F040676)	File: "D:\RawData\Q-EX\190327_kosuge PRELP MS\mock_130m_qe4.raw"; SpectrumID: "32183"; scans: "38572"
Control	Control_n1	4F2_HUMAN	4F2 cell-surface antigen heavy chain OS=Homo sapiens OX=9606 GN=SLC3A2 PE=1 SV=3	1	4.2e-05	67978.4	2	2	2	IGDLQAFQGHGAGNLAGLK	R	G	0.967	25	25	25		1865.98	3	0.0019	1	227	245	mock_130m_qe4 (F040676)	File: "D:\RawData\Q-EX\190327_kosuge PRELP MS\mock_130m_qe4.raw"; SpectrumID: "22961"; scans: "28421"
Control	Control_n1	4F2_HUMAN	4F2 cell-surface antigen heavy chain OS=Homo sapiens OX=9606 GN=SLC3A2 PE=1 SV=3	1	4.2e-05	67978.4	2	2	2	LLTSFLPAQLLR	R	L	0.986	36.8	25	36.8		1370.83	2	0.0008	0.58	440	451	mock_130m_qe4 (F040676)	File: "D:\RawData\Q-EX\190327_kosuge PRELP MS\mock_130m_qe4.raw"; SpectrumID: "38581"; scans: "45610"
Control	Control_n1	AAKG1_HUMAN	5'-AMP-activated protein kinase subunit gamma-1 OS=Homo sapiens OX=9606 GN=PRKAG1 PE=1 SV=1	0.966	2.1e-05	37561.8	1	1	1	FDVINLAAEK	K	T	0.997	50	25	44.6		1118.6	2	0.00086	0.77	244	253	mock_130m_qe4 (F040676)	File: "D:\RawData\Q-EX\190327_kosuge PRELP MS\mock_130m_qe4.raw"; SpectrumID: "24870"; scans: "30521"
Control	Control_n1	AAPK2_HUMAN	5'-AMP-activated protein kinase catalytic subunit alpha-2 OS=Homo sapiens OX=9606 GN=PRKAA2 PE=1 SV=2	0.942	2.1e-05	62302.9	1	1	1	SIDDEVVEQR	K	S	0.997	50.7	25	47.6		1188.56	2	0.00036	0.3	471	480	mock_130m_qe4 (F040676)	File: "D:\RawData\Q-EX\190327_kosuge PRELP MS\mock_130m_qe4.raw"; SpectrumID: "12262"; scans: "16651"
Control	Control_n1	AAR2_HUMAN	Protein AAR2 homolog OS=Homo sapiens OX=9606 GN=AAR2 PE=1 SV=2	1	4.2e-05	43455	2	2	2	HSMDLSYALETVLNK	K	Q	0.997	64.9	26.9	62		1719.85	3	0.0026	1.5	228	242	mock_130m_qe4 (F040676)	File: "D:\RawData\Q-EX\190327_kosuge PRELP MS\mock_130m_qe4.raw"; SpectrumID: "34350"; scans: "40956"
Control	Control_n1	AAR2_HUMAN	Protein AAR2 homolog OS=Homo sapiens OX=9606 GN=AAR2 PE=1 SV=2	1	4.2e-05	43455	2	2	2	WISLTNFISEATVEK	K	L	0.997	105	25.6	105		1736.9	2	-0.0035	-2	133	147	mock_130m_qe4 (F040676)	File: "D:\RawData\Q-EX\190327_kosuge PRELP MS\mock_130m_qe4.raw"; SpectrumID: "40790"; scans: "48040"
Control	Control_n1	ABC3C_HUMAN	DNA dC->dU-editing enzyme APOBEC-3C OS=Homo sapiens OX=9606 GN=APOBEC3C PE=1 SV=2	1	4.2e-05	22808	2	2	2	NQVDSETHCHAER	R	C	0.99	41.3	25	41.3	Carbamidomethyl (+57)	1581.66	3	-0.0021	-1.3	57	69	mock_130m_qe4 (F040676)	File: "D:\RawData\Q-EX\190327_kosuge PRELP MS\mock_130m_qe4.raw"; SpectrumID: "1613"; scans: "4726"
Control	Control_n1	ABC3C_HUMAN	DNA dC->dU-editing enzyme APOBEC-3C OS=Homo sapiens OX=9606 GN=APOBEC3C PE=1 SV=2	1	4.2e-05	22808	2	2	2	SLSQEGVAVEIMDYEDFK	R	Y	0.997	96.5	27.9	96.5		2058.95	2	0.0031	1.5	137	154	mock_130m_qe4 (F040676)	File: "D:\RawData\Q-EX\190327_kosuge PRELP MS\mock_130m_qe4.raw"; SpectrumID: "36258"; scans: "43055"
Control	Control_n1	ABCB7_HUMAN	ATP-binding cassette sub-family B member 7, mitochondrial OS=Homo sapiens OX=9606 GN=ABCB7 PE=1 SV=2	1	6.31e-05	82625.2	3	3	3	ADNDAGNAAIDSLLNYETVK	K	Y	0.997	91.5	28.1	91.5		2092.99	2	0.0035	1.7	325	344	mock_130m_qe4 (F040676)	File: "D:\RawData\Q-EX\190327_kosuge PRELP MS\mock_130m_qe4.raw"; SpectrumID: "34029"; scans: "40603"
Control	Control_n1	ABCB7_HUMAN	ATP-binding cassette sub-family B member 7, mitochondrial OS=Homo sapiens OX=9606 GN=ABCB7 PE=1 SV=2	1	6.31e-05	82625.2	3	3	3	LSTVVDADEIIVLDQGK	R	V	0.953	34.8	25	34.8		1813.97	2	0.0058	3.2	667	683	mock_130m_qe4 (F040676)	File: "D:\RawData\Q-EX\190327_kosuge PRELP MS\mock_130m_qe4.raw"; SpectrumID: "32071"; scans: "38449"
Control	Control_n1	ABCB7_HUMAN	ATP-binding cassette sub-family B member 7, mitochondrial OS=Homo sapiens OX=9606 GN=ABCB7 PE=1 SV=2	1	6.31e-05	82625.2	3	3	3	VLSGISFEVPAGK	K	K	0.997	60	25	60		1302.72	2	0.0015	1.1	487	499	mock_130m_qe4 (F040676)	File: "D:\RawData\Q-EX\190327_kosuge PRELP MS\mock_130m_qe4.raw"; SpectrumID: "25301"; scans: "30995"
Control	Control_n1	ABCBA_HUMAN	ATP-binding cassette sub-family B member 10, mitochondrial OS=Homo sapiens OX=9606 GN=ABCB10 PE=1 SV=2	1	8.41e-05	79132.9	4	4	4	LPFNEGVILNEK	K	S	0.995	46.7	25	43.2		1371.74	2	0.00036	0.26	475	486	mock_130m_qe4 (F040676)	File: "D:\RawData\Q-EX\190327_kosuge PRELP MS\mock_130m_qe4.raw"; SpectrumID: "26021"; scans: "31790"
Control	Control_n1	ABCBA_HUMAN	ATP-binding cassette sub-family B member 10, mitochondrial OS=Homo sapiens OX=9606 GN=ABCB10 PE=1 SV=2	1	8.41e-05	79132.9	4	4	4	SVTENLSDGLR	R	A	0.987	36.1	25	36.1		1189.6	2	0.0013	1.1	285	295	mock_130m_qe4 (F040676)	File: "D:\RawData\Q-EX\190327_kosuge PRELP MS\mock_130m_qe4.raw"; SpectrumID: "15323"; scans: "20019"
Control	Control_n1	ABCBA_HUMAN	ATP-binding cassette sub-family B member 10, mitochondrial OS=Homo sapiens OX=9606 GN=ABCB10 PE=1 SV=2	1	8.41e-05	79132.9	4	4	4	TSLFSSILR	R	Q	0.967	40.7	25	29.3		1022.57	2	-0.0022	-2.2	249	257	mock_130m_qe4 (F040676)	File: "D:\RawData\Q-EX\190327_kosuge PRELP MS\mock_130m_qe4.raw"; SpectrumID: "29570"; scans: "35695"
Control	Control_n1	ABCBA_HUMAN	ATP-binding cassette sub-family B member 10, mitochondrial OS=Homo sapiens OX=9606 GN=ABCB10 PE=1 SV=2	1	8.41e-05	79132.9	4	4	4	VTQDSLAQATQLAEER	K	I	0.991	40.3	26.6	40.3		1758.88	2	0.002	1.1	342	357	mock_130m_qe4 (F040676)	File: "D:\RawData\Q-EX\190327_kosuge PRELP MS\mock_130m_qe4.raw"; SpectrumID: "22002"; scans: "27366"
Control	Control_n1	ABCD3_HUMAN	ATP-binding cassette sub-family D member 3 OS=Homo sapiens OX=9606 GN=ABCD3 PE=1 SV=1	1	0.000483	75461.2	13	15	23	DQVIYPDGR	R	E	0.971	32.6	25	32.6		1061.52	2	0.0023	2.2	521	529	mock_130m_qe4 (F040676)	File: "D:\RawData\Q-EX\190327_kosuge PRELP MS\mock_130m_qe4.raw"; SpectrumID: "11170"; scans: "15434"
Control	Control_n1	ABCD3_HUMAN	ATP-binding cassette sub-family D member 3 OS=Homo sapiens OX=9606 GN=ABCD3 PE=1 SV=1	1	0.000483	75461.2	13	15	23	DQVIYPDGR	R	E	0.976	33.1	25	33.1		1061.52	2	0.00074	0.69	521	529	mock_130m_qe4 (F040676)	File: "D:\RawData\Q-EX\190327_kosuge PRELP MS\mock_130m_qe4.raw"; SpectrumID: "11081"; scans: "15336"
Control	Control_n1	ABCD3_HUMAN	ATP-binding cassette sub-family D member 3 OS=Homo sapiens OX=9606 GN=ABCD3 PE=1 SV=1	1	0.000483	75461.2	13	15	23	EGGWDSVQDWMDVLSGGEK	R	Q	0.986	46.4	27.2	46.4		2093.9	2	-0.0028	-1.3	558	576	mock_130m_qe4 (F040676)	File: "D:\RawData\Q-EX\190327_kosuge PRELP MS\mock_130m_qe4.raw"; SpectrumID: "46881"; scans: "54762"
Control	Control_n1	ABCD3_HUMAN	ATP-binding cassette sub-family D member 3 OS=Homo sapiens OX=9606 GN=ABCD3 PE=1 SV=1	1	0.000483	75461.2	13	15	23	EGGWDSVQDWMDVLSGGEK	R	Q	0.997	98.2	27.1	98.2		2093.9	2	-0.0038	-1.8	558	576	mock_130m_qe4 (F040676)	File: "D:\RawData\Q-EX\190327_kosuge PRELP MS\mock_130m_qe4.raw"; SpectrumID: "46788"; scans: "54660"
Control	Control_n1	ABCD3_HUMAN	ATP-binding cassette sub-family D member 3 OS=Homo sapiens OX=9606 GN=ABCD3 PE=1 SV=1	1	0.000483	75461.2	13	15	23	EYLDNVQLGHILER	K	E	0.978	25.5	25	25.5		1697.88	3	0.0025	1.5	544	557	mock_130m_qe4 (F040676)	File: "D:\RawData\Q-EX\190327_kosuge PRELP MS\mock_130m_qe4.raw"; SpectrumID: "27455"; scans: "33369"
Control	Control_n1	ABCD3_HUMAN	ATP-binding cassette sub-family D member 3 OS=Homo sapiens OX=9606 GN=ABCD3 PE=1 SV=1	1	0.000483	75461.2	13	15	23	EYLDNVQLGHILER	K	E	0.997	67.6	25.2	67.6		1697.88	2	0.0029	1.7	544	557	mock_130m_qe4 (F040676)	File: "D:\RawData\Q-EX\190327_kosuge PRELP MS\mock_130m_qe4.raw"; SpectrumID: "27458"; scans: "33372"
Control	Control_n1	ABCD3_HUMAN	ATP-binding cassette sub-family D member 3 OS=Homo sapiens OX=9606 GN=ABCD3 PE=1 SV=1	1	0.000483	75461.2	13	15	23	FDHVPLATPNGDVLIR	K	D	0.997	68	25	60.3		1762.94	3	0.0046	2.6	442	457	mock_130m_qe4 (F040676)	File: "D:\RawData\Q-EX\190327_kosuge PRELP MS\mock_130m_qe4.raw"; SpectrumID: "24684"; scans: "30316"
Control	Control_n1	ABCD3_HUMAN	ATP-binding cassette sub-family D member 3 OS=Homo sapiens OX=9606 GN=ABCD3 PE=1 SV=1	1	0.000483	75461.2	13	15	23	FDHVPLATPNGDVLIR	K	D	0.997	74.8	25	71.5		1762.94	3	0.0024	1.3	442	457	mock_130m_qe4 (F040676)	File: "D:\RawData\Q-EX\190327_kosuge PRELP MS\mock_130m_qe4.raw"; SpectrumID: "24776"; scans: "30418"
Control	Control_n1	ABCD3_HUMAN	ATP-binding cassette sub-family D member 3 OS=Homo sapiens OX=9606 GN=ABCD3 PE=1 SV=1	1	0.000483	75461.2	13	15	23	IANPDQLLTQDVEK	R	F	0.996	46.8	25	46.8		1582.82	2	0.0029	1.8	182	195	mock_130m_qe4 (F040676)	File: "D:\RawData\Q-EX\190327_kosuge PRELP MS\mock_130m_qe4.raw"; SpectrumID: "24314"; scans: "29909"
Control	Control_n1	ABCD3_HUMAN	ATP-binding cassette sub-family D member 3 OS=Homo sapiens OX=9606 GN=ABCD3 PE=1 SV=1	1	0.000483	75461.2	13	15	23	IANPDQLLTQDVEK	R	F	0.997	100	25	100		1582.82	2	7.8e-05	0.049	182	195	mock_130m_qe4 (F040676)	File: "D:\RawData\Q-EX\190327_kosuge PRELP MS\mock_130m_qe4.raw"; SpectrumID: "24495"; scans: "30109"
Control	Control_n1	ABCD3_HUMAN	ATP-binding cassette sub-family D member 3 OS=Homo sapiens OX=9606 GN=ABCD3 PE=1 SV=1	1	0.000483	75461.2	13	15	23	IANPDQLLTQDVEK	R	F	0.997	103	25.1	103		1582.82	2	-0.00028	-0.18	182	195	mock_130m_qe4 (F040676)	File: "D:\RawData\Q-EX\190327_kosuge PRELP MS\mock_130m_qe4.raw"; SpectrumID: "24406"; scans: "30011"
Control	Control_n1	ABCD3_HUMAN	ATP-binding cassette sub-family D member 3 OS=Homo sapiens OX=9606 GN=ABCD3 PE=1 SV=1	1	0.000483	75461.2	13	15	23	ITELMQVLK	R	D	0.996	48.6	25	39.2		1073.62	2	0.0026	2.4	391	399	mock_130m_qe4 (F040676)	File: "D:\RawData\Q-EX\190327_kosuge PRELP MS\mock_130m_qe4.raw"; SpectrumID: "25130"; scans: "30807"
Control	Control_n1	ABCD3_HUMAN	ATP-binding cassette sub-family D member 3 OS=Homo sapiens OX=9606 GN=ABCD3 PE=1 SV=1	1	0.000483	75461.2	13	15	23	ITELMQVLK	R	D	0.997	49.9	25	39.9		1073.62	2	0.002	1.8	391	399	mock_130m_qe4 (F040676)	File: "D:\RawData\Q-EX\190327_kosuge PRELP MS\mock_130m_qe4.raw"; SpectrumID: "25226"; scans: "30913"
Control	Control_n1	ABCD3_HUMAN	ATP-binding cassette sub-family D member 3 OS=Homo sapiens OX=9606 GN=ABCD3 PE=1 SV=1	1	0.000483	75461.2	13	15	23	LITNSEEIAFYNGNK	R	R	0.997	78.2	26.9	78.2		1711.85	2	0.0051	3	272	286	mock_130m_qe4 (F040676)	File: "D:\RawData\Q-EX\190327_kosuge PRELP MS\mock_130m_qe4.raw"; SpectrumID: "22662"; scans: "28092"
Control	Control_n1	ABCD3_HUMAN	ATP-binding cassette sub-family D member 3 OS=Homo sapiens OX=9606 GN=ABCD3 PE=1 SV=1	1	0.000483	75461.2	13	15	23	LITNSEEIAFYNGNKR	R	E	0.997	54.9	26.1	54.9		1867.94	3	0.0013	0.69	272	287	mock_130m_qe4 (F040676)	File: "D:\RawData\Q-EX\190327_kosuge PRELP MS\mock_130m_qe4.raw"; SpectrumID: "18518"; scans: "23534"
Control	Control_n1	ABCD3_HUMAN	ATP-binding cassette sub-family D member 3 OS=Homo sapiens OX=9606 GN=ABCD3 PE=1 SV=1	1	0.000483	75461.2	13	15	23	MTITEQKYEGEYR	K	Y	0.96	29.5	26.3	29.5		1646.76	3	-0.00089	-0.54	254	266	mock_130m_qe4 (F040676)	File: "D:\RawData\Q-EX\190327_kosuge PRELP MS\mock_130m_qe4.raw"; SpectrumID: "11957"; scans: "16316"
Control	Control_n1	ABCD3_HUMAN	ATP-binding cassette sub-family D member 3 OS=Homo sapiens OX=9606 GN=ABCD3 PE=1 SV=1	1	0.000483	75461.2	13	15	23	QTVHSVFR	K	K	0.99	49.2	25	49.2		972.52	2	0.0018	1.8	290	297	mock_130m_qe4 (F040676)	File: "D:\RawData\Q-EX\190327_kosuge PRELP MS\mock_130m_qe4.raw"; SpectrumID: "5279"; scans: "8927"
Control	Control_n1	ABCD3_HUMAN	ATP-binding cassette sub-family D member 3 OS=Homo sapiens OX=9606 GN=ABCD3 PE=1 SV=1	1	0.000483	75461.2	13	15	23	STHSELLEDYYQSGR	K	M	0.993	51.3	27	51.3		1783.8	2	-0.0015	-0.82	348	362	mock_130m_qe4 (F040676)	File: "D:\RawData\Q-EX\190327_kosuge PRELP MS\mock_130m_qe4.raw"; SpectrumID: "17480"; scans: "22392"
Control	Control_n1	ABCD3_HUMAN	ATP-binding cassette sub-family D member 3 OS=Homo sapiens OX=9606 GN=ABCD3 PE=1 SV=1	1	0.000483	75461.2	13	15	23	STHSELLEDYYQSGR	K	M	0.996	38.8	26.8	38.8		1783.8	3	0.0033	1.8	348	362	mock_130m_qe4 (F040676)	File: "D:\RawData\Q-EX\190327_kosuge PRELP MS\mock_130m_qe4.raw"; SpectrumID: "17546"; scans: "22465"
Control	Control_n1	ABCD3_HUMAN	ATP-binding cassette sub-family D member 3 OS=Homo sapiens OX=9606 GN=ABCD3 PE=1 SV=1	1	0.000483	75461.2	13	15	23	STHSELLEDYYQSGR	K	M	0.997	64.9	26.7	64.9		1783.81	3	0.0049	2.8	348	362	mock_130m_qe4 (F040676)	File: "D:\RawData\Q-EX\190327_kosuge PRELP MS\mock_130m_qe4.raw"; SpectrumID: "17450"; scans: "22359"
Control	Control_n1	ABCD3_HUMAN	ATP-binding cassette sub-family D member 3 OS=Homo sapiens OX=9606 GN=ABCD3 PE=1 SV=1	1	0.000483	75461.2	13	15	23	VLGELWPLFGGR	R	L	0.994	43.5	25	43.5		1342.74	2	0.00048	0.36	485	496	mock_130m_qe4 (F040676)	File: "D:\RawData\Q-EX\190327_kosuge PRELP MS\mock_130m_qe4.raw"; SpectrumID: "40805"; scans: "48056"
Control	Control_n1	ABCD3_HUMAN	ATP-binding cassette sub-family D member 3 OS=Homo sapiens OX=9606 GN=ABCD3 PE=1 SV=1	1	0.000483	75461.2	13	15	23	VLGELWPLFGGR	R	L	0.997	50.8	25	50.8		1342.74	2	0.00086	0.64	485	496	mock_130m_qe4 (F040676)	File: "D:\RawData\Q-EX\190327_kosuge PRELP MS\mock_130m_qe4.raw"; SpectrumID: "40896"; scans: "48157"
Control	Control_n1	ABCD3_HUMAN	ATP-binding cassette sub-family D member 3 OS=Homo sapiens OX=9606 GN=ABCD3 PE=1 SV=1	1	0.000483	75461.2	13	15	23	YLYEEYLQAFTYYK	K	M	0.997	75.7	26.7	74.7		1892.89	2	0.0013	0.66	161	174	mock_130m_qe4 (F040676)	File: "D:\RawData\Q-EX\190327_kosuge PRELP MS\mock_130m_qe4.raw"; SpectrumID: "41061"; scans: "48338"
Control	Control_n1	ABCE1_HUMAN	ATP-binding cassette sub-family E member 1 OS=Homo sapiens OX=9606 GN=ABCE1 PE=1 SV=1	1	6.31e-05	67298.4	3	3	3	FLSQLEITFR	K	R	0.945	33	25	33		1252.68	2	-0.0009	-0.72	558	567	mock_130m_qe4 (F040676)	File: "D:\RawData\Q-EX\190327_kosuge PRELP MS\mock_130m_qe4.raw"; SpectrumID: "31410"; scans: "37722"
Control	Control_n1	ABCE1_HUMAN	ATP-binding cassette sub-family E member 1 OS=Homo sapiens OX=9606 GN=ABCE1 PE=1 SV=1	1	6.31e-05	67298.4	3	3	3	GSELQNYFTK	R	I	0.992	43.3	25	42.8		1185.57	2	7.8e-05	0.066	149	158	mock_130m_qe4 (F040676)	File: "D:\RawData\Q-EX\190327_kosuge PRELP MS\mock_130m_qe4.raw"; SpectrumID: "20034"; scans: "25201"
Control	Control_n1	ABCE1_HUMAN	ATP-binding cassette sub-family E member 1 OS=Homo sapiens OX=9606 GN=ABCE1 PE=1 SV=1	1	6.31e-05	67298.4	3	3	3	GTVGSILDR	K	K	0.995	44.1	25	31.5		916.5	2	0.0015	1.7	182	190	mock_130m_qe4 (F040676)	File: "D:\RawData\Q-EX\190327_kosuge PRELP MS\mock_130m_qe4.raw"; SpectrumID: "14084"; scans: "18656"
Control	Control_n1	ABCF1_HUMAN	ATP-binding cassette sub-family F member 1 OS=Homo sapiens OX=9606 GN=ABCF1 PE=1 SV=2	1	0.000483	95910.2	17	18	23	AANAAENDFSVSQAEMSSR	K	Q	0.997	65.1	27	65.1		1983.86	3	0.005	2.5	276	294	mock_130m_qe4 (F040676)	File: "D:\RawData\Q-EX\190327_kosuge PRELP MS\mock_130m_qe4.raw"; SpectrumID: "18800"; scans: "23844"
Control	Control_n1	ABCF1_HUMAN	ATP-binding cassette sub-family F member 1 OS=Homo sapiens OX=9606 GN=ABCF1 PE=1 SV=2	1	0.000483	95910.2	17	18	23	AANAAENDFSVSQAEMSSR	K	Q	0.997	110	26.9	110		1983.86	2	0.0014	0.69	276	294	mock_130m_qe4 (F040676)	File: "D:\RawData\Q-EX\190327_kosuge PRELP MS\mock_130m_qe4.raw"; SpectrumID: "18790"; scans: "23833"
Control	Control_n1	ABCF1_HUMAN	ATP-binding cassette sub-family F member 1 OS=Homo sapiens OX=9606 GN=ABCF1 PE=1 SV=2	1	0.000483	95910.2	17	18	23	AVSEEQQPALK	K	G	0.991	38.6	25	38.6		1198.62	2	0.0014	1.1	164	174	mock_130m_qe4 (F040676)	File: "D:\RawData\Q-EX\190327_kosuge PRELP MS\mock_130m_qe4.raw"; SpectrumID: "6325"; scans: "10087"
Control	Control_n1	ABCF1_HUMAN	ATP-binding cassette sub-family F member 1 OS=Homo sapiens OX=9606 GN=ABCF1 PE=1 SV=2	1	0.000483	95910.2	17	18	23	EVLEALGEVMVSRPR	R	-	0.953	29.6	25	20.9		1683.9	3	0.0057	3.4	830	844	mock_130m_qe4 (F040676)	File: "D:\RawData\Q-EX\190327_kosuge PRELP MS\mock_130m_qe4.raw"; SpectrumID: "27956"; scans: "33920"
Control	Control_n1	ABCF1_HUMAN	ATP-binding cassette sub-family F member 1 OS=Homo sapiens OX=9606 GN=ABCF1 PE=1 SV=2	1	0.000483	95910.2	17	18	23	EVLEALGEVMVSRPR	R	-	0.994	36.2	25	27.3		1683.9	3	0.0037	2.2	830	844	mock_130m_qe4 (F040676)	File: "D:\RawData\Q-EX\190327_kosuge PRELP MS\mock_130m_qe4.raw"; SpectrumID: "28044"; scans: "34017"
Control	Control_n1	ABCF1_HUMAN	ATP-binding cassette sub-family F member 1 OS=Homo sapiens OX=9606 GN=ABCF1 PE=1 SV=2	1	0.000483	95910.2	17	18	23	FGLESHAHTIQICK	R	L	0.995	37.3	25.9	37.3	Carbamidomethyl (+57)	1639.82	3	0.001	0.64	729	742	mock_130m_qe4 (F040676)	File: "D:\RawData\Q-EX\190327_kosuge PRELP MS\mock_130m_qe4.raw"; SpectrumID: "13362"; scans: "17861"
Control	Control_n1	ABCF1_HUMAN	ATP-binding cassette sub-family F member 1 OS=Homo sapiens OX=9606 GN=ABCF1 PE=1 SV=2	1	0.000483	95910.2	17	18	23	GAVIVVSHDAR	K	L	0.997	49.9	25	40.6		1122.62	2	0.0025	2.2	790	800	mock_130m_qe4 (F040676)	File: "D:\RawData\Q-EX\190327_kosuge PRELP MS\mock_130m_qe4.raw"; SpectrumID: "5654"; scans: "9343"
Control	Control_n1	ABCF1_HUMAN	ATP-binding cassette sub-family F member 1 OS=Homo sapiens OX=9606 GN=ABCF1 PE=1 SV=2	1	0.000483	95910.2	17	18	23	IGFFNQQYAEQLR	K	M	0.997	66.4	25.9	64.1		1612.8	2	0.0021	1.3	690	702	mock_130m_qe4 (F040676)	File: "D:\RawData\Q-EX\190327_kosuge PRELP MS\mock_130m_qe4.raw"; SpectrumID: "28142"; scans: "34124"
Control	Control_n1	ABCF1_HUMAN	ATP-binding cassette sub-family F member 1 OS=Homo sapiens OX=9606 GN=ABCF1 PE=1 SV=2	1	0.000483	95910.2	17	18	23	IGFFNQQYAEQLR	K	M	0.997	77.8	26	68.2		1612.8	2	0.0025	1.5	690	702	mock_130m_qe4 (F040676)	File: "D:\RawData\Q-EX\190327_kosuge PRELP MS\mock_130m_qe4.raw"; SpectrumID: "28235"; scans: "34227"
Control	Control_n1	ABCF1_HUMAN	ATP-binding cassette sub-family F member 1 OS=Homo sapiens OX=9606 GN=ABCF1 PE=1 SV=2	1	0.000483	95910.2	17	18	23	ILAGLGFDPEMQNRPTQK	R	F	0.978	31.8	26.4	31.8		2014.04	3	0.005	2.5	434	451	mock_130m_qe4 (F040676)	File: "D:\RawData\Q-EX\190327_kosuge PRELP MS\mock_130m_qe4.raw"; SpectrumID: "23165"; scans: "28646"
Control	Control_n1	ABCF1_HUMAN	ATP-binding cassette sub-family F member 1 OS=Homo sapiens OX=9606 GN=ABCF1 PE=1 SV=2	1	0.000483	95910.2	17	18	23	KAEQGSEEEGEGEEEEEEGGESK	K	A	0.995	39.3	27.1	39.3		2480.98	3	0.001	0.42	223	245	mock_130m_qe4 (F040676)	File: "D:\RawData\Q-EX\190327_kosuge PRELP MS\mock_130m_qe4.raw"; SpectrumID: "4907"; scans: "8517"
Control	Control_n1	ABCF1_HUMAN	ATP-binding cassette sub-family F member 1 OS=Homo sapiens OX=9606 GN=ABCF1 PE=1 SV=2	1	0.000483	95910.2	17	18	23	LQGQLEQGDDTAAER	R	L	0.98	47.9	26.1	47.9		1629.77	2	0.0067	4.1	397	411	mock_130m_qe4 (F040676)	File: "D:\RawData\Q-EX\190327_kosuge PRELP MS\mock_130m_qe4.raw"; SpectrumID: "8878"; scans: "12908"
Control	Control_n1	ABCF1_HUMAN	ATP-binding cassette sub-family F member 1 OS=Homo sapiens OX=9606 GN=ABCF1 PE=1 SV=2	1	0.000483	95910.2	17	18	23	LTPTHGEMR	K	K	0.973	32.7	25	28.7		1040.51	2	0.00056	0.54	675	683	mock_130m_qe4 (F040676)	File: "D:\RawData\Q-EX\190327_kosuge PRELP MS\mock_130m_qe4.raw"; SpectrumID: "2744"; scans: "6095"
Control	Control_n1	ABCF1_HUMAN	ATP-binding cassette sub-family F member 1 OS=Homo sapiens OX=9606 GN=ABCF1 PE=1 SV=2	1	0.000483	95910.2	17	18	23	MEETPTEYLQR	R	G	0.989	38.3	25.5	38.3		1395.64	2	0.0024	1.7	703	713	mock_130m_qe4 (F040676)	File: "D:\RawData\Q-EX\190327_kosuge PRELP MS\mock_130m_qe4.raw"; SpectrumID: "17588"; scans: "22511"
Control	Control_n1	ABCF1_HUMAN	ATP-binding cassette sub-family F member 1 OS=Homo sapiens OX=9606 GN=ABCF1 PE=1 SV=2	1	0.000483	95910.2	17	18	23	MEETPTEYLQR	R	G	0.997	73.2	25.3	73.2		1395.64	2	0.0017	1.2	703	713	mock_130m_qe4 (F040676)	File: "D:\RawData\Q-EX\190327_kosuge PRELP MS\mock_130m_qe4.raw"; SpectrumID: "17676"; scans: "22608"
Control	Control_n1	ABCF1_HUMAN	ATP-binding cassette sub-family F member 1 OS=Homo sapiens OX=9606 GN=ABCF1 PE=1 SV=2	1	0.000483	95910.2	17	18	23	NQDEESQEAPELLK	K	R	0.997	77	26.1	77		1628.76	2	0.0033	2	590	603	mock_130m_qe4 (F040676)	File: "D:\RawData\Q-EX\190327_kosuge PRELP MS\mock_130m_qe4.raw"; SpectrumID: "15762"; scans: "20502"
Control	Control_n1	ABCF1_HUMAN	ATP-binding cassette sub-family F member 1 OS=Homo sapiens OX=9606 GN=ABCF1 PE=1 SV=2	1	0.000483	95910.2	17	18	23	QAMLENASDIK	R	L	0.997	65	25	64.4		1218.6	2	0.0044	3.6	295	305	mock_130m_qe4 (F040676)	File: "D:\RawData\Q-EX\190327_kosuge PRELP MS\mock_130m_qe4.raw"; SpectrumID: "13128"; scans: "17604"
Control	Control_n1	ABCF1_HUMAN	ATP-binding cassette sub-family F member 1 OS=Homo sapiens OX=9606 GN=ABCF1 PE=1 SV=2	1	0.000483	95910.2	17	18	23	QAMLENASDIKLEK	R	F	0.997	53.2	25.4	53.2		1588.81	3	0.0016	1	295	308	mock_130m_qe4 (F040676)	File: "D:\RawData\Q-EX\190327_kosuge PRELP MS\mock_130m_qe4.raw"; SpectrumID: "16758"; scans: "21598"
Control	Control_n1	ABCF1_HUMAN	ATP-binding cassette sub-family F member 1 OS=Homo sapiens OX=9606 GN=ABCF1 PE=1 SV=2	1	0.000483	95910.2	17	18	23	RLQGQLEQGDDTAAER	R	L	0.997	71.5	26.4	71.5		1785.86	3	0.00059	0.33	396	411	mock_130m_qe4 (F040676)	File: "D:\RawData\Q-EX\190327_kosuge PRELP MS\mock_130m_qe4.raw"; SpectrumID: "6988"; scans: "10820"
Control	Control_n1	ABCF1_HUMAN	ATP-binding cassette sub-family F member 1 OS=Homo sapiens OX=9606 GN=ABCF1 PE=1 SV=2	1	0.000483	95910.2	17	18	23	STLLLLLTGK	K	L	0.978	33.2	25	33.2		1057.68	2	0.0012	1.1	665	674	mock_130m_qe4 (F040676)	File: "D:\RawData\Q-EX\190327_kosuge PRELP MS\mock_130m_qe4.raw"; SpectrumID: "35357"; scans: "42064"
Control	Control_n1	ABCF1_HUMAN	ATP-binding cassette sub-family F member 1 OS=Homo sapiens OX=9606 GN=ABCF1 PE=1 SV=2	1	0.000483	95910.2	17	18	23	STLLLLLTGK	K	L	0.987	36.8	25	36.8		1057.68	2	0.00066	0.62	665	674	mock_130m_qe4 (F040676)	File: "D:\RawData\Q-EX\190327_kosuge PRELP MS\mock_130m_qe4.raw"; SpectrumID: "35268"; scans: "41966"
Control	Control_n1	ABCF1_HUMAN	ATP-binding cassette sub-family F member 1 OS=Homo sapiens OX=9606 GN=ABCF1 PE=1 SV=2	1	0.000483	95910.2	17	18	23	VVFAELACR	R	E	0.991	42.5	25	42.5	Carbamidomethyl (+57)	1063.55	2	0.0028	2.6	751	759	mock_130m_qe4 (F040676)	File: "D:\RawData\Q-EX\190327_kosuge PRELP MS\mock_130m_qe4.raw"; SpectrumID: "20369"; scans: "25570"
Control	Control_n1	ABCF1_HUMAN	ATP-binding cassette sub-family F member 1 OS=Homo sapiens OX=9606 GN=ABCF1 PE=1 SV=2	1	0.000483	95910.2	17	18	23	VVFAELACR	R	E	0.997	70.8	25	70.8	Carbamidomethyl (+57)	1063.55	2	0.0017	1.6	751	759	mock_130m_qe4 (F040676)	File: "D:\RawData\Q-EX\190327_kosuge PRELP MS\mock_130m_qe4.raw"; SpectrumID: "20466"; scans: "25677"
Control	Control_n1	ABCF2_HUMAN	ATP-binding cassette sub-family F member 2 OS=Homo sapiens OX=9606 GN=ABCF2 PE=1 SV=2	1	0.000105	71274.5	4	5	5	EVPIPEHIDIYHLTR	R	E	0.977	31.6	25	31.6		1830.97	3	0.0052	2.8	135	149	mock_130m_qe4 (F040676)	File: "D:\RawData\Q-EX\190327_kosuge PRELP MS\mock_130m_qe4.raw"; SpectrumID: "25476"; scans: "31188"
Control	Control_n1	ABCF2_HUMAN	ATP-binding cassette sub-family F member 2 OS=Homo sapiens OX=9606 GN=ABCF2 PE=1 SV=2	1	0.000105	71274.5	4	5	5	EVPIPEHIDIYHLTR	R	E	0.997	36	25	36		1830.97	4	0.0051	2.8	135	149	mock_130m_qe4 (F040676)	File: "D:\RawData\Q-EX\190327_kosuge PRELP MS\mock_130m_qe4.raw"; SpectrumID: "25483"; scans: "31195"
Control	Control_n1	ABCF2_HUMAN	ATP-binding cassette sub-family F member 2 OS=Homo sapiens OX=9606 GN=ABCF2 PE=1 SV=2	1	0.000105	71274.5	4	5	5	IPPPVIMVQNVSFK	K	Y	0.988	30.1	25	30.1		1567.88	3	0.0012	0.79	391	404	mock_130m_qe4 (F040676)	File: "D:\RawData\Q-EX\190327_kosuge PRELP MS\mock_130m_qe4.raw"; SpectrumID: "30753"; scans: "36999"
Control	Control_n1	ABCF2_HUMAN	ATP-binding cassette sub-family F member 2 OS=Homo sapiens OX=9606 GN=ABCF2 PE=1 SV=2	1	0.000105	71274.5	4	5	5	LLTGELLPTDGMIR	K	K	0.995	45.4	25	45.4		1527.83	2	0.00062	0.4	442	455	mock_130m_qe4 (F040676)	File: "D:\RawData\Q-EX\190327_kosuge PRELP MS\mock_130m_qe4.raw"; SpectrumID: "31571"; scans: "37899"
Control	Control_n1	ABCF2_HUMAN	ATP-binding cassette sub-family F member 2 OS=Homo sapiens OX=9606 GN=ABCF2 PE=1 SV=2	1	0.000105	71274.5	4	5	5	YGLIGLNGIGK	R	S	0.996	54.4	25	53.3		1103.63	2	-0.00064	-0.58	114	124	mock_130m_qe4 (F040676)	File: "D:\RawData\Q-EX\190327_kosuge PRELP MS\mock_130m_qe4.raw"; SpectrumID: "26032"; scans: "31802"
Control	Control_n1	ABD12_HUMAN	Monoacylglycerol lipase ABHD12 OS=Homo sapiens OX=9606 GN=ABHD12 PE=1 SV=2	1	4.2e-05	45080.1	2	2	2	FANDENVK	K	H	0.981	33.6	25	31.3		935.44	2	0.0013	1.3	312	319	mock_130m_qe4 (F040676)	File: "D:\RawData\Q-EX\190327_kosuge PRELP MS\mock_130m_qe4.raw"; SpectrumID: "3808"; scans: "7295"
Control	Control_n1	ABD12_HUMAN	Monoacylglycerol lipase ABHD12 OS=Homo sapiens OX=9606 GN=ABHD12 PE=1 SV=2	1	4.2e-05	45080.1	2	2	2	LIFLNFVR	K	V	0.99	41.3	25	34		1020.61	2	0.00052	0.51	100	107	mock_130m_qe4 (F040676)	File: "D:\RawData\Q-EX\190327_kosuge PRELP MS\mock_130m_qe4.raw"; SpectrumID: "34994"; scans: "41664"
Control	Control_n1	ACACA_HUMAN	Acetyl-CoA carboxylase 1 OS=Homo sapiens OX=9606 GN=ACACA PE=1 SV=2	1	0.000126	265538	6	6	6	AVVMDLLR	K	Q	0.987	36.7	25	28.7		915.52	2	0.00062	0.67	985	992	mock_130m_qe4 (F040676)	File: "D:\RawData\Q-EX\190327_kosuge PRELP MS\mock_130m_qe4.raw"; SpectrumID: "25372"; scans: "31073"
Control	Control_n1	ACACA_HUMAN	Acetyl-CoA carboxylase 1 OS=Homo sapiens OX=9606 GN=ACACA PE=1 SV=2	1	0.000126	265538	6	6	6	LGGIPVGVVAVETR	R	T	0.99	47.7	25	47.7		1365.8	2	-0.0025	-1.9	1978	1991	mock_130m_qe4 (F040676)	File: "D:\RawData\Q-EX\190327_kosuge PRELP MS\mock_130m_qe4.raw"; SpectrumID: "25083"; scans: "30755"
Control	Control_n1	ACACA_HUMAN	Acetyl-CoA carboxylase 1 OS=Homo sapiens OX=9606 GN=ACACA PE=1 SV=2	1	0.000126	265538	6	6	6	LLETESFQMNR	K	I	0.952	32.2	25	32.2		1366.65	2	-0.00054	-0.4	597	607	mock_130m_qe4 (F040676)	File: "D:\RawData\Q-EX\190327_kosuge PRELP MS\mock_130m_qe4.raw"; SpectrumID: "20019"; scans: "25185"
Control	Control_n1	ACACA_HUMAN	Acetyl-CoA carboxylase 1 OS=Homo sapiens OX=9606 GN=ACACA PE=1 SV=2	1	0.000126	265538	6	6	6	LPGGNEIGMVAWK	R	M	0.993	43.2	25	37.7		1370.7	2	0.00038	0.28	1651	1663	mock_130m_qe4 (F040676)	File: "D:\RawData\Q-EX\190327_kosuge PRELP MS\mock_130m_qe4.raw"; SpectrumID: "26527"; scans: "32347"
Control	Control_n1	ACACA_HUMAN	Acetyl-CoA carboxylase 1 OS=Homo sapiens OX=9606 GN=ACACA PE=1 SV=2	1	0.000126	265538	6	6	6	TLRDPSLPLLELQDIMTSVSGR	K	I	0.996	49.7	25	49.7		2440.31	3	0.0088	3.6	888	909	mock_130m_qe4 (F040676)	File: "D:\RawData\Q-EX\190327_kosuge PRELP MS\mock_130m_qe4.raw"; SpectrumID: "45448"; scans: "53186"
Control	Control_n1	ACACA_HUMAN	Acetyl-CoA carboxylase 1 OS=Homo sapiens OX=9606 GN=ACACA PE=1 SV=2	1	0.000126	265538	6	6	6	VEVGTEVTDYR	K	F	0.997	54.2	25	54.2		1266.61	2	0.00094	0.74	1410	1420	mock_130m_qe4 (F040676)	File: "D:\RawData\Q-EX\190327_kosuge PRELP MS\mock_130m_qe4.raw"; SpectrumID: "15129"; scans: "19806"
Control	Control_n1	ACD11_HUMAN	Acyl-CoA dehydrogenase family member 11 OS=Homo sapiens OX=9606 GN=ACAD11 PE=1 SV=3	1	4.2e-05	87248.5	2	2	2	AAHSMDTLGSAGAK	K	K	0.994	36.7	25	36.7		1315.62	3	9.2e-05	0.07	691	704	mock_130m_qe4 (F040676)	File: "D:\RawData\Q-EX\190327_kosuge PRELP MS\mock_130m_qe4.raw"; SpectrumID: "4751"; scans: "8345"
Control	Control_n1	ACD11_HUMAN	Acyl-CoA dehydrogenase family member 11 OS=Homo sapiens OX=9606 GN=ACAD11 PE=1 SV=3	1	4.2e-05	87248.5	2	2	2	VPATNLILGEGR	R	G	0.997	72.2	25	72.2		1238.7	2	0.0018	1.5	608	619	mock_130m_qe4 (F040676)	File: "D:\RawData\Q-EX\190327_kosuge PRELP MS\mock_130m_qe4.raw"; SpectrumID: "20800"; scans: "26044"
Control	Control_n1	ACLY_HUMAN	ATP-citrate synthase OS=Homo sapiens OX=9606 GN=ACLY PE=1 SV=3	1	0.000189	120825	8	8	9	AFDSGIIPMEFVNK	K	M	0.973	39	25.3	39		1566.78	2	0.005	3.2	949	962	mock_130m_qe4 (F040676)	File: "D:\RawData\Q-EX\190327_kosuge PRELP MS\mock_130m_qe4.raw"; SpectrumID: "33929"; scans: "40493"
Control	Control_n1	ACLY_HUMAN	ATP-citrate synthase OS=Homo sapiens OX=9606 GN=ACLY PE=1 SV=3	1	0.000189	120825	8	8	9	AVQGMLDFDYVCSR	R	D	0.997	74.3	25.8	74.3	Carbamidomethyl (+57)	1659.74	2	-0.0013	-0.81	508	521	mock_130m_qe4 (F040676)	File: "D:\RawData\Q-EX\190327_kosuge PRELP MS\mock_130m_qe4.raw"; SpectrumID: "29807"; scans: "35956"
Control	Control_n1	ACLY_HUMAN	ATP-citrate synthase OS=Homo sapiens OX=9606 GN=ACLY PE=1 SV=3	1	0.000189	120825	8	8	9	EEADEYIDIGALNGIFVLGR	R	S	0.978	50.7	27.3	46.1		2193.11	2	0.0097	4.4	1046	1065	mock_130m_qe4 (F040676)	File: "D:\RawData\Q-EX\190327_kosuge PRELP MS\mock_130m_qe4.raw"; SpectrumID: "45445"; scans: "53182"
Control	Control_n1	ACLY_HUMAN	ATP-citrate synthase OS=Homo sapiens OX=9606 GN=ACLY PE=1 SV=3	1	0.000189	120825	8	8	9	EILIPVFK	K	N	0.985	34.8	25	34.8		957.59	2	0.0012	1.2	547	554	mock_130m_qe4 (F040676)	File: "D:\RawData\Q-EX\190327_kosuge PRELP MS\mock_130m_qe4.raw"; SpectrumID: "29680"; scans: "35816"
Control	Control_n1	ACLY_HUMAN	ATP-citrate synthase OS=Homo sapiens OX=9606 GN=ACLY PE=1 SV=3	1	0.000189	120825	8	8	9	EILIPVFK	K	N	0.99	42.3	25	42.3		957.59	2	0.00098	1	547	554	mock_130m_qe4 (F040676)	File: "D:\RawData\Q-EX\190327_kosuge PRELP MS\mock_130m_qe4.raw"; SpectrumID: "29772"; scans: "35918"
Control	Control_n1	ACLY_HUMAN	ATP-citrate synthase OS=Homo sapiens OX=9606 GN=ACLY PE=1 SV=3	1	0.000189	120825	8	8	9	FGGALDAAAK	R	M	0.994	41.9	25	36.6		919.48	2	0.0011	1.2	935	944	mock_130m_qe4 (F040676)	File: "D:\RawData\Q-EX\190327_kosuge PRELP MS\mock_130m_qe4.raw"; SpectrumID: "10249"; scans: "14420"
Control	Control_n1	ACLY_HUMAN	ATP-citrate synthase OS=Homo sapiens OX=9606 GN=ACLY PE=1 SV=3	1	0.000189	120825	8	8	9	LGLVGVNLTLDGVK	K	S	0.997	72.7	25	67.5		1396.83	2	0.0009	0.64	69	82	mock_130m_qe4 (F040676)	File: "D:\RawData\Q-EX\190327_kosuge PRELP MS\mock_130m_qe4.raw"; SpectrumID: "33170"; scans: "39658"
Control	Control_n1	ACLY_HUMAN	ATP-citrate synthase OS=Homo sapiens OX=9606 GN=ACLY PE=1 SV=3	1	0.000189	120825	8	8	9	SAYDSTMETMNYAQIR	R	T	0.997	107	26.7	107		1879.81	2	-0.00084	-0.45	577	592	mock_130m_qe4 (F040676)	File: "D:\RawData\Q-EX\190327_kosuge PRELP MS\mock_130m_qe4.raw"; SpectrumID: "24713"; scans: "30348"
Control	Control_n1	ACLY_HUMAN	ATP-citrate synthase OS=Homo sapiens OX=9606 GN=ACLY PE=1 SV=3	1	0.000189	120825	8	8	9	TIAIIAEGIPEALTR	R	K	0.997	72.2	25	72.2		1566.9	2	-0.0019	-1.2	593	607	mock_130m_qe4 (F040676)	File: "D:\RawData\Q-EX\190327_kosuge PRELP MS\mock_130m_qe4.raw"; SpectrumID: "34114"; scans: "40696"
Control	Control_n1	ACSL1_HUMAN	Long-chain-fatty-acid--CoA ligase 1 OS=Homo sapiens OX=9606 GN=ACSL1 PE=1 SV=1	0.502	2.1e-05	77927.1	1	1	1	VLQPTVFPVVPR	K	L	0.95	31.6	25	31.6		1350.8	2	-0.00036	-0.27	357	368	mock_130m_qe4 (F040676)	File: "D:\RawData\Q-EX\190327_kosuge PRELP MS\mock_130m_qe4.raw"; SpectrumID: "26513"; scans: "32331"
Control	Control_n1	ACSL3_HUMAN	Long-chain-fatty-acid--CoA ligase 3 OS=Homo sapiens OX=9606 GN=ACSL3 PE=1 SV=3	1	0.000168	80405.1	8	8	8	EVLNEEDEVQPNGK	R	I	0.997	72.2	25.8	67.7		1598.74	2	0.0002	0.12	109	122	mock_130m_qe4 (F040676)	File: "D:\RawData\Q-EX\190327_kosuge PRELP MS\mock_130m_qe4.raw"; SpectrumID: "11728"; scans: "16059"
Control	Control_n1	ACSL3_HUMAN	Long-chain-fatty-acid--CoA ligase 3 OS=Homo sapiens OX=9606 GN=ACSL3 PE=1 SV=3	1	0.000168	80405.1	8	8	8	GDTSMLKPTLMAAVPEIMDR	K	I	0.997	58.5	27.8	53.6		2175.07	3	0.00069	0.32	370	389	mock_130m_qe4 (F040676)	File: "D:\RawData\Q-EX\190327_kosuge PRELP MS\mock_130m_qe4.raw"; SpectrumID: "33767"; scans: "40315"
Control	Control_n1	ACSL3_HUMAN	Long-chain-fatty-acid--CoA ligase 3 OS=Homo sapiens OX=9606 GN=ACSL3 PE=1 SV=3	1	0.000168	80405.1	8	8	8	GVMISHSNIIAGITGMAER	K	I	0.997	57.5	26.2	57		1956	3	0.0066	3.4	296	314	mock_130m_qe4 (F040676)	File: "D:\RawData\Q-EX\190327_kosuge PRELP MS\mock_130m_qe4.raw"; SpectrumID: "28827"; scans: "34878"
Control	Control_n1	ACSL3_HUMAN	Long-chain-fatty-acid--CoA ligase 3 OS=Homo sapiens OX=9606 GN=ACSL3 PE=1 SV=3	1	0.000168	80405.1	8	8	8	IGYSSPQTLADQSSK	R	I	0.958	33.1	25.9	33.1		1580.77	2	-8.2e-05	-0.052	349	363	mock_130m_qe4 (F040676)	File: "D:\RawData\Q-EX\190327_kosuge PRELP MS\mock_130m_qe4.raw"; SpectrumID: "14249"; scans: "18838"
Control	Control_n1	ACSL3_HUMAN	Long-chain-fatty-acid--CoA ligase 3 OS=Homo sapiens OX=9606 GN=ACSL3 PE=1 SV=3	1	0.000168	80405.1	8	8	8	LLLCGGAPLSATTQR	R	F	0.995	41.5	25	39.7	Carbamidomethyl (+57)	1556.84	2	0.0022	1.4	447	461	mock_130m_qe4 (F040676)	File: "D:\RawData\Q-EX\190327_kosuge PRELP MS\mock_130m_qe4.raw"; SpectrumID: "21754"; scans: "27093"
Control	Control_n1	ACSL3_HUMAN	Long-chain-fatty-acid--CoA ligase 3 OS=Homo sapiens OX=9606 GN=ACSL3 PE=1 SV=3	1	0.000168	80405.1	8	8	8	LSPEPWTPETGLVTDAFK	R	L	0.996	48.8	26.7	48.8		1986.99	2	0.0008	0.4	682	699	mock_130m_qe4 (F040676)	File: "D:\RawData\Q-EX\190327_kosuge PRELP MS\mock_130m_qe4.raw"; SpectrumID: "35681"; scans: "42420"
Control	Control_n1	ACSL3_HUMAN	Long-chain-fatty-acid--CoA ligase 3 OS=Homo sapiens OX=9606 GN=ACSL3 PE=1 SV=3	1	0.000168	80405.1	8	8	8	VLSEAAISASLEK	K	F	0.997	72.2	25	72.2		1316.72	2	-0.0004	-0.31	661	673	mock_130m_qe4 (F040676)	File: "D:\RawData\Q-EX\190327_kosuge PRELP MS\mock_130m_qe4.raw"; SpectrumID: "21774"; scans: "27115"
Control	Control_n1	ACSL3_HUMAN	Long-chain-fatty-acid--CoA ligase 3 OS=Homo sapiens OX=9606 GN=ACSL3 PE=1 SV=3	1	0.000168	80405.1	8	8	8	VSEMSSFQR	K	N	0.97	34.3	25	34.3		1069.49	2	0.0028	2.6	398	406	mock_130m_qe4 (F040676)	File: "D:\RawData\Q-EX\190327_kosuge PRELP MS\mock_130m_qe4.raw"; SpectrumID: "9941"; scans: "14081"
Control	Control_n1	ACSL4_HUMAN	Long-chain-fatty-acid--CoA ligase 4 OS=Homo sapiens OX=9606 GN=ACSL4 PE=1 SV=2	1	8.41e-05	79173.5	4	4	4	EILSEENEMQPNGK	R	V	0.993	40.6	25.7	37.7		1616.74	2	0.0026	1.6	100	113	mock_130m_qe4 (F040676)	File: "D:\RawData\Q-EX\190327_kosuge PRELP MS\mock_130m_qe4.raw"; SpectrumID: "14439"; scans: "19047"
Control	Control_n1	ACSL4_HUMAN	Long-chain-fatty-acid--CoA ligase 4 OS=Homo sapiens OX=9606 GN=ACSL4 PE=1 SV=2	1	8.41e-05	79173.5	4	4	4	HIIYVDNK	K	A	0.986	48.8	25	39.5		1000.54	2	0.0039	3.9	224	231	mock_130m_qe4 (F040676)	File: "D:\RawData\Q-EX\190327_kosuge PRELP MS\mock_130m_qe4.raw"; SpectrumID: "5847"; scans: "9557"
Control	Control_n1	ACSL4_HUMAN	Long-chain-fatty-acid--CoA ligase 4 OS=Homo sapiens OX=9606 GN=ACSL4 PE=1 SV=2	1	8.41e-05	79173.5	4	4	4	IGYSSPLTLSDQSSK	R	I	0.997	67.3	25.5	67.3		1581.79	2	0.0034	2.2	340	354	mock_130m_qe4 (F040676)	File: "D:\RawData\Q-EX\190327_kosuge PRELP MS\mock_130m_qe4.raw"; SpectrumID: "20784"; scans: "26026"
Control	Control_n1	ACSL4_HUMAN	Long-chain-fatty-acid--CoA ligase 4 OS=Homo sapiens OX=9606 GN=ACSL4 PE=1 SV=2	1	8.41e-05	79173.5	4	4	4	LSPEPWTPETGLVTDAFK	R	L	0.996	48.8	26.7	48.8		1986.99	2	0.0008	0.4	673	690	mock_130m_qe4 (F040676)	File: "D:\RawData\Q-EX\190327_kosuge PRELP MS\mock_130m_qe4.raw"; SpectrumID: "35681"; scans: "42420"
Control	Control_n1	ACSL4_HUMAN	Long-chain-fatty-acid--CoA ligase 4 OS=Homo sapiens OX=9606 GN=ACSL4 PE=1 SV=2	1	8.41e-05	79173.5	4	4	4	VQEMNYIQK	K	T	0.995	42.9	25	42.9		1151.57	2	0.0019	1.7	389	397	mock_130m_qe4 (F040676)	File: "D:\RawData\Q-EX\190327_kosuge PRELP MS\mock_130m_qe4.raw"; SpectrumID: "10983"; scans: "15228"
Control	Control_n1	ACTB_HUMAN	Actin, cytoplasmic 1 OS=Homo sapiens OX=9606 GN=ACTB PE=1 SV=1	0.95	4.2e-05	41719.8	1	1	2	AGFAGDDAPR	K	A	0.997	55.3	25	54		975.44	2	0.00022	0.22	19	28	mock_130m_qe4 (F040676)	File: "D:\RawData\Q-EX\190327_kosuge PRELP MS\mock_130m_qe4.raw"; SpectrumID: "6792"; scans: "10604"
Control	Control_n1	ACTB_HUMAN	Actin, cytoplasmic 1 OS=Homo sapiens OX=9606 GN=ACTB PE=1 SV=1	0.95	4.2e-05	41719.8	1	1	2	AGFAGDDAPR	K	A	0.997	57.5	25	54.2		975.44	2	0.002	2.1	19	28	mock_130m_qe4 (F040676)	File: "D:\RawData\Q-EX\190327_kosuge PRELP MS\mock_130m_qe4.raw"; SpectrumID: "6880"; scans: "10702"
Control	Control_n1	ACTB_HUMAN	Actin, cytoplasmic 1 OS=Homo sapiens OX=9606 GN=ACTB PE=1 SV=1	0.95	4.2e-05	41719.8	1	1	2	AGFAGDDAPR	K	A	0.997	71.9	25	70.1		975.44	2	0.00052	0.53	19	28	mock_130m_qe4 (F040676)	File: "D:\RawData\Q-EX\190327_kosuge PRELP MS\mock_130m_qe4.raw"; SpectrumID: "6970"; scans: "10801"
Control	Control_n1	ACTB_HUMAN	Actin, cytoplasmic 1 OS=Homo sapiens OX=9606 GN=ACTB PE=1 SV=1	0.95	4.2e-05	41719.8	1	1	2	CPEALFQPSFLGMESCGIHETTFNSIMK	R	C	0.969	54.5	31.2	54.5	Carbamidomethyl (+57), Carbamidomethyl (+57)	3230.44	3	-0.015	-4.6	257	284	mock_130m_qe4 (F040676)	File: "D:\RawData\Q-EX\190327_kosuge PRELP MS\mock_130m_qe4.raw"; SpectrumID: "38266"; scans: "45264"
Control	Control_n1	ACTB_HUMAN	Actin, cytoplasmic 1 OS=Homo sapiens OX=9606 GN=ACTB PE=1 SV=1	0.95	4.2e-05	41719.8	1	1	2	CPEALFQPSFLGMESCGIHETTFNSIMK	R	C	0.981	33.5	30.8	33.5	Carbamidomethyl (+57), Carbamidomethyl (+57)	3230.46	3	0.0026	0.81	257	284	mock_130m_qe4 (F040676)	File: "D:\RawData\Q-EX\190327_kosuge PRELP MS\mock_130m_qe4.raw"; SpectrumID: "45488"; scans: "53230"
Control	Control_n1	ACTB_HUMAN	Actin, cytoplasmic 1 OS=Homo sapiens OX=9606 GN=ACTB PE=1 SV=1	0.95	4.2e-05	41719.8	1	1	2	CPEALFQPSFLGMESCGIHETTFNSIMK	R	C	0.992	38.9	30.8	38.9	Carbamidomethyl (+57), Carbamidomethyl (+57)	3230.46	3	0.0059	1.8	257	284	mock_130m_qe4 (F040676)	File: "D:\RawData\Q-EX\190327_kosuge PRELP MS\mock_130m_qe4.raw"; SpectrumID: "38088"; scans: "45068"
Control	Control_n1	ACTB_HUMAN	Actin, cytoplasmic 1 OS=Homo sapiens OX=9606 GN=ACTB PE=1 SV=1	0.95	4.2e-05	41719.8	1	1	2	CPEALFQPSFLGMESCGIHETTFNSIMK	R	C	0.997	39.7	30.9	39.7	Carbamidomethyl (+57), Carbamidomethyl (+57)	3230.46	4	0.0015	0.45	257	284	mock_130m_qe4 (F040676)	File: "D:\RawData\Q-EX\190327_kosuge PRELP MS\mock_130m_qe4.raw"; SpectrumID: "38114"; scans: "45096"
Control	Control_n1	ACTB_HUMAN	Actin, cytoplasmic 1 OS=Homo sapiens OX=9606 GN=ACTB PE=1 SV=1	0.95	4.2e-05	41719.8	1	1	2	CPEALFQPSFLGMESCGIHETTFNSIMK	R	C	0.997	59.7	31	59.7	Carbamidomethyl (+57), Carbamidomethyl (+57)	3230.45	3	-0.00031	-0.095	257	284	mock_130m_qe4 (F040676)	File: "D:\RawData\Q-EX\190327_kosuge PRELP MS\mock_130m_qe4.raw"; SpectrumID: "38176"; scans: "45165"
Control	Control_n1	ACTB_HUMAN	Actin, cytoplasmic 1 OS=Homo sapiens OX=9606 GN=ACTB PE=1 SV=1	0.95	4.2e-05	41719.8	1	1	2	CPEALFQPSFLGMESCGIHETTFNSIMK	R	C	0.997	49.8	30.9	49.8	Carbamidomethyl (+57), Carbamidomethyl (+57)	3230.46	4	0.0015	0.45	257	284	mock_130m_qe4 (F040676)	File: "D:\RawData\Q-EX\190327_kosuge PRELP MS\mock_130m_qe4.raw"; SpectrumID: "38209"; scans: "45201"
Control	Control_n1	ACTB_HUMAN	Actin, cytoplasmic 1 OS=Homo sapiens OX=9606 GN=ACTB PE=1 SV=1	0.95	4.2e-05	41719.8	1	1	2	DDDIAALVVDNGSGMCK	M	A	0.997	74.2	26.9	74.2	Acetyl (+42), Carbamidomethyl (+57)	1820.79	2	-0.002	-1.1	2	18	mock_130m_qe4 (F040676)	File: "D:\RawData\Q-EX\190327_kosuge PRELP MS\mock_130m_qe4.raw"; SpectrumID: "36297"; scans: "43098"
Control	Control_n1	ACTB_HUMAN	Actin, cytoplasmic 1 OS=Homo sapiens OX=9606 GN=ACTB PE=1 SV=1	0.95	4.2e-05	41719.8	1	1	2	DDDIAALVVDNGSGMCK	M	A	0.997	74.5	26.9	74.5	Acetyl (+42), Carbamidomethyl (+57)	1820.79	2	-0.0012	-0.64	2	18	mock_130m_qe4 (F040676)	File: "D:\RawData\Q-EX\190327_kosuge PRELP MS\mock_130m_qe4.raw"; SpectrumID: "36386"; scans: "43196"
Control	Control_n1	ACTB_HUMAN	Actin, cytoplasmic 1 OS=Homo sapiens OX=9606 GN=ACTB PE=1 SV=1	0.95	4.2e-05	41719.8	1	1	2	DLTDYLMK	R	I	0.956	29.7	25	29.7	Oxidation (+16)	1013.48	2	0.0011	1	184	191	mock_130m_qe4 (F040676)	File: "D:\RawData\Q-EX\190327_kosuge PRELP MS\mock_130m_qe4.raw"; SpectrumID: "23072"; scans: "28543"
Control	Control_n1	ACTB_HUMAN	Actin, cytoplasmic 1 OS=Homo sapiens OX=9606 GN=ACTB PE=1 SV=1	0.95	4.2e-05	41719.8	1	1	2	DLTDYLMK	R	I	0.961	30.4	25	30.4		997.48	2	0.00062	0.62	184	191	mock_130m_qe4 (F040676)	File: "D:\RawData\Q-EX\190327_kosuge PRELP MS\mock_130m_qe4.raw"; SpectrumID: "29236"; scans: "35328"
Control	Control_n1	ACTB_HUMAN	Actin, cytoplasmic 1 OS=Homo sapiens OX=9606 GN=ACTB PE=1 SV=1	0.95	4.2e-05	41719.8	1	1	2	DLTDYLMK	R	I	0.968	32.1	25	31.6		997.48	2	0.00044	0.44	184	191	mock_130m_qe4 (F040676)	File: "D:\RawData\Q-EX\190327_kosuge PRELP MS\mock_130m_qe4.raw"; SpectrumID: "29947"; scans: "36110"
Control	Control_n1	ACTB_HUMAN	Actin, cytoplasmic 1 OS=Homo sapiens OX=9606 GN=ACTB PE=1 SV=1	0.95	4.2e-05	41719.8	1	1	2	DLTDYLMK	R	I	0.97	31.8	25	25.3		997.48	2	0.00062	0.62	184	191	mock_130m_qe4 (F040676)	File: "D:\RawData\Q-EX\190327_kosuge PRELP MS\mock_130m_qe4.raw"; SpectrumID: "29507"; scans: "35626"
Control	Control_n1	ACTB_HUMAN	Actin, cytoplasmic 1 OS=Homo sapiens OX=9606 GN=ACTB PE=1 SV=1	0.95	4.2e-05	41719.8	1	1	2	DLTDYLMK	R	I	0.97	31.5	25	31.5	Oxidation (+16)	1013.48	2	0.0017	1.7	184	191	mock_130m_qe4 (F040676)	File: "D:\RawData\Q-EX\190327_kosuge PRELP MS\mock_130m_qe4.raw"; SpectrumID: "23188"; scans: "28671"
Control	Control_n1	ACTB_HUMAN	Actin, cytoplasmic 1 OS=Homo sapiens OX=9606 GN=ACTB PE=1 SV=1	0.95	4.2e-05	41719.8	1	1	2	DLTDYLMK	R	I	0.972	36.7	25	35.7		997.48	2	-0.00066	-0.66	184	191	mock_130m_qe4 (F040676)	File: "D:\RawData\Q-EX\190327_kosuge PRELP MS\mock_130m_qe4.raw"; SpectrumID: "28681"; scans: "34717"
Control	Control_n1	ACTB_HUMAN	Actin, cytoplasmic 1 OS=Homo sapiens OX=9606 GN=ACTB PE=1 SV=1	0.95	4.2e-05	41719.8	1	1	2	DLTDYLMK	R	I	0.975	32.8	25	32.6		997.48	2	0.0008	0.8	184	191	mock_130m_qe4 (F040676)	File: "D:\RawData\Q-EX\190327_kosuge PRELP MS\mock_130m_qe4.raw"; SpectrumID: "29607"; scans: "35736"
Control	Control_n1	ACTB_HUMAN	Actin, cytoplasmic 1 OS=Homo sapiens OX=9606 GN=ACTB PE=1 SV=1	0.95	4.2e-05	41719.8	1	1	2	DLTDYLMK	R	I	0.976	33.3	25	33.3		997.48	2	0.002	2	184	191	mock_130m_qe4 (F040676)	File: "D:\RawData\Q-EX\190327_kosuge PRELP MS\mock_130m_qe4.raw"; SpectrumID: "28863"; scans: "34918"
Control	Control_n1	ACTB_HUMAN	Actin, cytoplasmic 1 OS=Homo sapiens OX=9606 GN=ACTB PE=1 SV=1	0.95	4.2e-05	41719.8	1	1	2	DLTDYLMK	R	I	0.984	34.5	25	34.5		997.48	2	0.0012	1.2	184	191	mock_130m_qe4 (F040676)	File: "D:\RawData\Q-EX\190327_kosuge PRELP MS\mock_130m_qe4.raw"; SpectrumID: "28773"; scans: "34819"
Control	Control_n1	ACTB_HUMAN	Actin, cytoplasmic 1 OS=Homo sapiens OX=9606 GN=ACTB PE=1 SV=1	0.95	4.2e-05	41719.8	1	1	2	DLTDYLMK	R	I	0.986	35.9	25	35.9		997.48	2	0.0011	1.1	184	191	mock_130m_qe4 (F040676)	File: "D:\RawData\Q-EX\190327_kosuge PRELP MS\mock_130m_qe4.raw"; SpectrumID: "28954"; scans: "35018"
Control	Control_n1	ACTB_HUMAN	Actin, cytoplasmic 1 OS=Homo sapiens OX=9606 GN=ACTB PE=1 SV=1	0.95	4.2e-05	41719.8	1	1	2	DLTDYLMK	R	I	0.988	39.2	25	39		997.48	2	0.00032	0.32	184	191	mock_130m_qe4 (F040676)	File: "D:\RawData\Q-EX\190327_kosuge PRELP MS\mock_130m_qe4.raw"; SpectrumID: "30624"; scans: "36857"
Control	Control_n1	ACTB_HUMAN	Actin, cytoplasmic 1 OS=Homo sapiens OX=9606 GN=ACTB PE=1 SV=1	0.95	4.2e-05	41719.8	1	1	2	DLTDYLMK	R	I	0.988	40.8	25	40		997.48	2	1.8e-05	0.018	184	191	mock_130m_qe4 (F040676)	File: "D:\RawData\Q-EX\190327_kosuge PRELP MS\mock_130m_qe4.raw"; SpectrumID: "29053"; scans: "35127"
Control	Control_n1	ACTB_HUMAN	Actin, cytoplasmic 1 OS=Homo sapiens OX=9606 GN=ACTB PE=1 SV=1	0.95	4.2e-05	41719.8	1	1	2	DLTDYLMK	R	I	0.99	40.8	25	40.8		997.48	2	0.00062	0.62	184	191	mock_130m_qe4 (F040676)	File: "D:\RawData\Q-EX\190327_kosuge PRELP MS\mock_130m_qe4.raw"; SpectrumID: "29142"; scans: "35225"
Control	Control_n1	ACTB_HUMAN	Actin, cytoplasmic 1 OS=Homo sapiens OX=9606 GN=ACTB PE=1 SV=1	0.95	4.2e-05	41719.8	1	1	2	DLYANTVLSGGTTMYPGIADR	K	M	0.995	44.2	28.4	44.2	Carbamidomethyl (+57)	2271.08	3	-0.00096	-0.42	292	312	mock_130m_qe4 (F040676)	File: "D:\RawData\Q-EX\190327_kosuge PRELP MS\mock_130m_qe4.raw"; SpectrumID: "25505"; scans: "31220"
Control	Control_n1	ACTB_HUMAN	Actin, cytoplasmic 1 OS=Homo sapiens OX=9606 GN=ACTB PE=1 SV=1	0.95	4.2e-05	41719.8	1	1	2	DLYANTVLSGGTTMYPGIADR	K	M	0.996	48.7	28.7	47.7	Carbamidomethyl (+57)	2271.08	3	-0.0021	-0.91	292	312	mock_130m_qe4 (F040676)	File: "D:\RawData\Q-EX\190327_kosuge PRELP MS\mock_130m_qe4.raw"; SpectrumID: "25410"; scans: "31115"
Control	Control_n1	ACTB_HUMAN	Actin, cytoplasmic 1 OS=Homo sapiens OX=9606 GN=ACTB PE=1 SV=1	0.95	4.2e-05	41719.8	1	1	2	DLYANTVLSGGTTMYPGIADR	K	M	0.997	114	28.5	114		2214.06	2	-0.0079	-3.6	292	312	mock_130m_qe4 (F040676)	File: "D:\RawData\Q-EX\190327_kosuge PRELP MS\mock_130m_qe4.raw"; SpectrumID: "32980"; scans: "39449"
Control	Control_n1	ACTB_HUMAN	Actin, cytoplasmic 1 OS=Homo sapiens OX=9606 GN=ACTB PE=1 SV=1	0.95	4.2e-05	41719.8	1	1	2	DLYANTVLSGGTTMYPGIADR	K	M	0.997	77.8	28.5	76.6		2214.06	3	-0.0026	-1.2	292	312	mock_130m_qe4 (F040676)	File: "D:\RawData\Q-EX\190327_kosuge PRELP MS\mock_130m_qe4.raw"; SpectrumID: "32678"; scans: "39117"
Control	Control_n1	ACTB_HUMAN	Actin, cytoplasmic 1 OS=Homo sapiens OX=9606 GN=ACTB PE=1 SV=1	0.95	4.2e-05	41719.8	1	1	2	DLYANTVLSGGTTMYPGIADR	K	M	0.997	86.8	28.4	86.2		2214.06	2	0.0006	0.27	292	312	mock_130m_qe4 (F040676)	File: "D:\RawData\Q-EX\190327_kosuge PRELP MS\mock_130m_qe4.raw"; SpectrumID: "33075"; scans: "39553"
Control	Control_n1	ACTB_HUMAN	Actin, cytoplasmic 1 OS=Homo sapiens OX=9606 GN=ACTB PE=1 SV=1	0.95	4.2e-05	41719.8	1	1	2	DLYANTVLSGGTTMYPGIADR	K	M	0.997	82	28.2	78		2214.07	2	0.003	1.4	292	312	mock_130m_qe4 (F040676)	File: "D:\RawData\Q-EX\190327_kosuge PRELP MS\mock_130m_qe4.raw"; SpectrumID: "33225"; scans: "39718"
Control	Control_n1	ACTB_HUMAN	Actin, cytoplasmic 1 OS=Homo sapiens OX=9606 GN=ACTB PE=1 SV=1	0.95	4.2e-05	41719.8	1	1	2	DLYANTVLSGGTTMYPGIADR	K	M	0.997	124	28.4	124		2214.06	2	0.00084	0.38	292	312	mock_130m_qe4 (F040676)	File: "D:\RawData\Q-EX\190327_kosuge PRELP MS\mock_130m_qe4.raw"; SpectrumID: "32758"; scans: "39205"
Control	Control_n1	ACTB_HUMAN	Actin, cytoplasmic 1 OS=Homo sapiens OX=9606 GN=ACTB PE=1 SV=1	0.95	4.2e-05	41719.8	1	1	2	DLYANTVLSGGTTMYPGIADR	K	M	0.997	127	28.4	127		2214.06	2	0.0016	0.71	292	312	mock_130m_qe4 (F040676)	File: "D:\RawData\Q-EX\190327_kosuge PRELP MS\mock_130m_qe4.raw"; SpectrumID: "32847"; scans: "39303"
Control	Control_n1	ACTB_HUMAN	Actin, cytoplasmic 1 OS=Homo sapiens OX=9606 GN=ACTB PE=1 SV=1	0.95	4.2e-05	41719.8	1	1	2	DLYANTVLSGGTTMYPGIADR	K	M	0.997	132	28.3	132		2214.06	2	0.0013	0.6	292	312	mock_130m_qe4 (F040676)	File: "D:\RawData\Q-EX\190327_kosuge PRELP MS\mock_130m_qe4.raw"; SpectrumID: "32669"; scans: "39107"
Control	Control_n1	ACTB_HUMAN	Actin, cytoplasmic 1 OS=Homo sapiens OX=9606 GN=ACTB PE=1 SV=1	0.95	4.2e-05	41719.8	1	1	2	DLYANTVLSGGTTMYPGIADR	K	M	0.997	111	28.4	111		2214.06	3	0.0007	0.32	292	312	mock_130m_qe4 (F040676)	File: "D:\RawData\Q-EX\190327_kosuge PRELP MS\mock_130m_qe4.raw"; SpectrumID: "32766"; scans: "39214"
Control	Control_n1	ACTB_HUMAN	Actin, cytoplasmic 1 OS=Homo sapiens OX=9606 GN=ACTB PE=1 SV=1	0.95	4.2e-05	41719.8	1	1	2	DSYVGDEAQSK	K	R	0.994	45.8	25	44.5		1197.52	2	3.8e-05	0.032	51	61	mock_130m_qe4 (F040676)	File: "D:\RawData\Q-EX\190327_kosuge PRELP MS\mock_130m_qe4.raw"; SpectrumID: "5802"; scans: "9507"
Control	Control_n1	ACTB_HUMAN	Actin, cytoplasmic 1 OS=Homo sapiens OX=9606 GN=ACTB PE=1 SV=1	0.95	4.2e-05	41719.8	1	1	2	DSYVGDEAQSK	K	R	0.997	50.8	25	48.3		1197.52	2	0.00078	0.65	51	61	mock_130m_qe4 (F040676)	File: "D:\RawData\Q-EX\190327_kosuge PRELP MS\mock_130m_qe4.raw"; SpectrumID: "5891"; scans: "9606"
Control	Control_n1	ACTB_HUMAN	Actin, cytoplasmic 1 OS=Homo sapiens OX=9606 GN=ACTB PE=1 SV=1	0.95	4.2e-05	41719.8	1	1	2	DSYVGDEAQSK	K	R	0.997	56.6	25	54.9		1197.52	2	0.0014	1.1	51	61	mock_130m_qe4 (F040676)	File: "D:\RawData\Q-EX\190327_kosuge PRELP MS\mock_130m_qe4.raw"; SpectrumID: "5978"; scans: "9704"
Control	Control_n1	ACTB_HUMAN	Actin, cytoplasmic 1 OS=Homo sapiens OX=9606 GN=ACTB PE=1 SV=1	0.95	4.2e-05	41719.8	1	1	2	DSYVGDEAQSKR	K	G	0.989	38.2	25.5	37		1353.62	2	0.0011	0.83	51	62	mock_130m_qe4 (F040676)	File: "D:\RawData\Q-EX\190327_kosuge PRELP MS\mock_130m_qe4.raw"; SpectrumID: "4039"; scans: "7553"
Control	Control_n1	ACTB_HUMAN	Actin, cytoplasmic 1 OS=Homo sapiens OX=9606 GN=ACTB PE=1 SV=1	0.95	4.2e-05	41719.8	1	1	2	DSYVGDEAQSKR	K	G	0.996	36.8	25.2	36.8		1353.62	3	0.0018	1.3	51	62	mock_130m_qe4 (F040676)	File: "D:\RawData\Q-EX\190327_kosuge PRELP MS\mock_130m_qe4.raw"; SpectrumID: "4048"; scans: "7563"
Control	Control_n1	ACTB_HUMAN	Actin, cytoplasmic 1 OS=Homo sapiens OX=9606 GN=ACTB PE=1 SV=1	0.95	4.2e-05	41719.8	1	1	2	EITALAPSTMK	K	I	0.989	41.2	25	41.2		1160.61	2	0.0031	2.6	316	326	mock_130m_qe4 (F040676)	File: "D:\RawData\Q-EX\190327_kosuge PRELP MS\mock_130m_qe4.raw"; SpectrumID: "15767"; scans: "20508"
Control	Control_n1	ACTB_HUMAN	Actin, cytoplasmic 1 OS=Homo sapiens OX=9606 GN=ACTB PE=1 SV=1	0.95	4.2e-05	41719.8	1	1	2	EITALAPSTMK	K	I	0.993	39.9	25	39.9		1160.61	2	0.0019	1.6	316	326	mock_130m_qe4 (F040676)	File: "D:\RawData\Q-EX\190327_kosuge PRELP MS\mock_130m_qe4.raw"; SpectrumID: "16009"; scans: "20774"
Control	Control_n1	ACTB_HUMAN	Actin, cytoplasmic 1 OS=Homo sapiens OX=9606 GN=ACTB PE=1 SV=1	0.95	4.2e-05	41719.8	1	1	2	EITALAPSTMK	K	I	0.993	39.9	25	39.9		1160.61	2	0.0019	1.6	316	326	mock_130m_qe4 (F040676)	File: "D:\RawData\Q-EX\190327_kosuge PRELP MS\mock_130m_qe4.raw"; SpectrumID: "15856"; scans: "20606"
Control	Control_n1	ACTB_HUMAN	Actin, cytoplasmic 1 OS=Homo sapiens OX=9606 GN=ACTB PE=1 SV=1	0.95	4.2e-05	41719.8	1	1	2	EITALAPSTMK	K	I	0.997	62.2	25	57.1	Oxidation (+16)	1176.61	2	0.0019	1.6	316	326	mock_130m_qe4 (F040676)	File: "D:\RawData\Q-EX\190327_kosuge PRELP MS\mock_130m_qe4.raw"; SpectrumID: "10985"; scans: "15230"
Control	Control_n1	ACTB_HUMAN	Actin, cytoplasmic 1 OS=Homo sapiens OX=9606 GN=ACTB PE=1 SV=1	0.95	4.2e-05	41719.8	1	1	2	EKLCYVALDFEQEMATAASSSSLEK	K	S	0.997	64.2	30.2	60.2	Carbamidomethyl (+57)	2806.3	3	-0.0059	-2.1	214	238	mock_130m_qe4 (F040676)	File: "D:\RawData\Q-EX\190327_kosuge PRELP MS\mock_130m_qe4.raw"; SpectrumID: "38461"; scans: "45478"
Control	Control_n1	ACTB_HUMAN	Actin, cytoplasmic 1 OS=Homo sapiens OX=9606 GN=ACTB PE=1 SV=1	0.95	4.2e-05	41719.8	1	1	2	GYSFTTTAER	R	E	0.952	29	25	29		1131.52	2	0.0019	1.7	197	206	mock_130m_qe4 (F040676)	File: "D:\RawData\Q-EX\190327_kosuge PRELP MS\mock_130m_qe4.raw"; SpectrumID: "12661"; scans: "17090"
Control	Control_n1	ACTB_HUMAN	Actin, cytoplasmic 1 OS=Homo sapiens OX=9606 GN=ACTB PE=1 SV=1	0.95	4.2e-05	41719.8	1	1	2	GYSFTTTAER	R	E	0.969	31.6	25	31.6		1131.52	2	0.00094	0.83	197	206	mock_130m_qe4 (F040676)	File: "D:\RawData\Q-EX\190327_kosuge PRELP MS\mock_130m_qe4.raw"; SpectrumID: "12769"; scans: "17209"
Control	Control_n1	ACTB_HUMAN	Actin, cytoplasmic 1 OS=Homo sapiens OX=9606 GN=ACTB PE=1 SV=1	0.95	4.2e-05	41719.8	1	1	2	GYSFTTTAER	R	E	0.989	41.4	25	41.4		1131.52	2	0.003	2.7	197	206	mock_130m_qe4 (F040676)	File: "D:\RawData\Q-EX\190327_kosuge PRELP MS\mock_130m_qe4.raw"; SpectrumID: "12568"; scans: "16988"
Control	Control_n1	ACTB_HUMAN	Actin, cytoplasmic 1 OS=Homo sapiens OX=9606 GN=ACTB PE=1 SV=1	0.95	4.2e-05	41719.8	1	1	2	GYSFTTTAER	R	E	0.99	41.9	25	41.9		1131.52	2	0.0029	2.5	197	206	mock_130m_qe4 (F040676)	File: "D:\RawData\Q-EX\190327_kosuge PRELP MS\mock_130m_qe4.raw"; SpectrumID: "12469"; scans: "16879"
Control	Control_n1	ACTB_HUMAN	Actin, cytoplasmic 1 OS=Homo sapiens OX=9606 GN=ACTB PE=1 SV=1	0.95	4.2e-05	41719.8	1	1	2	GYSFTTTAER	R	E	0.996	43	25	41.6		1131.52	2	0.0015	1.4	197	206	mock_130m_qe4 (F040676)	File: "D:\RawData\Q-EX\190327_kosuge PRELP MS\mock_130m_qe4.raw"; SpectrumID: "12095"; scans: "16468"
Control	Control_n1	ACTB_HUMAN	Actin, cytoplasmic 1 OS=Homo sapiens OX=9606 GN=ACTB PE=1 SV=1	0.95	4.2e-05	41719.8	1	1	2	GYSFTTTAER	R	E	0.996	47.2	25	47.2		1131.52	2	0.0025	2.2	197	206	mock_130m_qe4 (F040676)	File: "D:\RawData\Q-EX\190327_kosuge PRELP MS\mock_130m_qe4.raw"; SpectrumID: "12005"; scans: "16369"
Control	Control_n1	ACTB_HUMAN	Actin, cytoplasmic 1 OS=Homo sapiens OX=9606 GN=ACTB PE=1 SV=1	0.95	4.2e-05	41719.8	1	1	2	GYSFTTTAER	R	E	0.996	47.2	25	47.2		1131.52	2	0.0024	2.1	197	206	mock_130m_qe4 (F040676)	File: "D:\RawData\Q-EX\190327_kosuge PRELP MS\mock_130m_qe4.raw"; SpectrumID: "12317"; scans: "16712"
Control	Control_n1	ACTB_HUMAN	Actin, cytoplasmic 1 OS=Homo sapiens OX=9606 GN=ACTB PE=1 SV=1	0.95	4.2e-05	41719.8	1	1	2	GYSFTTTAER	R	E	0.997	47.5	25	45.1		1131.52	2	0.00082	0.72	197	206	mock_130m_qe4 (F040676)	File: "D:\RawData\Q-EX\190327_kosuge PRELP MS\mock_130m_qe4.raw"; SpectrumID: "11917"; scans: "16272"
Control	Control_n1	ACTB_HUMAN	Actin, cytoplasmic 1 OS=Homo sapiens OX=9606 GN=ACTB PE=1 SV=1	0.95	4.2e-05	41719.8	1	1	2	GYSFTTTAER	R	E	0.997	50.2	25	50.2		1131.52	2	0.0013	1.1	197	206	mock_130m_qe4 (F040676)	File: "D:\RawData\Q-EX\190327_kosuge PRELP MS\mock_130m_qe4.raw"; SpectrumID: "12187"; scans: "16569"
Control	Control_n1	ACTB_HUMAN	Actin, cytoplasmic 1 OS=Homo sapiens OX=9606 GN=ACTB PE=1 SV=1	0.95	4.2e-05	41719.8	1	1	2	HQGVMVGMGQK	R	D	0.961	33.7	25	2.52	Oxidation (+16)	1186.56	2	-0.00056	-0.47	40	50	mock_130m_qe4 (F040676)	File: "D:\RawData\Q-EX\190327_kosuge PRELP MS\mock_130m_qe4.raw"; SpectrumID: "3687"; scans: "7159"
Control	Control_n1	ACTB_HUMAN	Actin, cytoplasmic 1 OS=Homo sapiens OX=9606 GN=ACTB PE=1 SV=1	0.95	4.2e-05	41719.8	1	1	2	HQGVMVGMGQK	R	D	0.97	31.8	25	31.8		1170.56	2	0.00082	0.7	40	50	mock_130m_qe4 (F040676)	File: "D:\RawData\Q-EX\190327_kosuge PRELP MS\mock_130m_qe4.raw"; SpectrumID: "5575"; scans: "9256"
Control	Control_n1	ACTB_HUMAN	Actin, cytoplasmic 1 OS=Homo sapiens OX=9606 GN=ACTB PE=1 SV=1	0.95	4.2e-05	41719.8	1	1	2	HQGVMVGMGQK	R	D	0.997	69.2	25	66.3		1170.57	2	0.0014	1.2	40	50	mock_130m_qe4 (F040676)	File: "D:\RawData\Q-EX\190327_kosuge PRELP MS\mock_130m_qe4.raw"; SpectrumID: "5484"; scans: "9154"
Control	Control_n1	ACTB_HUMAN	Actin, cytoplasmic 1 OS=Homo sapiens OX=9606 GN=ACTB PE=1 SV=1	0.95	4.2e-05	41719.8	1	1	2	IIAPPERK	K	Y	0.962	30.6	25	20.9		922.56	2	0.00066	0.71	329	336	mock_130m_qe4 (F040676)	File: "D:\RawData\Q-EX\190327_kosuge PRELP MS\mock_130m_qe4.raw"; SpectrumID: "3699"; scans: "7172"
Control	Control_n1	ACTB_HUMAN	Actin, cytoplasmic 1 OS=Homo sapiens OX=9606 GN=ACTB PE=1 SV=1	0.95	4.2e-05	41719.8	1	1	2	IWHHTFYNELR	K	V	0.997	39.7	25.3	39.7		1514.74	3	0.0016	1.1	85	95	mock_130m_qe4 (F040676)	File: "D:\RawData\Q-EX\190327_kosuge PRELP MS\mock_130m_qe4.raw"; SpectrumID: "13943"; scans: "18501"
Control	Control_n1	ACTB_HUMAN	Actin, cytoplasmic 1 OS=Homo sapiens OX=9606 GN=ACTB PE=1 SV=1	0.95	4.2e-05	41719.8	1	1	2	KDLYANTVLSGGTTMYPGIADR	R	M	0.997	66.4	28	66.1		2342.16	3	-0.00084	-0.36	291	312	mock_130m_qe4 (F040676)	File: "D:\RawData\Q-EX\190327_kosuge PRELP MS\mock_130m_qe4.raw"; SpectrumID: "26444"; scans: "32255"
Control	Control_n1	ACTB_HUMAN	Actin, cytoplasmic 1 OS=Homo sapiens OX=9606 GN=ACTB PE=1 SV=1	0.95	4.2e-05	41719.8	1	1	2	KDLYANTVLSGGTTMYPGIADR	R	M	0.997	106	28	103		2342.16	2	0.00034	0.14	291	312	mock_130m_qe4 (F040676)	File: "D:\RawData\Q-EX\190327_kosuge PRELP MS\mock_130m_qe4.raw"; SpectrumID: "26366"; scans: "32170"
Control	Control_n1	ACTB_HUMAN	Actin, cytoplasmic 1 OS=Homo sapiens OX=9606 GN=ACTB PE=1 SV=1	0.95	4.2e-05	41719.8	1	1	2	KDLYANTVLSGGTTMYPGIADR	R	M	0.997	90	28.1	90		2342.16	3	-0.001	-0.43	291	312	mock_130m_qe4 (F040676)	File: "D:\RawData\Q-EX\190327_kosuge PRELP MS\mock_130m_qe4.raw"; SpectrumID: "26251"; scans: "32043"
Control	Control_n1	ACTB_HUMAN	Actin, cytoplasmic 1 OS=Homo sapiens OX=9606 GN=ACTB PE=1 SV=1	0.95	4.2e-05	41719.8	1	1	2	KDLYANTVLSGGTTMYPGIADR	R	M	0.997	118	27.9	118		2342.16	2	0.0023	0.97	291	312	mock_130m_qe4 (F040676)	File: "D:\RawData\Q-EX\190327_kosuge PRELP MS\mock_130m_qe4.raw"; SpectrumID: "26277"; scans: "32072"
Control	Control_n1	ACTB_HUMAN	Actin, cytoplasmic 1 OS=Homo sapiens OX=9606 GN=ACTB PE=1 SV=1	0.95	4.2e-05	41719.8	1	1	2	KDLYANTVLSGGTTMYPGIADR	R	M	0.997	99.8	27.9	99.8		2342.16	3	0.0025	1.1	291	312	mock_130m_qe4 (F040676)	File: "D:\RawData\Q-EX\190327_kosuge PRELP MS\mock_130m_qe4.raw"; SpectrumID: "26345"; scans: "32147"
Control	Control_n1	ACTB_HUMAN	Actin, cytoplasmic 1 OS=Homo sapiens OX=9606 GN=ACTB PE=1 SV=1	0.95	4.2e-05	41719.8	1	1	2	LCYVALDFEQEMATAASSSSLEK	K	S	0.986	38.1	29.5	37.4	Carbamidomethyl (+57)	2549.17	3	-0.0011	-0.42	216	238	mock_130m_qe4 (F040676)	File: "D:\RawData\Q-EX\190327_kosuge PRELP MS\mock_130m_qe4.raw"; SpectrumID: "40610"; scans: "47842"
Control	Control_n1	ACTB_HUMAN	Actin, cytoplasmic 1 OS=Homo sapiens OX=9606 GN=ACTB PE=1 SV=1	0.95	4.2e-05	41719.8	1	1	2	LCYVALDFEQEMATAASSSSLEK	K	S	0.994	37.6	29.2	37.6	Carbamidomethyl (+57)	2549.17	3	0.004	1.6	216	238	mock_130m_qe4 (F040676)	File: "D:\RawData\Q-EX\190327_kosuge PRELP MS\mock_130m_qe4.raw"; SpectrumID: "40697"; scans: "47938"
Control	Control_n1	ACTB_HUMAN	Actin, cytoplasmic 1 OS=Homo sapiens OX=9606 GN=ACTB PE=1 SV=1	0.95	4.2e-05	41719.8	1	1	2	LCYVALDFEQEMATAASSSSLEK	K	S	0.996	57.7	29.1	57.4	Carbamidomethyl (+57)	2549.18	3	0.0099	3.9	216	238	mock_130m_qe4 (F040676)	File: "D:\RawData\Q-EX\190327_kosuge PRELP MS\mock_130m_qe4.raw"; SpectrumID: "40048"; scans: "47224"
Control	Control_n1	ACTB_HUMAN	Actin, cytoplasmic 1 OS=Homo sapiens OX=9606 GN=ACTB PE=1 SV=1	0.95	4.2e-05	41719.8	1	1	2	LCYVALDFEQEMATAASSSSLEK	K	S	0.997	57.9	29.6	57.9	Carbamidomethyl (+57)	2549.16	3	-0.0044	-1.7	216	238	mock_130m_qe4 (F040676)	File: "D:\RawData\Q-EX\190327_kosuge PRELP MS\mock_130m_qe4.raw"; SpectrumID: "40316"; scans: "47519"
Control	Control_n1	ACTB_HUMAN	Actin, cytoplasmic 1 OS=Homo sapiens OX=9606 GN=ACTB PE=1 SV=1	0.95	4.2e-05	41719.8	1	1	2	LCYVALDFEQEMATAASSSSLEK	K	S	0.997	69.8	29.6	69.8	Carbamidomethyl (+57)	2549.16	3	-0.0058	-2.3	216	238	mock_130m_qe4 (F040676)	File: "D:\RawData\Q-EX\190327_kosuge PRELP MS\mock_130m_qe4.raw"; SpectrumID: "40406"; scans: "47618"
Control	Control_n1	ACTB_HUMAN	Actin, cytoplasmic 1 OS=Homo sapiens OX=9606 GN=ACTB PE=1 SV=1	0.95	4.2e-05	41719.8	1	1	2	LCYVALDFEQEMATAASSSSLEK	K	S	0.997	60	29.4	60	Carbamidomethyl (+57)	2549.17	3	0.0017	0.65	216	238	mock_130m_qe4 (F040676)	File: "D:\RawData\Q-EX\190327_kosuge PRELP MS\mock_130m_qe4.raw"; SpectrumID: "40504"; scans: "47725"
Control	Control_n1	ACTB_HUMAN	Actin, cytoplasmic 1 OS=Homo sapiens OX=9606 GN=ACTB PE=1 SV=1	0.95	4.2e-05	41719.8	1	1	2	LCYVALDFEQEMATAASSSSLEK	K	S	0.997	89.9	29.3	89.9	Carbamidomethyl (+57)	2549.17	2	0.0063	2.5	216	238	mock_130m_qe4 (F040676)	File: "D:\RawData\Q-EX\190327_kosuge PRELP MS\mock_130m_qe4.raw"; SpectrumID: "40062"; scans: "47239"
Control	Control_n1	ACTB_HUMAN	Actin, cytoplasmic 1 OS=Homo sapiens OX=9606 GN=ACTB PE=1 SV=1	0.95	4.2e-05	41719.8	1	1	2	LCYVALDFEQEMATAASSSSLEK	K	S	0.997	97	29.6	97	Carbamidomethyl (+57)	2549.17	2	-2.7e-05	-0.011	216	238	mock_130m_qe4 (F040676)	File: "D:\RawData\Q-EX\190327_kosuge PRELP MS\mock_130m_qe4.raw"; SpectrumID: "40337"; scans: "47542"
Control	Control_n1	ACTB_HUMAN	Actin, cytoplasmic 1 OS=Homo sapiens OX=9606 GN=ACTB PE=1 SV=1	0.95	4.2e-05	41719.8	1	1	2	LCYVALDFEQEMATAASSSSLEK	K	S	0.997	81.4	29.1	79.9	Carbamidomethyl (+57)	2549.17	3	0.0042	1.7	216	238	mock_130m_qe4 (F040676)	File: "D:\RawData\Q-EX\190327_kosuge PRELP MS\mock_130m_qe4.raw"; SpectrumID: "40228"; scans: "47422"
Control	Control_n1	ACTB_HUMAN	Actin, cytoplasmic 1 OS=Homo sapiens OX=9606 GN=ACTB PE=1 SV=1	0.95	4.2e-05	41719.8	1	1	2	LCYVALDFEQEMATAASSSSLEK	K	S	0.997	106	29.1	106	Carbamidomethyl (+57)	2549.17	2	0.0027	1	216	238	mock_130m_qe4 (F040676)	File: "D:\RawData\Q-EX\190327_kosuge PRELP MS\mock_130m_qe4.raw"; SpectrumID: "40157"; scans: "47344"
Control	Control_n1	ACTB_HUMAN	Actin, cytoplasmic 1 OS=Homo sapiens OX=9606 GN=ACTB PE=1 SV=1	0.95	4.2e-05	41719.8	1	1	2	LCYVALDFEQEMATAASSSSLEK	K	S	0.997	111	29.2	111	Carbamidomethyl (+57)	2549.17	2	0.0039	1.5	216	238	mock_130m_qe4 (F040676)	File: "D:\RawData\Q-EX\190327_kosuge PRELP MS\mock_130m_qe4.raw"; SpectrumID: "40247"; scans: "47443"
Control	Control_n1	ACTB_HUMAN	Actin, cytoplasmic 1 OS=Homo sapiens OX=9606 GN=ACTB PE=1 SV=1	0.95	4.2e-05	41719.8	1	1	2	LCYVALDFEQEMATAASSSSLEK	K	S	0.997	96.8	29.1	96.4	Carbamidomethyl (+57)	2549.17	3	0.0028	1.1	216	238	mock_130m_qe4 (F040676)	File: "D:\RawData\Q-EX\190327_kosuge PRELP MS\mock_130m_qe4.raw"; SpectrumID: "40136"; scans: "47321"
Control	Control_n1	ACTB_HUMAN	Actin, cytoplasmic 1 OS=Homo sapiens OX=9606 GN=ACTB PE=1 SV=1	0.95	4.2e-05	41719.8	1	1	2	QEYDESGPSIVHR	K	K	0.997	58.8	25.5	53.3		1515.7	2	0.0013	0.84	360	372	mock_130m_qe4 (F040676)	File: "D:\RawData\Q-EX\190327_kosuge PRELP MS\mock_130m_qe4.raw"; SpectrumID: "10018"; scans: "14166"
Control	Control_n1	ACTB_HUMAN	Actin, cytoplasmic 1 OS=Homo sapiens OX=9606 GN=ACTB PE=1 SV=1	0.95	4.2e-05	41719.8	1	1	2	QEYDESGPSIVHR	K	K	0.997	74.9	25	74.9	Gln->pyro-Glu (-17)	1498.67	2	0.0034	2.3	360	372	mock_130m_qe4 (F040676)	File: "D:\RawData\Q-EX\190327_kosuge PRELP MS\mock_130m_qe4.raw"; SpectrumID: "15495"; scans: "20209"
Control	Control_n1	ACTB_HUMAN	Actin, cytoplasmic 1 OS=Homo sapiens OX=9606 GN=ACTB PE=1 SV=1	0.95	4.2e-05	41719.8	1	1	2	QEYDESGPSIVHR	K	K	0.997	73.7	25.5	73.7		1515.7	2	0.00092	0.61	360	372	mock_130m_qe4 (F040676)	File: "D:\RawData\Q-EX\190327_kosuge PRELP MS\mock_130m_qe4.raw"; SpectrumID: "9750"; scans: "13870"
Control	Control_n1	ACTB_HUMAN	Actin, cytoplasmic 1 OS=Homo sapiens OX=9606 GN=ACTB PE=1 SV=1	0.95	4.2e-05	41719.8	1	1	2	QEYDESGPSIVHR	K	K	0.997	69.1	25	69.1	Gln->pyro-Glu (-17)	1498.67	2	0.0021	1.4	360	372	mock_130m_qe4 (F040676)	File: "D:\RawData\Q-EX\190327_kosuge PRELP MS\mock_130m_qe4.raw"; SpectrumID: "15401"; scans: "20105"
Control	Control_n1	ACTB_HUMAN	Actin, cytoplasmic 1 OS=Homo sapiens OX=9606 GN=ACTB PE=1 SV=1	0.95	4.2e-05	41719.8	1	1	2	QEYDESGPSIVHR	K	K	0.997	81.9	25.1	81.9		1515.7	2	0.003	2	360	372	mock_130m_qe4 (F040676)	File: "D:\RawData\Q-EX\190327_kosuge PRELP MS\mock_130m_qe4.raw"; SpectrumID: "9928"; scans: "14067"
Control	Control_n1	ACTB_HUMAN	Actin, cytoplasmic 1 OS=Homo sapiens OX=9606 GN=ACTB PE=1 SV=1	0.95	4.2e-05	41719.8	1	1	2	QEYDESGPSIVHR	K	K	0.997	71.2	25	62.8		1515.7	3	0.0037	2.4	360	372	mock_130m_qe4 (F040676)	File: "D:\RawData\Q-EX\190327_kosuge PRELP MS\mock_130m_qe4.raw"; SpectrumID: "10079"; scans: "14233"
Control	Control_n1	ACTB_HUMAN	Actin, cytoplasmic 1 OS=Homo sapiens OX=9606 GN=ACTB PE=1 SV=1	0.95	4.2e-05	41719.8	1	1	2	QEYDESGPSIVHR	K	K	0.997	71.5	25.1	63.8		1515.7	3	0.0029	1.9	360	372	mock_130m_qe4 (F040676)	File: "D:\RawData\Q-EX\190327_kosuge PRELP MS\mock_130m_qe4.raw"; SpectrumID: "9909"; scans: "14046"
Control	Control_n1	ACTB_HUMAN	Actin, cytoplasmic 1 OS=Homo sapiens OX=9606 GN=ACTB PE=1 SV=1	0.95	4.2e-05	41719.8	1	1	2	QEYDESGPSIVHR	K	K	0.997	71.5	25.6	71.5		1515.7	3	0.0024	1.6	360	372	mock_130m_qe4 (F040676)	File: "D:\RawData\Q-EX\190327_kosuge PRELP MS\mock_130m_qe4.raw"; SpectrumID: "9818"; scans: "13946"
Control	Control_n1	ACTB_HUMAN	Actin, cytoplasmic 1 OS=Homo sapiens OX=9606 GN=ACTB PE=1 SV=1	0.95	4.2e-05	41719.8	1	1	2	QEYDESGPSIVHR	K	K	0.997	95.1	25.5	95.1		1515.7	2	0.001	0.68	360	372	mock_130m_qe4 (F040676)	File: "D:\RawData\Q-EX\190327_kosuge PRELP MS\mock_130m_qe4.raw"; SpectrumID: "9837"; scans: "13967"
Control	Control_n1	ACTB_HUMAN	Actin, cytoplasmic 1 OS=Homo sapiens OX=9606 GN=ACTB PE=1 SV=1	0.95	4.2e-05	41719.8	1	1	2	QEYDESGPSIVHR	K	K	0.997	81.3	25.4	73.8		1515.7	3	0.0013	0.85	360	372	mock_130m_qe4 (F040676)	File: "D:\RawData\Q-EX\190327_kosuge PRELP MS\mock_130m_qe4.raw"; SpectrumID: "9729"; scans: "13847"
Control	Control_n1	ACTB_HUMAN	Actin, cytoplasmic 1 OS=Homo sapiens OX=9606 GN=ACTB PE=1 SV=1	0.95	4.2e-05	41719.8	1	1	2	QEYDESGPSIVHR	K	K	0.997	82.9	25.6	74.8		1515.7	3	0.0024	1.6	360	372	mock_130m_qe4 (F040676)	File: "D:\RawData\Q-EX\190327_kosuge PRELP MS\mock_130m_qe4.raw"; SpectrumID: "9819"; scans: "13947"
Control	Control_n1	ACTB_HUMAN	Actin, cytoplasmic 1 OS=Homo sapiens OX=9606 GN=ACTB PE=1 SV=1	0.95	4.2e-05	41719.8	1	1	2	SYELPDGQVITIGNER	K	F	0.997	57.8	26.8	57.8		1789.88	2	-0.00026	-0.15	239	254	mock_130m_qe4 (F040676)	File: "D:\RawData\Q-EX\190327_kosuge PRELP MS\mock_130m_qe4.raw"; SpectrumID: "26168"; scans: "31952"
Control	Control_n1	ACTB_HUMAN	Actin, cytoplasmic 1 OS=Homo sapiens OX=9606 GN=ACTB PE=1 SV=1	0.95	4.2e-05	41719.8	1	1	2	SYELPDGQVITIGNER	K	F	0.997	55.3	26.5	53.9		1789.89	3	0.0015	0.81	239	254	mock_130m_qe4 (F040676)	File: "D:\RawData\Q-EX\190327_kosuge PRELP MS\mock_130m_qe4.raw"; SpectrumID: "28628"; scans: "34659"
Control	Control_n1	ACTB_HUMAN	Actin, cytoplasmic 1 OS=Homo sapiens OX=9606 GN=ACTB PE=1 SV=1	0.95	4.2e-05	41719.8	1	1	2	SYELPDGQVITIGNER	K	F	0.997	55.6	26.5	53.9		1789.89	3	0.0022	1.2	239	254	mock_130m_qe4 (F040676)	File: "D:\RawData\Q-EX\190327_kosuge PRELP MS\mock_130m_qe4.raw"; SpectrumID: "28728"; scans: "34769"
Control	Control_n1	ACTB_HUMAN	Actin, cytoplasmic 1 OS=Homo sapiens OX=9606 GN=ACTB PE=1 SV=1	0.95	4.2e-05	41719.8	1	1	2	SYELPDGQVITIGNER	K	F	0.997	100	26.7	100		1789.88	2	-0.0015	-0.83	239	254	mock_130m_qe4 (F040676)	File: "D:\RawData\Q-EX\190327_kosuge PRELP MS\mock_130m_qe4.raw"; SpectrumID: "28535"; scans: "34557"
Control	Control_n1	ACTB_HUMAN	Actin, cytoplasmic 1 OS=Homo sapiens OX=9606 GN=ACTB PE=1 SV=1	0.95	4.2e-05	41719.8	1	1	2	SYELPDGQVITIGNER	K	F	0.997	100	26.8	100		1789.89	2	0.00036	0.2	239	254	mock_130m_qe4 (F040676)	File: "D:\RawData\Q-EX\190327_kosuge PRELP MS\mock_130m_qe4.raw"; SpectrumID: "28713"; scans: "34753"
Control	Control_n1	ACTB_HUMAN	Actin, cytoplasmic 1 OS=Homo sapiens OX=9606 GN=ACTB PE=1 SV=1	0.95	4.2e-05	41719.8	1	1	2	SYELPDGQVITIGNER	K	F	0.997	100	26.5	100		1789.89	2	0.0006	0.33	239	254	mock_130m_qe4 (F040676)	File: "D:\RawData\Q-EX\190327_kosuge PRELP MS\mock_130m_qe4.raw"; SpectrumID: "28623"; scans: "34654"
Control	Control_n1	ACTB_HUMAN	Actin, cytoplasmic 1 OS=Homo sapiens OX=9606 GN=ACTB PE=1 SV=1	0.95	4.2e-05	41719.8	1	1	2	SYELPDGQVITIGNER	K	F	0.997	94.1	26.4	94.1		1789.89	2	0.0024	1.4	239	254	mock_130m_qe4 (F040676)	File: "D:\RawData\Q-EX\190327_kosuge PRELP MS\mock_130m_qe4.raw"; SpectrumID: "28803"; scans: "34852"
Control	Control_n1	ACTB_HUMAN	Actin, cytoplasmic 1 OS=Homo sapiens OX=9606 GN=ACTB PE=1 SV=1	0.95	4.2e-05	41719.8	1	1	2	TTGIVMDSGDGVTHTVPIYEGYALPHAILR	R	L	0.963	25.2	28.6	25.2		3182.61	4	-0.00081	-0.26	148	177	mock_130m_qe4 (F040676)	File: "D:\RawData\Q-EX\190327_kosuge PRELP MS\mock_130m_qe4.raw"; SpectrumID: "31745"; scans: "38090"
Control	Control_n1	ACTB_HUMAN	Actin, cytoplasmic 1 OS=Homo sapiens OX=9606 GN=ACTB PE=1 SV=1	0.95	4.2e-05	41719.8	1	1	2	TTGIVMDSGDGVTHTVPIYEGYALPHAILR	R	L	0.995	34.4	28.5	34.4		3182.61	4	0.0011	0.35	148	177	mock_130m_qe4 (F040676)	File: "D:\RawData\Q-EX\190327_kosuge PRELP MS\mock_130m_qe4.raw"; SpectrumID: "31640"; scans: "37975"
Control	Control_n1	ACTB_HUMAN	Actin, cytoplasmic 1 OS=Homo sapiens OX=9606 GN=ACTB PE=1 SV=1	0.95	4.2e-05	41719.8	1	1	2	TTGIVMDSGDGVTHTVPIYEGYALPHAILR	R	L	0.997	37.8	28.6	37.8		3182.61	4	-0.00081	-0.26	148	177	mock_130m_qe4 (F040676)	File: "D:\RawData\Q-EX\190327_kosuge PRELP MS\mock_130m_qe4.raw"; SpectrumID: "31326"; scans: "37630"
Control	Control_n1	ACTB_HUMAN	Actin, cytoplasmic 1 OS=Homo sapiens OX=9606 GN=ACTB PE=1 SV=1	0.95	4.2e-05	41719.8	1	1	2	TTGIVMDSGDGVTHTVPIYEGYALPHAILR	R	L	0.997	47.2	28.5	47.2		3182.61	3	8.2e-05	0.026	148	177	mock_130m_qe4 (F040676)	File: "D:\RawData\Q-EX\190327_kosuge PRELP MS\mock_130m_qe4.raw"; SpectrumID: "31306"; scans: "37608"
Control	Control_n1	ACTB_HUMAN	Actin, cytoplasmic 1 OS=Homo sapiens OX=9606 GN=ACTB PE=1 SV=1	0.95	4.2e-05	41719.8	1	1	2	TTGIVMDSGDGVTHTVPIYEGYALPHAILR	R	L	0.997	48.2	28.6	48.2		3182.61	4	-0.0013	-0.42	148	177	mock_130m_qe4 (F040676)	File: "D:\RawData\Q-EX\190327_kosuge PRELP MS\mock_130m_qe4.raw"; SpectrumID: "31416"; scans: "37729"
Control	Control_n1	ACTB_HUMAN	Actin, cytoplasmic 1 OS=Homo sapiens OX=9606 GN=ACTB PE=1 SV=1	0.95	4.2e-05	41719.8	1	1	2	TTGIVMDSGDGVTHTVPIYEGYALPHAILR	R	L	0.997	57.5	28.6	57.5		3182.61	3	-0.00064	-0.2	148	177	mock_130m_qe4 (F040676)	File: "D:\RawData\Q-EX\190327_kosuge PRELP MS\mock_130m_qe4.raw"; SpectrumID: "31397"; scans: "37708"
Control	Control_n1	ACTB_HUMAN	Actin, cytoplasmic 1 OS=Homo sapiens OX=9606 GN=ACTB PE=1 SV=1	0.95	4.2e-05	41719.8	1	1	2	TTGIVMDSGDGVTHTVPIYEGYALPHAILR	R	L	0.997	44.7	29	44.7	Oxidation (+16)	3198.61	4	0.0028	0.87	148	177	mock_130m_qe4 (F040676)	File: "D:\RawData\Q-EX\190327_kosuge PRELP MS\mock_130m_qe4.raw"; SpectrumID: "29340"; scans: "35442"
Control	Control_n1	ACTB_HUMAN	Actin, cytoplasmic 1 OS=Homo sapiens OX=9606 GN=ACTB PE=1 SV=1	0.95	4.2e-05	41719.8	1	1	2	TTGIVMDSGDGVTHTVPIYEGYALPHAILR	R	L	0.997	45.5	28.4	45.5		3182.61	4	0.0045	1.4	148	177	mock_130m_qe4 (F040676)	File: "D:\RawData\Q-EX\190327_kosuge PRELP MS\mock_130m_qe4.raw"; SpectrumID: "31238"; scans: "37533"
Control	Control_n1	ACTB_HUMAN	Actin, cytoplasmic 1 OS=Homo sapiens OX=9606 GN=ACTB PE=1 SV=1	0.95	4.2e-05	41719.8	1	1	2	TTGIVMDSGDGVTHTVPIYEGYALPHAILR	R	L	0.997	47.3	28.4	47.3		3182.61	4	0.0041	1.3	148	177	mock_130m_qe4 (F040676)	File: "D:\RawData\Q-EX\190327_kosuge PRELP MS\mock_130m_qe4.raw"; SpectrumID: "31513"; scans: "37835"
Control	Control_n1	ACTB_HUMAN	Actin, cytoplasmic 1 OS=Homo sapiens OX=9606 GN=ACTB PE=1 SV=1	0.95	4.2e-05	41719.8	1	1	2	TTGIVMDSGDGVTHTVPIYEGYALPHAILR	R	L	0.997	48.6	28.3	48.6		3182.61	4	0.005	1.6	148	177	mock_130m_qe4 (F040676)	File: "D:\RawData\Q-EX\190327_kosuge PRELP MS\mock_130m_qe4.raw"; SpectrumID: "32105"; scans: "38486"
Control	Control_n1	ACTB_HUMAN	Actin, cytoplasmic 1 OS=Homo sapiens OX=9606 GN=ACTB PE=1 SV=1	0.95	4.2e-05	41719.8	1	1	2	TTGIVMDSGDGVTHTVPIYEGYALPHAILR	R	L	0.997	50.2	28.3	50.2		3182.61	4	0.0067	2.1	148	177	mock_130m_qe4 (F040676)	File: "D:\RawData\Q-EX\190327_kosuge PRELP MS\mock_130m_qe4.raw"; SpectrumID: "32196"; scans: "38587"
Control	Control_n1	ACTB_HUMAN	Actin, cytoplasmic 1 OS=Homo sapiens OX=9606 GN=ACTB PE=1 SV=1	0.95	4.2e-05	41719.8	1	1	2	TTGIVMDSGDGVTHTVPIYEGYALPHAILR	R	L	0.997	43	28.6	43		3182.61	5	0.0027	0.83	148	177	mock_130m_qe4 (F040676)	File: "D:\RawData\Q-EX\190327_kosuge PRELP MS\mock_130m_qe4.raw"; SpectrumID: "31323"; scans: "37626"
Control	Control_n1	ACTB_HUMAN	Actin, cytoplasmic 1 OS=Homo sapiens OX=9606 GN=ACTB PE=1 SV=1	0.95	4.2e-05	41719.8	1	1	2	VAPEEHPVLLTEAPLNPK	R	A	0.972	28.8	25	9.48		1953.06	3	-0.00045	-0.23	96	113	mock_130m_qe4 (F040676)	File: "D:\RawData\Q-EX\190327_kosuge PRELP MS\mock_130m_qe4.raw"; SpectrumID: "20918"; scans: "26174"
Control	Control_n1	ACTB_HUMAN	Actin, cytoplasmic 1 OS=Homo sapiens OX=9606 GN=ACTB PE=1 SV=1	0.95	4.2e-05	41719.8	1	1	2	VAPEEHPVLLTEAPLNPK	R	A	0.983	28.3	25	9.03		1953.06	3	0.0017	0.89	96	113	mock_130m_qe4 (F040676)	File: "D:\RawData\Q-EX\190327_kosuge PRELP MS\mock_130m_qe4.raw"; SpectrumID: "20528"; scans: "25745"
Control	Control_n1	ACTB_HUMAN	Actin, cytoplasmic 1 OS=Homo sapiens OX=9606 GN=ACTB PE=1 SV=1	0.95	4.2e-05	41719.8	1	1	2	VAPEEHPVLLTEAPLNPK	R	A	0.995	36	25	10.1		1953.06	3	0.0016	0.8	96	113	mock_130m_qe4 (F040676)	File: "D:\RawData\Q-EX\190327_kosuge PRELP MS\mock_130m_qe4.raw"; SpectrumID: "20797"; scans: "26041"
Control	Control_n1	ACTB_HUMAN	Actin, cytoplasmic 1 OS=Homo sapiens OX=9606 GN=ACTB PE=1 SV=1	0.95	4.2e-05	41719.8	1	1	2	VAPEEHPVLLTEAPLNPK	R	A	0.997	40.8	25	18.6		1953.06	3	0.0014	0.71	96	113	mock_130m_qe4 (F040676)	File: "D:\RawData\Q-EX\190327_kosuge PRELP MS\mock_130m_qe4.raw"; SpectrumID: "20615"; scans: "25841"
Control	Control_n1	ACTB_HUMAN	Actin, cytoplasmic 1 OS=Homo sapiens OX=9606 GN=ACTB PE=1 SV=1	0.95	4.2e-05	41719.8	1	1	2	VAPEEHPVLLTEAPLNPK	R	A	0.997	42.9	25	19.9		1953.06	3	0.0016	0.8	96	113	mock_130m_qe4 (F040676)	File: "D:\RawData\Q-EX\190327_kosuge PRELP MS\mock_130m_qe4.raw"; SpectrumID: "20706"; scans: "25941"
Control	Control_n1	ACTB_HUMAN	Actin, cytoplasmic 1 OS=Homo sapiens OX=9606 GN=ACTB PE=1 SV=1	0.95	4.2e-05	41719.8	1	1	2	VAPEEHPVLLTEAPLNPK	R	A	0.997	66.3	25	36.5		1953.06	2	-0.00026	-0.13	96	113	mock_130m_qe4 (F040676)	File: "D:\RawData\Q-EX\190327_kosuge PRELP MS\mock_130m_qe4.raw"; SpectrumID: "20564"; scans: "25784"
Control	Control_n1	ACTB_HUMAN	Actin, cytoplasmic 1 OS=Homo sapiens OX=9606 GN=ACTB PE=1 SV=1	0.95	4.2e-05	41719.8	1	1	2	VAPEEHPVLLTEAPLNPK	R	A	0.997	86.2	25	52.8		1953.06	2	0.00058	0.3	96	113	mock_130m_qe4 (F040676)	File: "D:\RawData\Q-EX\190327_kosuge PRELP MS\mock_130m_qe4.raw"; SpectrumID: "20656"; scans: "25886"
Control	Control_n1	ACTG_HUMAN	Actin, cytoplasmic 2 OS=Homo sapiens OX=9606 GN=ACTG1 PE=1 SV=1	1	0.0024	41775.9	19	35	114	AGFAGDDAPR	K	A	0.997	55.3	25	54		975.44	2	0.00022	0.22	19	28	mock_130m_qe4 (F040676)	File: "D:\RawData\Q-EX\190327_kosuge PRELP MS\mock_130m_qe4.raw"; SpectrumID: "6792"; scans: "10604"
Control	Control_n1	ACTG_HUMAN	Actin, cytoplasmic 2 OS=Homo sapiens OX=9606 GN=ACTG1 PE=1 SV=1	1	0.0024	41775.9	19	35	114	AGFAGDDAPR	K	A	0.997	57.5	25	54.2		975.44	2	0.002	2.1	19	28	mock_130m_qe4 (F040676)	File: "D:\RawData\Q-EX\190327_kosuge PRELP MS\mock_130m_qe4.raw"; SpectrumID: "6880"; scans: "10702"
Control	Control_n1	ACTG_HUMAN	Actin, cytoplasmic 2 OS=Homo sapiens OX=9606 GN=ACTG1 PE=1 SV=1	1	0.0024	41775.9	19	35	114	AGFAGDDAPR	K	A	0.997	71.9	25	70.1		975.44	2	0.00052	0.53	19	28	mock_130m_qe4 (F040676)	File: "D:\RawData\Q-EX\190327_kosuge PRELP MS\mock_130m_qe4.raw"; SpectrumID: "6970"; scans: "10801"
Control	Control_n1	ACTG_HUMAN	Actin, cytoplasmic 2 OS=Homo sapiens OX=9606 GN=ACTG1 PE=1 SV=1	1	0.0024	41775.9	19	35	114	CPEALFQPSFLGMESCGIHETTFNSIMK	R	C	0.969	54.5	31.2	54.5	Carbamidomethyl (+57), Carbamidomethyl (+57)	3230.44	3	-0.015	-4.6	257	284	mock_130m_qe4 (F040676)	File: "D:\RawData\Q-EX\190327_kosuge PRELP MS\mock_130m_qe4.raw"; SpectrumID: "38266"; scans: "45264"
Control	Control_n1	ACTG_HUMAN	Actin, cytoplasmic 2 OS=Homo sapiens OX=9606 GN=ACTG1 PE=1 SV=1	1	0.0024	41775.9	19	35	114	CPEALFQPSFLGMESCGIHETTFNSIMK	R	C	0.981	33.5	30.8	33.5	Carbamidomethyl (+57), Carbamidomethyl (+57)	3230.46	3	0.0026	0.81	257	284	mock_130m_qe4 (F040676)	File: "D:\RawData\Q-EX\190327_kosuge PRELP MS\mock_130m_qe4.raw"; SpectrumID: "45488"; scans: "53230"
Control	Control_n1	ACTG_HUMAN	Actin, cytoplasmic 2 OS=Homo sapiens OX=9606 GN=ACTG1 PE=1 SV=1	1	0.0024	41775.9	19	35	114	CPEALFQPSFLGMESCGIHETTFNSIMK	R	C	0.992	38.9	30.8	38.9	Carbamidomethyl (+57), Carbamidomethyl (+57)	3230.46	3	0.0059	1.8	257	284	mock_130m_qe4 (F040676)	File: "D:\RawData\Q-EX\190327_kosuge PRELP MS\mock_130m_qe4.raw"; SpectrumID: "38088"; scans: "45068"
Control	Control_n1	ACTG_HUMAN	Actin, cytoplasmic 2 OS=Homo sapiens OX=9606 GN=ACTG1 PE=1 SV=1	1	0.0024	41775.9	19	35	114	CPEALFQPSFLGMESCGIHETTFNSIMK	R	C	0.997	39.7	30.9	39.7	Carbamidomethyl (+57), Carbamidomethyl (+57)	3230.46	4	0.0015	0.45	257	284	mock_130m_qe4 (F040676)	File: "D:\RawData\Q-EX\190327_kosuge PRELP MS\mock_130m_qe4.raw"; SpectrumID: "38114"; scans: "45096"
Control	Control_n1	ACTG_HUMAN	Actin, cytoplasmic 2 OS=Homo sapiens OX=9606 GN=ACTG1 PE=1 SV=1	1	0.0024	41775.9	19	35	114	CPEALFQPSFLGMESCGIHETTFNSIMK	R	C	0.997	59.7	31	59.7	Carbamidomethyl (+57), Carbamidomethyl (+57)	3230.45	3	-0.00031	-0.095	257	284	mock_130m_qe4 (F040676)	File: "D:\RawData\Q-EX\190327_kosuge PRELP MS\mock_130m_qe4.raw"; SpectrumID: "38176"; scans: "45165"
Control	Control_n1	ACTG_HUMAN	Actin, cytoplasmic 2 OS=Homo sapiens OX=9606 GN=ACTG1 PE=1 SV=1	1	0.0024	41775.9	19	35	114	CPEALFQPSFLGMESCGIHETTFNSIMK	R	C	0.997	49.8	30.9	49.8	Carbamidomethyl (+57), Carbamidomethyl (+57)	3230.46	4	0.0015	0.45	257	284	mock_130m_qe4 (F040676)	File: "D:\RawData\Q-EX\190327_kosuge PRELP MS\mock_130m_qe4.raw"; SpectrumID: "38209"; scans: "45201"
Control	Control_n1	ACTG_HUMAN	Actin, cytoplasmic 2 OS=Homo sapiens OX=9606 GN=ACTG1 PE=1 SV=1	1	0.0024	41775.9	19	35	114	DLTDYLMK	R	I	0.956	29.7	25	29.7	Oxidation (+16)	1013.48	2	0.0011	1	184	191	mock_130m_qe4 (F040676)	File: "D:\RawData\Q-EX\190327_kosuge PRELP MS\mock_130m_qe4.raw"; SpectrumID: "23072"; scans: "28543"
Control	Control_n1	ACTG_HUMAN	Actin, cytoplasmic 2 OS=Homo sapiens OX=9606 GN=ACTG1 PE=1 SV=1	1	0.0024	41775.9	19	35	114	DLTDYLMK	R	I	0.961	30.4	25	30.4		997.48	2	0.00062	0.62	184	191	mock_130m_qe4 (F040676)	File: "D:\RawData\Q-EX\190327_kosuge PRELP MS\mock_130m_qe4.raw"; SpectrumID: "29236"; scans: "35328"
Control	Control_n1	ACTG_HUMAN	Actin, cytoplasmic 2 OS=Homo sapiens OX=9606 GN=ACTG1 PE=1 SV=1	1	0.0024	41775.9	19	35	114	DLTDYLMK	R	I	0.968	32.1	25	31.6		997.48	2	0.00044	0.44	184	191	mock_130m_qe4 (F040676)	File: "D:\RawData\Q-EX\190327_kosuge PRELP MS\mock_130m_qe4.raw"; SpectrumID: "29947"; scans: "36110"
Control	Control_n1	ACTG_HUMAN	Actin, cytoplasmic 2 OS=Homo sapiens OX=9606 GN=ACTG1 PE=1 SV=1	1	0.0024	41775.9	19	35	114	DLTDYLMK	R	I	0.97	31.8	25	25.3		997.48	2	0.00062	0.62	184	191	mock_130m_qe4 (F040676)	File: "D:\RawData\Q-EX\190327_kosuge PRELP MS\mock_130m_qe4.raw"; SpectrumID: "29507"; scans: "35626"
Control	Control_n1	ACTG_HUMAN	Actin, cytoplasmic 2 OS=Homo sapiens OX=9606 GN=ACTG1 PE=1 SV=1	1	0.0024	41775.9	19	35	114	DLTDYLMK	R	I	0.97	31.5	25	31.5	Oxidation (+16)	1013.48	2	0.0017	1.7	184	191	mock_130m_qe4 (F040676)	File: "D:\RawData\Q-EX\190327_kosuge PRELP MS\mock_130m_qe4.raw"; SpectrumID: "23188"; scans: "28671"
Control	Control_n1	ACTG_HUMAN	Actin, cytoplasmic 2 OS=Homo sapiens OX=9606 GN=ACTG1 PE=1 SV=1	1	0.0024	41775.9	19	35	114	DLTDYLMK	R	I	0.972	36.7	25	35.7		997.48	2	-0.00066	-0.66	184	191	mock_130m_qe4 (F040676)	File: "D:\RawData\Q-EX\190327_kosuge PRELP MS\mock_130m_qe4.raw"; SpectrumID: "28681"; scans: "34717"
Control	Control_n1	ACTG_HUMAN	Actin, cytoplasmic 2 OS=Homo sapiens OX=9606 GN=ACTG1 PE=1 SV=1	1	0.0024	41775.9	19	35	114	DLTDYLMK	R	I	0.975	32.8	25	32.6		997.48	2	0.0008	0.8	184	191	mock_130m_qe4 (F040676)	File: "D:\RawData\Q-EX\190327_kosuge PRELP MS\mock_130m_qe4.raw"; SpectrumID: "29607"; scans: "35736"
Control	Control_n1	ACTG_HUMAN	Actin, cytoplasmic 2 OS=Homo sapiens OX=9606 GN=ACTG1 PE=1 SV=1	1	0.0024	41775.9	19	35	114	DLTDYLMK	R	I	0.976	33.3	25	33.3		997.48	2	0.002	2	184	191	mock_130m_qe4 (F040676)	File: "D:\RawData\Q-EX\190327_kosuge PRELP MS\mock_130m_qe4.raw"; SpectrumID: "28863"; scans: "34918"
Control	Control_n1	ACTG_HUMAN	Actin, cytoplasmic 2 OS=Homo sapiens OX=9606 GN=ACTG1 PE=1 SV=1	1	0.0024	41775.9	19	35	114	DLTDYLMK	R	I	0.984	34.5	25	34.5		997.48	2	0.0012	1.2	184	191	mock_130m_qe4 (F040676)	File: "D:\RawData\Q-EX\190327_kosuge PRELP MS\mock_130m_qe4.raw"; SpectrumID: "28773"; scans: "34819"
Control	Control_n1	ACTG_HUMAN	Actin, cytoplasmic 2 OS=Homo sapiens OX=9606 GN=ACTG1 PE=1 SV=1	1	0.0024	41775.9	19	35	114	DLTDYLMK	R	I	0.986	35.9	25	35.9		997.48	2	0.0011	1.1	184	191	mock_130m_qe4 (F040676)	File: "D:\RawData\Q-EX\190327_kosuge PRELP MS\mock_130m_qe4.raw"; SpectrumID: "28954"; scans: "35018"
Control	Control_n1	ACTG_HUMAN	Actin, cytoplasmic 2 OS=Homo sapiens OX=9606 GN=ACTG1 PE=1 SV=1	1	0.0024	41775.9	19	35	114	DLTDYLMK	R	I	0.988	39.2	25	39		997.48	2	0.00032	0.32	184	191	mock_130m_qe4 (F040676)	File: "D:\RawData\Q-EX\190327_kosuge PRELP MS\mock_130m_qe4.raw"; SpectrumID: "30624"; scans: "36857"
Control	Control_n1	ACTG_HUMAN	Actin, cytoplasmic 2 OS=Homo sapiens OX=9606 GN=ACTG1 PE=1 SV=1	1	0.0024	41775.9	19	35	114	DLTDYLMK	R	I	0.988	40.8	25	40		997.48	2	1.8e-05	0.018	184	191	mock_130m_qe4 (F040676)	File: "D:\RawData\Q-EX\190327_kosuge PRELP MS\mock_130m_qe4.raw"; SpectrumID: "29053"; scans: "35127"
Control	Control_n1	ACTG_HUMAN	Actin, cytoplasmic 2 OS=Homo sapiens OX=9606 GN=ACTG1 PE=1 SV=1	1	0.0024	41775.9	19	35	114	DLTDYLMK	R	I	0.99	40.8	25	40.8		997.48	2	0.00062	0.62	184	191	mock_130m_qe4 (F040676)	File: "D:\RawData\Q-EX\190327_kosuge PRELP MS\mock_130m_qe4.raw"; SpectrumID: "29142"; scans: "35225"
Control	Control_n1	ACTG_HUMAN	Actin, cytoplasmic 2 OS=Homo sapiens OX=9606 GN=ACTG1 PE=1 SV=1	1	0.0024	41775.9	19	35	114	DLYANTVLSGGTTMYPGIADR	K	M	0.995	44.2	28.4	44.2	Carbamidomethyl (+57)	2271.08	3	-0.00096	-0.42	292	312	mock_130m_qe4 (F040676)	File: "D:\RawData\Q-EX\190327_kosuge PRELP MS\mock_130m_qe4.raw"; SpectrumID: "25505"; scans: "31220"
Control	Control_n1	ACTG_HUMAN	Actin, cytoplasmic 2 OS=Homo sapiens OX=9606 GN=ACTG1 PE=1 SV=1	1	0.0024	41775.9	19	35	114	DLYANTVLSGGTTMYPGIADR	K	M	0.996	48.7	28.7	47.7	Carbamidomethyl (+57)	2271.08	3	-0.0021	-0.91	292	312	mock_130m_qe4 (F040676)	File: "D:\RawData\Q-EX\190327_kosuge PRELP MS\mock_130m_qe4.raw"; SpectrumID: "25410"; scans: "31115"
Control	Control_n1	ACTG_HUMAN	Actin, cytoplasmic 2 OS=Homo sapiens OX=9606 GN=ACTG1 PE=1 SV=1	1	0.0024	41775.9	19	35	114	DLYANTVLSGGTTMYPGIADR	K	M	0.997	114	28.5	114		2214.06	2	-0.0079	-3.6	292	312	mock_130m_qe4 (F040676)	File: "D:\RawData\Q-EX\190327_kosuge PRELP MS\mock_130m_qe4.raw"; SpectrumID: "32980"; scans: "39449"
Control	Control_n1	ACTG_HUMAN	Actin, cytoplasmic 2 OS=Homo sapiens OX=9606 GN=ACTG1 PE=1 SV=1	1	0.0024	41775.9	19	35	114	DLYANTVLSGGTTMYPGIADR	K	M	0.997	77.8	28.5	76.6		2214.06	3	-0.0026	-1.2	292	312	mock_130m_qe4 (F040676)	File: "D:\RawData\Q-EX\190327_kosuge PRELP MS\mock_130m_qe4.raw"; SpectrumID: "32678"; scans: "39117"
Control	Control_n1	ACTG_HUMAN	Actin, cytoplasmic 2 OS=Homo sapiens OX=9606 GN=ACTG1 PE=1 SV=1	1	0.0024	41775.9	19	35	114	DLYANTVLSGGTTMYPGIADR	K	M	0.997	86.8	28.4	86.2		2214.06	2	0.0006	0.27	292	312	mock_130m_qe4 (F040676)	File: "D:\RawData\Q-EX\190327_kosuge PRELP MS\mock_130m_qe4.raw"; SpectrumID: "33075"; scans: "39553"
Control	Control_n1	ACTG_HUMAN	Actin, cytoplasmic 2 OS=Homo sapiens OX=9606 GN=ACTG1 PE=1 SV=1	1	0.0024	41775.9	19	35	114	DLYANTVLSGGTTMYPGIADR	K	M	0.997	82	28.2	78		2214.07	2	0.003	1.4	292	312	mock_130m_qe4 (F040676)	File: "D:\RawData\Q-EX\190327_kosuge PRELP MS\mock_130m_qe4.raw"; SpectrumID: "33225"; scans: "39718"
Control	Control_n1	ACTG_HUMAN	Actin, cytoplasmic 2 OS=Homo sapiens OX=9606 GN=ACTG1 PE=1 SV=1	1	0.0024	41775.9	19	35	114	DLYANTVLSGGTTMYPGIADR	K	M	0.997	124	28.4	124		2214.06	2	0.00084	0.38	292	312	mock_130m_qe4 (F040676)	File: "D:\RawData\Q-EX\190327_kosuge PRELP MS\mock_130m_qe4.raw"; SpectrumID: "32758"; scans: "39205"
Control	Control_n1	ACTG_HUMAN	Actin, cytoplasmic 2 OS=Homo sapiens OX=9606 GN=ACTG1 PE=1 SV=1	1	0.0024	41775.9	19	35	114	DLYANTVLSGGTTMYPGIADR	K	M	0.997	127	28.4	127		2214.06	2	0.0016	0.71	292	312	mock_130m_qe4 (F040676)	File: "D:\RawData\Q-EX\190327_kosuge PRELP MS\mock_130m_qe4.raw"; SpectrumID: "32847"; scans: "39303"
Control	Control_n1	ACTG_HUMAN	Actin, cytoplasmic 2 OS=Homo sapiens OX=9606 GN=ACTG1 PE=1 SV=1	1	0.0024	41775.9	19	35	114	DLYANTVLSGGTTMYPGIADR	K	M	0.997	132	28.3	132		2214.06	2	0.0013	0.6	292	312	mock_130m_qe4 (F040676)	File: "D:\RawData\Q-EX\190327_kosuge PRELP MS\mock_130m_qe4.raw"; SpectrumID: "32669"; scans: "39107"
Control	Control_n1	ACTG_HUMAN	Actin, cytoplasmic 2 OS=Homo sapiens OX=9606 GN=ACTG1 PE=1 SV=1	1	0.0024	41775.9	19	35	114	DLYANTVLSGGTTMYPGIADR	K	M	0.997	111	28.4	111		2214.06	3	0.0007	0.32	292	312	mock_130m_qe4 (F040676)	File: "D:\RawData\Q-EX\190327_kosuge PRELP MS\mock_130m_qe4.raw"; SpectrumID: "32766"; scans: "39214"
Control	Control_n1	ACTG_HUMAN	Actin, cytoplasmic 2 OS=Homo sapiens OX=9606 GN=ACTG1 PE=1 SV=1	1	0.0024	41775.9	19	35	114	DSYVGDEAQSK	K	R	0.994	45.8	25	44.5		1197.52	2	3.8e-05	0.032	51	61	mock_130m_qe4 (F040676)	File: "D:\RawData\Q-EX\190327_kosuge PRELP MS\mock_130m_qe4.raw"; SpectrumID: "5802"; scans: "9507"
Control	Control_n1	ACTG_HUMAN	Actin, cytoplasmic 2 OS=Homo sapiens OX=9606 GN=ACTG1 PE=1 SV=1	1	0.0024	41775.9	19	35	114	DSYVGDEAQSK	K	R	0.997	50.8	25	48.3		1197.52	2	0.00078	0.65	51	61	mock_130m_qe4 (F040676)	File: "D:\RawData\Q-EX\190327_kosuge PRELP MS\mock_130m_qe4.raw"; SpectrumID: "5891"; scans: "9606"
Control	Control_n1	ACTG_HUMAN	Actin, cytoplasmic 2 OS=Homo sapiens OX=9606 GN=ACTG1 PE=1 SV=1	1	0.0024	41775.9	19	35	114	DSYVGDEAQSK	K	R	0.997	56.6	25	54.9		1197.52	2	0.0014	1.1	51	61	mock_130m_qe4 (F040676)	File: "D:\RawData\Q-EX\190327_kosuge PRELP MS\mock_130m_qe4.raw"; SpectrumID: "5978"; scans: "9704"
Control	Control_n1	ACTG_HUMAN	Actin, cytoplasmic 2 OS=Homo sapiens OX=9606 GN=ACTG1 PE=1 SV=1	1	0.0024	41775.9	19	35	114	DSYVGDEAQSKR	K	G	0.989	38.2	25.5	37		1353.62	2	0.0011	0.83	51	62	mock_130m_qe4 (F040676)	File: "D:\RawData\Q-EX\190327_kosuge PRELP MS\mock_130m_qe4.raw"; SpectrumID: "4039"; scans: "7553"
Control	Control_n1	ACTG_HUMAN	Actin, cytoplasmic 2 OS=Homo sapiens OX=9606 GN=ACTG1 PE=1 SV=1	1	0.0024	41775.9	19	35	114	DSYVGDEAQSKR	K	G	0.996	36.8	25.2	36.8		1353.62	3	0.0018	1.3	51	62	mock_130m_qe4 (F040676)	File: "D:\RawData\Q-EX\190327_kosuge PRELP MS\mock_130m_qe4.raw"; SpectrumID: "4048"; scans: "7563"
Control	Control_n1	ACTG_HUMAN	Actin, cytoplasmic 2 OS=Homo sapiens OX=9606 GN=ACTG1 PE=1 SV=1	1	0.0024	41775.9	19	35	114	EEEIAALVIDNGSGMCK	M	A	0.966	38.6	27.2	38.6	Acetyl (+42), Carbamidomethyl (+57)	1876.85	2	-0.0018	-0.94	2	18	mock_130m_qe4 (F040676)	File: "D:\RawData\Q-EX\190327_kosuge PRELP MS\mock_130m_qe4.raw"; SpectrumID: "42142"; scans: "49545"
Control	Control_n1	ACTG_HUMAN	Actin, cytoplasmic 2 OS=Homo sapiens OX=9606 GN=ACTG1 PE=1 SV=1	1	0.0024	41775.9	19	35	114	EEEIAALVIDNGSGMCK	M	A	0.997	56.7	27.2	56.7	Acetyl (+42), Carbamidomethyl (+57)	1876.85	2	-0.00067	-0.36	2	18	mock_130m_qe4 (F040676)	File: "D:\RawData\Q-EX\190327_kosuge PRELP MS\mock_130m_qe4.raw"; SpectrumID: "42409"; scans: "49839"
Control	Control_n1	ACTG_HUMAN	Actin, cytoplasmic 2 OS=Homo sapiens OX=9606 GN=ACTG1 PE=1 SV=1	1	0.0024	41775.9	19	35	114	EEEIAALVIDNGSGMCK	M	A	0.997	77.3	27.3	77.3	Acetyl (+42), Carbamidomethyl (+57)	1876.86	2	0.00055	0.29	2	18	mock_130m_qe4 (F040676)	File: "D:\RawData\Q-EX\190327_kosuge PRELP MS\mock_130m_qe4.raw"; SpectrumID: "42319"; scans: "49740"
Control	Control_n1	ACTG_HUMAN	Actin, cytoplasmic 2 OS=Homo sapiens OX=9606 GN=ACTG1 PE=1 SV=1	1	0.0024	41775.9	19	35	114	EEEIAALVIDNGSGMCK	M	A	0.997	93.9	27.3	92.5	Acetyl (+42), Carbamidomethyl (+57)	1876.85	2	-0.00079	-0.42	2	18	mock_130m_qe4 (F040676)	File: "D:\RawData\Q-EX\190327_kosuge PRELP MS\mock_130m_qe4.raw"; SpectrumID: "42229"; scans: "49641"
Control	Control_n1	ACTG_HUMAN	Actin, cytoplasmic 2 OS=Homo sapiens OX=9606 GN=ACTG1 PE=1 SV=1	1	0.0024	41775.9	19	35	114	EITALAPSTMK	K	I	0.989	41.2	25	41.2		1160.61	2	0.0031	2.6	316	326	mock_130m_qe4 (F040676)	File: "D:\RawData\Q-EX\190327_kosuge PRELP MS\mock_130m_qe4.raw"; SpectrumID: "15767"; scans: "20508"
Control	Control_n1	ACTG_HUMAN	Actin, cytoplasmic 2 OS=Homo sapiens OX=9606 GN=ACTG1 PE=1 SV=1	1	0.0024	41775.9	19	35	114	EITALAPSTMK	K	I	0.993	39.9	25	39.9		1160.61	2	0.0019	1.6	316	326	mock_130m_qe4 (F040676)	File: "D:\RawData\Q-EX\190327_kosuge PRELP MS\mock_130m_qe4.raw"; SpectrumID: "16009"; scans: "20774"
Control	Control_n1	ACTG_HUMAN	Actin, cytoplasmic 2 OS=Homo sapiens OX=9606 GN=ACTG1 PE=1 SV=1	1	0.0024	41775.9	19	35	114	EITALAPSTMK	K	I	0.993	39.9	25	39.9		1160.61	2	0.0019	1.6	316	326	mock_130m_qe4 (F040676)	File: "D:\RawData\Q-EX\190327_kosuge PRELP MS\mock_130m_qe4.raw"; SpectrumID: "15856"; scans: "20606"
Control	Control_n1	ACTG_HUMAN	Actin, cytoplasmic 2 OS=Homo sapiens OX=9606 GN=ACTG1 PE=1 SV=1	1	0.0024	41775.9	19	35	114	EITALAPSTMK	K	I	0.997	62.2	25	57.1	Oxidation (+16)	1176.61	2	0.0019	1.6	316	326	mock_130m_qe4 (F040676)	File: "D:\RawData\Q-EX\190327_kosuge PRELP MS\mock_130m_qe4.raw"; SpectrumID: "10985"; scans: "15230"
Control	Control_n1	ACTG_HUMAN	Actin, cytoplasmic 2 OS=Homo sapiens OX=9606 GN=ACTG1 PE=1 SV=1	1	0.0024	41775.9	19	35	114	EKLCYVALDFEQEMATAASSSSLEK	K	S	0.997	64.2	30.2	60.2	Carbamidomethyl (+57)	2806.3	3	-0.0059	-2.1	214	238	mock_130m_qe4 (F040676)	File: "D:\RawData\Q-EX\190327_kosuge PRELP MS\mock_130m_qe4.raw"; SpectrumID: "38461"; scans: "45478"
Control	Control_n1	ACTG_HUMAN	Actin, cytoplasmic 2 OS=Homo sapiens OX=9606 GN=ACTG1 PE=1 SV=1	1	0.0024	41775.9	19	35	114	GYSFTTTAER	R	E	0.952	29	25	29		1131.52	2	0.0019	1.7	197	206	mock_130m_qe4 (F040676)	File: "D:\RawData\Q-EX\190327_kosuge PRELP MS\mock_130m_qe4.raw"; SpectrumID: "12661"; scans: "17090"
Control	Control_n1	ACTG_HUMAN	Actin, cytoplasmic 2 OS=Homo sapiens OX=9606 GN=ACTG1 PE=1 SV=1	1	0.0024	41775.9	19	35	114	GYSFTTTAER	R	E	0.969	31.6	25	31.6		1131.52	2	0.00094	0.83	197	206	mock_130m_qe4 (F040676)	File: "D:\RawData\Q-EX\190327_kosuge PRELP MS\mock_130m_qe4.raw"; SpectrumID: "12769"; scans: "17209"
Control	Control_n1	ACTG_HUMAN	Actin, cytoplasmic 2 OS=Homo sapiens OX=9606 GN=ACTG1 PE=1 SV=1	1	0.0024	41775.9	19	35	114	GYSFTTTAER	R	E	0.989	41.4	25	41.4		1131.52	2	0.003	2.7	197	206	mock_130m_qe4 (F040676)	File: "D:\RawData\Q-EX\190327_kosuge PRELP MS\mock_130m_qe4.raw"; SpectrumID: "12568"; scans: "16988"
Control	Control_n1	ACTG_HUMAN	Actin, cytoplasmic 2 OS=Homo sapiens OX=9606 GN=ACTG1 PE=1 SV=1	1	0.0024	41775.9	19	35	114	GYSFTTTAER	R	E	0.99	41.9	25	41.9		1131.52	2	0.0029	2.5	197	206	mock_130m_qe4 (F040676)	File: "D:\RawData\Q-EX\190327_kosuge PRELP MS\mock_130m_qe4.raw"; SpectrumID: "12469"; scans: "16879"
Control	Control_n1	ACTG_HUMAN	Actin, cytoplasmic 2 OS=Homo sapiens OX=9606 GN=ACTG1 PE=1 SV=1	1	0.0024	41775.9	19	35	114	GYSFTTTAER	R	E	0.996	43	25	41.6		1131.52	2	0.0015	1.4	197	206	mock_130m_qe4 (F040676)	File: "D:\RawData\Q-EX\190327_kosuge PRELP MS\mock_130m_qe4.raw"; SpectrumID: "12095"; scans: "16468"
Control	Control_n1	ACTG_HUMAN	Actin, cytoplasmic 2 OS=Homo sapiens OX=9606 GN=ACTG1 PE=1 SV=1	1	0.0024	41775.9	19	35	114	GYSFTTTAER	R	E	0.996	47.2	25	47.2		1131.52	2	0.0025	2.2	197	206	mock_130m_qe4 (F040676)	File: "D:\RawData\Q-EX\190327_kosuge PRELP MS\mock_130m_qe4.raw"; SpectrumID: "12005"; scans: "16369"
Control	Control_n1	ACTG_HUMAN	Actin, cytoplasmic 2 OS=Homo sapiens OX=9606 GN=ACTG1 PE=1 SV=1	1	0.0024	41775.9	19	35	114	GYSFTTTAER	R	E	0.996	47.2	25	47.2		1131.52	2	0.0024	2.1	197	206	mock_130m_qe4 (F040676)	File: "D:\RawData\Q-EX\190327_kosuge PRELP MS\mock_130m_qe4.raw"; SpectrumID: "12317"; scans: "16712"
Control	Control_n1	ACTG_HUMAN	Actin, cytoplasmic 2 OS=Homo sapiens OX=9606 GN=ACTG1 PE=1 SV=1	1	0.0024	41775.9	19	35	114	GYSFTTTAER	R	E	0.997	47.5	25	45.1		1131.52	2	0.00082	0.72	197	206	mock_130m_qe4 (F040676)	File: "D:\RawData\Q-EX\190327_kosuge PRELP MS\mock_130m_qe4.raw"; SpectrumID: "11917"; scans: "16272"
Control	Control_n1	ACTG_HUMAN	Actin, cytoplasmic 2 OS=Homo sapiens OX=9606 GN=ACTG1 PE=1 SV=1	1	0.0024	41775.9	19	35	114	GYSFTTTAER	R	E	0.997	50.2	25	50.2		1131.52	2	0.0013	1.1	197	206	mock_130m_qe4 (F040676)	File: "D:\RawData\Q-EX\190327_kosuge PRELP MS\mock_130m_qe4.raw"; SpectrumID: "12187"; scans: "16569"
Control	Control_n1	ACTG_HUMAN	Actin, cytoplasmic 2 OS=Homo sapiens OX=9606 GN=ACTG1 PE=1 SV=1	1	0.0024	41775.9	19	35	114	HQGVMVGMGQK	R	D	0.961	33.7	25	2.52	Oxidation (+16)	1186.56	2	-0.00056	-0.47	40	50	mock_130m_qe4 (F040676)	File: "D:\RawData\Q-EX\190327_kosuge PRELP MS\mock_130m_qe4.raw"; SpectrumID: "3687"; scans: "7159"
Control	Control_n1	ACTG_HUMAN	Actin, cytoplasmic 2 OS=Homo sapiens OX=9606 GN=ACTG1 PE=1 SV=1	1	0.0024	41775.9	19	35	114	HQGVMVGMGQK	R	D	0.97	31.8	25	31.8		1170.56	2	0.00082	0.7	40	50	mock_130m_qe4 (F040676)	File: "D:\RawData\Q-EX\190327_kosuge PRELP MS\mock_130m_qe4.raw"; SpectrumID: "5575"; scans: "9256"
Control	Control_n1	ACTG_HUMAN	Actin, cytoplasmic 2 OS=Homo sapiens OX=9606 GN=ACTG1 PE=1 SV=1	1	0.0024	41775.9	19	35	114	HQGVMVGMGQK	R	D	0.997	69.2	25	66.3		1170.57	2	0.0014	1.2	40	50	mock_130m_qe4 (F040676)	File: "D:\RawData\Q-EX\190327_kosuge PRELP MS\mock_130m_qe4.raw"; SpectrumID: "5484"; scans: "9154"
Control	Control_n1	ACTG_HUMAN	Actin, cytoplasmic 2 OS=Homo sapiens OX=9606 GN=ACTG1 PE=1 SV=1	1	0.0024	41775.9	19	35	114	IIAPPERK	K	Y	0.962	30.6	25	20.9		922.56	2	0.00066	0.71	329	336	mock_130m_qe4 (F040676)	File: "D:\RawData\Q-EX\190327_kosuge PRELP MS\mock_130m_qe4.raw"; SpectrumID: "3699"; scans: "7172"
Control	Control_n1	ACTG_HUMAN	Actin, cytoplasmic 2 OS=Homo sapiens OX=9606 GN=ACTG1 PE=1 SV=1	1	0.0024	41775.9	19	35	114	IWHHTFYNELR	K	V	0.997	39.7	25.3	39.7		1514.74	3	0.0016	1.1	85	95	mock_130m_qe4 (F040676)	File: "D:\RawData\Q-EX\190327_kosuge PRELP MS\mock_130m_qe4.raw"; SpectrumID: "13943"; scans: "18501"
Control	Control_n1	ACTG_HUMAN	Actin, cytoplasmic 2 OS=Homo sapiens OX=9606 GN=ACTG1 PE=1 SV=1	1	0.0024	41775.9	19	35	114	KDLYANTVLSGGTTMYPGIADR	R	M	0.997	66.4	28	66.1		2342.16	3	-0.00084	-0.36	291	312	mock_130m_qe4 (F040676)	File: "D:\RawData\Q-EX\190327_kosuge PRELP MS\mock_130m_qe4.raw"; SpectrumID: "26444"; scans: "32255"
Control	Control_n1	ACTG_HUMAN	Actin, cytoplasmic 2 OS=Homo sapiens OX=9606 GN=ACTG1 PE=1 SV=1	1	0.0024	41775.9	19	35	114	KDLYANTVLSGGTTMYPGIADR	R	M	0.997	106	28	103		2342.16	2	0.00034	0.14	291	312	mock_130m_qe4 (F040676)	File: "D:\RawData\Q-EX\190327_kosuge PRELP MS\mock_130m_qe4.raw"; SpectrumID: "26366"; scans: "32170"
Control	Control_n1	ACTG_HUMAN	Actin, cytoplasmic 2 OS=Homo sapiens OX=9606 GN=ACTG1 PE=1 SV=1	1	0.0024	41775.9	19	35	114	KDLYANTVLSGGTTMYPGIADR	R	M	0.997	90	28.1	90		2342.16	3	-0.001	-0.43	291	312	mock_130m_qe4 (F040676)	File: "D:\RawData\Q-EX\190327_kosuge PRELP MS\mock_130m_qe4.raw"; SpectrumID: "26251"; scans: "32043"
Control	Control_n1	ACTG_HUMAN	Actin, cytoplasmic 2 OS=Homo sapiens OX=9606 GN=ACTG1 PE=1 SV=1	1	0.0024	41775.9	19	35	114	KDLYANTVLSGGTTMYPGIADR	R	M	0.997	118	27.9	118		2342.16	2	0.0023	0.97	291	312	mock_130m_qe4 (F040676)	File: "D:\RawData\Q-EX\190327_kosuge PRELP MS\mock_130m_qe4.raw"; SpectrumID: "26277"; scans: "32072"
Control	Control_n1	ACTG_HUMAN	Actin, cytoplasmic 2 OS=Homo sapiens OX=9606 GN=ACTG1 PE=1 SV=1	1	0.0024	41775.9	19	35	114	KDLYANTVLSGGTTMYPGIADR	R	M	0.997	99.8	27.9	99.8		2342.16	3	0.0025	1.1	291	312	mock_130m_qe4 (F040676)	File: "D:\RawData\Q-EX\190327_kosuge PRELP MS\mock_130m_qe4.raw"; SpectrumID: "26345"; scans: "32147"
Control	Control_n1	ACTG_HUMAN	Actin, cytoplasmic 2 OS=Homo sapiens OX=9606 GN=ACTG1 PE=1 SV=1	1	0.0024	41775.9	19	35	114	LCYVALDFEQEMATAASSSSLEK	K	S	0.986	38.1	29.5	37.4	Carbamidomethyl (+57)	2549.17	3	-0.0011	-0.42	216	238	mock_130m_qe4 (F040676)	File: "D:\RawData\Q-EX\190327_kosuge PRELP MS\mock_130m_qe4.raw"; SpectrumID: "40610"; scans: "47842"
Control	Control_n1	ACTG_HUMAN	Actin, cytoplasmic 2 OS=Homo sapiens OX=9606 GN=ACTG1 PE=1 SV=1	1	0.0024	41775.9	19	35	114	LCYVALDFEQEMATAASSSSLEK	K	S	0.994	37.6	29.2	37.6	Carbamidomethyl (+57)	2549.17	3	0.004	1.6	216	238	mock_130m_qe4 (F040676)	File: "D:\RawData\Q-EX\190327_kosuge PRELP MS\mock_130m_qe4.raw"; SpectrumID: "40697"; scans: "47938"
Control	Control_n1	ACTG_HUMAN	Actin, cytoplasmic 2 OS=Homo sapiens OX=9606 GN=ACTG1 PE=1 SV=1	1	0.0024	41775.9	19	35	114	LCYVALDFEQEMATAASSSSLEK	K	S	0.996	57.7	29.1	57.4	Carbamidomethyl (+57)	2549.18	3	0.0099	3.9	216	238	mock_130m_qe4 (F040676)	File: "D:\RawData\Q-EX\190327_kosuge PRELP MS\mock_130m_qe4.raw"; SpectrumID: "40048"; scans: "47224"
Control	Control_n1	ACTG_HUMAN	Actin, cytoplasmic 2 OS=Homo sapiens OX=9606 GN=ACTG1 PE=1 SV=1	1	0.0024	41775.9	19	35	114	LCYVALDFEQEMATAASSSSLEK	K	S	0.997	57.9	29.6	57.9	Carbamidomethyl (+57)	2549.16	3	-0.0044	-1.7	216	238	mock_130m_qe4 (F040676)	File: "D:\RawData\Q-EX\190327_kosuge PRELP MS\mock_130m_qe4.raw"; SpectrumID: "40316"; scans: "47519"
Control	Control_n1	ACTG_HUMAN	Actin, cytoplasmic 2 OS=Homo sapiens OX=9606 GN=ACTG1 PE=1 SV=1	1	0.0024	41775.9	19	35	114	LCYVALDFEQEMATAASSSSLEK	K	S	0.997	69.8	29.6	69.8	Carbamidomethyl (+57)	2549.16	3	-0.0058	-2.3	216	238	mock_130m_qe4 (F040676)	File: "D:\RawData\Q-EX\190327_kosuge PRELP MS\mock_130m_qe4.raw"; SpectrumID: "40406"; scans: "47618"
Control	Control_n1	ACTG_HUMAN	Actin, cytoplasmic 2 OS=Homo sapiens OX=9606 GN=ACTG1 PE=1 SV=1	1	0.0024	41775.9	19	35	114	LCYVALDFEQEMATAASSSSLEK	K	S	0.997	60	29.4	60	Carbamidomethyl (+57)	2549.17	3	0.0017	0.65	216	238	mock_130m_qe4 (F040676)	File: "D:\RawData\Q-EX\190327_kosuge PRELP MS\mock_130m_qe4.raw"; SpectrumID: "40504"; scans: "47725"
Control	Control_n1	ACTG_HUMAN	Actin, cytoplasmic 2 OS=Homo sapiens OX=9606 GN=ACTG1 PE=1 SV=1	1	0.0024	41775.9	19	35	114	LCYVALDFEQEMATAASSSSLEK	K	S	0.997	89.9	29.3	89.9	Carbamidomethyl (+57)	2549.17	2	0.0063	2.5	216	238	mock_130m_qe4 (F040676)	File: "D:\RawData\Q-EX\190327_kosuge PRELP MS\mock_130m_qe4.raw"; SpectrumID: "40062"; scans: "47239"
Control	Control_n1	ACTG_HUMAN	Actin, cytoplasmic 2 OS=Homo sapiens OX=9606 GN=ACTG1 PE=1 SV=1	1	0.0024	41775.9	19	35	114	LCYVALDFEQEMATAASSSSLEK	K	S	0.997	97	29.6	97	Carbamidomethyl (+57)	2549.17	2	-2.7e-05	-0.011	216	238	mock_130m_qe4 (F040676)	File: "D:\RawData\Q-EX\190327_kosuge PRELP MS\mock_130m_qe4.raw"; SpectrumID: "40337"; scans: "47542"
Control	Control_n1	ACTG_HUMAN	Actin, cytoplasmic 2 OS=Homo sapiens OX=9606 GN=ACTG1 PE=1 SV=1	1	0.0024	41775.9	19	35	114	LCYVALDFEQEMATAASSSSLEK	K	S	0.997	81.4	29.1	79.9	Carbamidomethyl (+57)	2549.17	3	0.0042	1.7	216	238	mock_130m_qe4 (F040676)	File: "D:\RawData\Q-EX\190327_kosuge PRELP MS\mock_130m_qe4.raw"; SpectrumID: "40228"; scans: "47422"
Control	Control_n1	ACTG_HUMAN	Actin, cytoplasmic 2 OS=Homo sapiens OX=9606 GN=ACTG1 PE=1 SV=1	1	0.0024	41775.9	19	35	114	LCYVALDFEQEMATAASSSSLEK	K	S	0.997	106	29.1	106	Carbamidomethyl (+57)	2549.17	2	0.0027	1	216	238	mock_130m_qe4 (F040676)	File: "D:\RawData\Q-EX\190327_kosuge PRELP MS\mock_130m_qe4.raw"; SpectrumID: "40157"; scans: "47344"
Control	Control_n1	ACTG_HUMAN	Actin, cytoplasmic 2 OS=Homo sapiens OX=9606 GN=ACTG1 PE=1 SV=1	1	0.0024	41775.9	19	35	114	LCYVALDFEQEMATAASSSSLEK	K	S	0.997	111	29.2	111	Carbamidomethyl (+57)	2549.17	2	0.0039	1.5	216	238	mock_130m_qe4 (F040676)	File: "D:\RawData\Q-EX\190327_kosuge PRELP MS\mock_130m_qe4.raw"; SpectrumID: "40247"; scans: "47443"
Control	Control_n1	ACTG_HUMAN	Actin, cytoplasmic 2 OS=Homo sapiens OX=9606 GN=ACTG1 PE=1 SV=1	1	0.0024	41775.9	19	35	114	LCYVALDFEQEMATAASSSSLEK	K	S	0.997	96.8	29.1	96.4	Carbamidomethyl (+57)	2549.17	3	0.0028	1.1	216	238	mock_130m_qe4 (F040676)	File: "D:\RawData\Q-EX\190327_kosuge PRELP MS\mock_130m_qe4.raw"; SpectrumID: "40136"; scans: "47321"
Control	Control_n1	ACTG_HUMAN	Actin, cytoplasmic 2 OS=Homo sapiens OX=9606 GN=ACTG1 PE=1 SV=1	1	0.0024	41775.9	19	35	114	QEYDESGPSIVHR	K	K	0.997	58.8	25.5	53.3		1515.7	2	0.0013	0.84	360	372	mock_130m_qe4 (F040676)	File: "D:\RawData\Q-EX\190327_kosuge PRELP MS\mock_130m_qe4.raw"; SpectrumID: "10018"; scans: "14166"
Control	Control_n1	ACTG_HUMAN	Actin, cytoplasmic 2 OS=Homo sapiens OX=9606 GN=ACTG1 PE=1 SV=1	1	0.0024	41775.9	19	35	114	QEYDESGPSIVHR	K	K	0.997	74.9	25	74.9	Gln->pyro-Glu (-17)	1498.67	2	0.0034	2.3	360	372	mock_130m_qe4 (F040676)	File: "D:\RawData\Q-EX\190327_kosuge PRELP MS\mock_130m_qe4.raw"; SpectrumID: "15495"; scans: "20209"
Control	Control_n1	ACTG_HUMAN	Actin, cytoplasmic 2 OS=Homo sapiens OX=9606 GN=ACTG1 PE=1 SV=1	1	0.0024	41775.9	19	35	114	QEYDESGPSIVHR	K	K	0.997	73.7	25.5	73.7		1515.7	2	0.00092	0.61	360	372	mock_130m_qe4 (F040676)	File: "D:\RawData\Q-EX\190327_kosuge PRELP MS\mock_130m_qe4.raw"; SpectrumID: "9750"; scans: "13870"
Control	Control_n1	ACTG_HUMAN	Actin, cytoplasmic 2 OS=Homo sapiens OX=9606 GN=ACTG1 PE=1 SV=1	1	0.0024	41775.9	19	35	114	QEYDESGPSIVHR	K	K	0.997	69.1	25	69.1	Gln->pyro-Glu (-17)	1498.67	2	0.0021	1.4	360	372	mock_130m_qe4 (F040676)	File: "D:\RawData\Q-EX\190327_kosuge PRELP MS\mock_130m_qe4.raw"; SpectrumID: "15401"; scans: "20105"
Control	Control_n1	ACTG_HUMAN	Actin, cytoplasmic 2 OS=Homo sapiens OX=9606 GN=ACTG1 PE=1 SV=1	1	0.0024	41775.9	19	35	114	QEYDESGPSIVHR	K	K	0.997	81.9	25.1	81.9		1515.7	2	0.003	2	360	372	mock_130m_qe4 (F040676)	File: "D:\RawData\Q-EX\190327_kosuge PRELP MS\mock_130m_qe4.raw"; SpectrumID: "9928"; scans: "14067"
Control	Control_n1	ACTG_HUMAN	Actin, cytoplasmic 2 OS=Homo sapiens OX=9606 GN=ACTG1 PE=1 SV=1	1	0.0024	41775.9	19	35	114	QEYDESGPSIVHR	K	K	0.997	71.2	25	62.8		1515.7	3	0.0037	2.4	360	372	mock_130m_qe4 (F040676)	File: "D:\RawData\Q-EX\190327_kosuge PRELP MS\mock_130m_qe4.raw"; SpectrumID: "10079"; scans: "14233"
Control	Control_n1	ACTG_HUMAN	Actin, cytoplasmic 2 OS=Homo sapiens OX=9606 GN=ACTG1 PE=1 SV=1	1	0.0024	41775.9	19	35	114	QEYDESGPSIVHR	K	K	0.997	71.5	25.1	63.8		1515.7	3	0.0029	1.9	360	372	mock_130m_qe4 (F040676)	File: "D:\RawData\Q-EX\190327_kosuge PRELP MS\mock_130m_qe4.raw"; SpectrumID: "9909"; scans: "14046"
Control	Control_n1	ACTG_HUMAN	Actin, cytoplasmic 2 OS=Homo sapiens OX=9606 GN=ACTG1 PE=1 SV=1	1	0.0024	41775.9	19	35	114	QEYDESGPSIVHR	K	K	0.997	71.5	25.6	71.5		1515.7	3	0.0024	1.6	360	372	mock_130m_qe4 (F040676)	File: "D:\RawData\Q-EX\190327_kosuge PRELP MS\mock_130m_qe4.raw"; SpectrumID: "9818"; scans: "13946"
Control	Control_n1	ACTG_HUMAN	Actin, cytoplasmic 2 OS=Homo sapiens OX=9606 GN=ACTG1 PE=1 SV=1	1	0.0024	41775.9	19	35	114	QEYDESGPSIVHR	K	K	0.997	95.1	25.5	95.1		1515.7	2	0.001	0.68	360	372	mock_130m_qe4 (F040676)	File: "D:\RawData\Q-EX\190327_kosuge PRELP MS\mock_130m_qe4.raw"; SpectrumID: "9837"; scans: "13967"
Control	Control_n1	ACTG_HUMAN	Actin, cytoplasmic 2 OS=Homo sapiens OX=9606 GN=ACTG1 PE=1 SV=1	1	0.0024	41775.9	19	35	114	QEYDESGPSIVHR	K	K	0.997	81.3	25.4	73.8		1515.7	3	0.0013	0.85	360	372	mock_130m_qe4 (F040676)	File: "D:\RawData\Q-EX\190327_kosuge PRELP MS\mock_130m_qe4.raw"; SpectrumID: "9729"; scans: "13847"
Control	Control_n1	ACTG_HUMAN	Actin, cytoplasmic 2 OS=Homo sapiens OX=9606 GN=ACTG1 PE=1 SV=1	1	0.0024	41775.9	19	35	114	QEYDESGPSIVHR	K	K	0.997	82.9	25.6	74.8		1515.7	3	0.0024	1.6	360	372	mock_130m_qe4 (F040676)	File: "D:\RawData\Q-EX\190327_kosuge PRELP MS\mock_130m_qe4.raw"; SpectrumID: "9819"; scans: "13947"
Control	Control_n1	ACTG_HUMAN	Actin, cytoplasmic 2 OS=Homo sapiens OX=9606 GN=ACTG1 PE=1 SV=1	1	0.0024	41775.9	19	35	114	SYELPDGQVITIGNER	K	F	0.997	57.8	26.8	57.8		1789.88	2	-0.00026	-0.15	239	254	mock_130m_qe4 (F040676)	File: "D:\RawData\Q-EX\190327_kosuge PRELP MS\mock_130m_qe4.raw"; SpectrumID: "26168"; scans: "31952"
Control	Control_n1	ACTG_HUMAN	Actin, cytoplasmic 2 OS=Homo sapiens OX=9606 GN=ACTG1 PE=1 SV=1	1	0.0024	41775.9	19	35	114	SYELPDGQVITIGNER	K	F	0.997	55.3	26.5	53.9		1789.89	3	0.0015	0.81	239	254	mock_130m_qe4 (F040676)	File: "D:\RawData\Q-EX\190327_kosuge PRELP MS\mock_130m_qe4.raw"; SpectrumID: "28628"; scans: "34659"
Control	Control_n1	ACTG_HUMAN	Actin, cytoplasmic 2 OS=Homo sapiens OX=9606 GN=ACTG1 PE=1 SV=1	1	0.0024	41775.9	19	35	114	SYELPDGQVITIGNER	K	F	0.997	55.6	26.5	53.9		1789.89	3	0.0022	1.2	239	254	mock_130m_qe4 (F040676)	File: "D:\RawData\Q-EX\190327_kosuge PRELP MS\mock_130m_qe4.raw"; SpectrumID: "28728"; scans: "34769"
Control	Control_n1	ACTG_HUMAN	Actin, cytoplasmic 2 OS=Homo sapiens OX=9606 GN=ACTG1 PE=1 SV=1	1	0.0024	41775.9	19	35	114	SYELPDGQVITIGNER	K	F	0.997	100	26.7	100		1789.88	2	-0.0015	-0.83	239	254	mock_130m_qe4 (F040676)	File: "D:\RawData\Q-EX\190327_kosuge PRELP MS\mock_130m_qe4.raw"; SpectrumID: "28535"; scans: "34557"
Control	Control_n1	ACTG_HUMAN	Actin, cytoplasmic 2 OS=Homo sapiens OX=9606 GN=ACTG1 PE=1 SV=1	1	0.0024	41775.9	19	35	114	SYELPDGQVITIGNER	K	F	0.997	100	26.8	100		1789.89	2	0.00036	0.2	239	254	mock_130m_qe4 (F040676)	File: "D:\RawData\Q-EX\190327_kosuge PRELP MS\mock_130m_qe4.raw"; SpectrumID: "28713"; scans: "34753"
Control	Control_n1	ACTG_HUMAN	Actin, cytoplasmic 2 OS=Homo sapiens OX=9606 GN=ACTG1 PE=1 SV=1	1	0.0024	41775.9	19	35	114	SYELPDGQVITIGNER	K	F	0.997	100	26.5	100		1789.89	2	0.0006	0.33	239	254	mock_130m_qe4 (F040676)	File: "D:\RawData\Q-EX\190327_kosuge PRELP MS\mock_130m_qe4.raw"; SpectrumID: "28623"; scans: "34654"
Control	Control_n1	ACTG_HUMAN	Actin, cytoplasmic 2 OS=Homo sapiens OX=9606 GN=ACTG1 PE=1 SV=1	1	0.0024	41775.9	19	35	114	SYELPDGQVITIGNER	K	F	0.997	94.1	26.4	94.1		1789.89	2	0.0024	1.4	239	254	mock_130m_qe4 (F040676)	File: "D:\RawData\Q-EX\190327_kosuge PRELP MS\mock_130m_qe4.raw"; SpectrumID: "28803"; scans: "34852"
Control	Control_n1	ACTG_HUMAN	Actin, cytoplasmic 2 OS=Homo sapiens OX=9606 GN=ACTG1 PE=1 SV=1	1	0.0024	41775.9	19	35	114	TTGIVMDSGDGVTHTVPIYEGYALPHAILR	R	L	0.963	25.2	28.6	25.2		3182.61	4	-0.00081	-0.26	148	177	mock_130m_qe4 (F040676)	File: "D:\RawData\Q-EX\190327_kosuge PRELP MS\mock_130m_qe4.raw"; SpectrumID: "31745"; scans: "38090"
Control	Control_n1	ACTG_HUMAN	Actin, cytoplasmic 2 OS=Homo sapiens OX=9606 GN=ACTG1 PE=1 SV=1	1	0.0024	41775.9	19	35	114	TTGIVMDSGDGVTHTVPIYEGYALPHAILR	R	L	0.995	34.4	28.5	34.4		3182.61	4	0.0011	0.35	148	177	mock_130m_qe4 (F040676)	File: "D:\RawData\Q-EX\190327_kosuge PRELP MS\mock_130m_qe4.raw"; SpectrumID: "31640"; scans: "37975"
Control	Control_n1	ACTG_HUMAN	Actin, cytoplasmic 2 OS=Homo sapiens OX=9606 GN=ACTG1 PE=1 SV=1	1	0.0024	41775.9	19	35	114	TTGIVMDSGDGVTHTVPIYEGYALPHAILR	R	L	0.997	37.8	28.6	37.8		3182.61	4	-0.00081	-0.26	148	177	mock_130m_qe4 (F040676)	File: "D:\RawData\Q-EX\190327_kosuge PRELP MS\mock_130m_qe4.raw"; SpectrumID: "31326"; scans: "37630"
Control	Control_n1	ACTG_HUMAN	Actin, cytoplasmic 2 OS=Homo sapiens OX=9606 GN=ACTG1 PE=1 SV=1	1	0.0024	41775.9	19	35	114	TTGIVMDSGDGVTHTVPIYEGYALPHAILR	R	L	0.997	47.2	28.5	47.2		3182.61	3	8.2e-05	0.026	148	177	mock_130m_qe4 (F040676)	File: "D:\RawData\Q-EX\190327_kosuge PRELP MS\mock_130m_qe4.raw"; SpectrumID: "31306"; scans: "37608"
Control	Control_n1	ACTG_HUMAN	Actin, cytoplasmic 2 OS=Homo sapiens OX=9606 GN=ACTG1 PE=1 SV=1	1	0.0024	41775.9	19	35	114	TTGIVMDSGDGVTHTVPIYEGYALPHAILR	R	L	0.997	48.2	28.6	48.2		3182.61	4	-0.0013	-0.42	148	177	mock_130m_qe4 (F040676)	File: "D:\RawData\Q-EX\190327_kosuge PRELP MS\mock_130m_qe4.raw"; SpectrumID: "31416"; scans: "37729"
Control	Control_n1	ACTG_HUMAN	Actin, cytoplasmic 2 OS=Homo sapiens OX=9606 GN=ACTG1 PE=1 SV=1	1	0.0024	41775.9	19	35	114	TTGIVMDSGDGVTHTVPIYEGYALPHAILR	R	L	0.997	57.5	28.6	57.5		3182.61	3	-0.00064	-0.2	148	177	mock_130m_qe4 (F040676)	File: "D:\RawData\Q-EX\190327_kosuge PRELP MS\mock_130m_qe4.raw"; SpectrumID: "31397"; scans: "37708"
Control	Control_n1	ACTG_HUMAN	Actin, cytoplasmic 2 OS=Homo sapiens OX=9606 GN=ACTG1 PE=1 SV=1	1	0.0024	41775.9	19	35	114	TTGIVMDSGDGVTHTVPIYEGYALPHAILR	R	L	0.997	44.7	29	44.7	Oxidation (+16)	3198.61	4	0.0028	0.87	148	177	mock_130m_qe4 (F040676)	File: "D:\RawData\Q-EX\190327_kosuge PRELP MS\mock_130m_qe4.raw"; SpectrumID: "29340"; scans: "35442"
Control	Control_n1	ACTG_HUMAN	Actin, cytoplasmic 2 OS=Homo sapiens OX=9606 GN=ACTG1 PE=1 SV=1	1	0.0024	41775.9	19	35	114	TTGIVMDSGDGVTHTVPIYEGYALPHAILR	R	L	0.997	45.5	28.4	45.5		3182.61	4	0.0045	1.4	148	177	mock_130m_qe4 (F040676)	File: "D:\RawData\Q-EX\190327_kosuge PRELP MS\mock_130m_qe4.raw"; SpectrumID: "31238"; scans: "37533"
Control	Control_n1	ACTG_HUMAN	Actin, cytoplasmic 2 OS=Homo sapiens OX=9606 GN=ACTG1 PE=1 SV=1	1	0.0024	41775.9	19	35	114	TTGIVMDSGDGVTHTVPIYEGYALPHAILR	R	L	0.997	47.3	28.4	47.3		3182.61	4	0.0041	1.3	148	177	mock_130m_qe4 (F040676)	File: "D:\RawData\Q-EX\190327_kosuge PRELP MS\mock_130m_qe4.raw"; SpectrumID: "31513"; scans: "37835"
Control	Control_n1	ACTG_HUMAN	Actin, cytoplasmic 2 OS=Homo sapiens OX=9606 GN=ACTG1 PE=1 SV=1	1	0.0024	41775.9	19	35	114	TTGIVMDSGDGVTHTVPIYEGYALPHAILR	R	L	0.997	48.6	28.3	48.6		3182.61	4	0.005	1.6	148	177	mock_130m_qe4 (F040676)	File: "D:\RawData\Q-EX\190327_kosuge PRELP MS\mock_130m_qe4.raw"; SpectrumID: "32105"; scans: "38486"
Control	Control_n1	ACTG_HUMAN	Actin, cytoplasmic 2 OS=Homo sapiens OX=9606 GN=ACTG1 PE=1 SV=1	1	0.0024	41775.9	19	35	114	TTGIVMDSGDGVTHTVPIYEGYALPHAILR	R	L	0.997	50.2	28.3	50.2		3182.61	4	0.0067	2.1	148	177	mock_130m_qe4 (F040676)	File: "D:\RawData\Q-EX\190327_kosuge PRELP MS\mock_130m_qe4.raw"; SpectrumID: "32196"; scans: "38587"
Control	Control_n1	ACTG_HUMAN	Actin, cytoplasmic 2 OS=Homo sapiens OX=9606 GN=ACTG1 PE=1 SV=1	1	0.0024	41775.9	19	35	114	TTGIVMDSGDGVTHTVPIYEGYALPHAILR	R	L	0.997	43	28.6	43		3182.61	5	0.0027	0.83	148	177	mock_130m_qe4 (F040676)	File: "D:\RawData\Q-EX\190327_kosuge PRELP MS\mock_130m_qe4.raw"; SpectrumID: "31323"; scans: "37626"
Control	Control_n1	ACTG_HUMAN	Actin, cytoplasmic 2 OS=Homo sapiens OX=9606 GN=ACTG1 PE=1 SV=1	1	0.0024	41775.9	19	35	114	VAPEEHPVLLTEAPLNPK	R	A	0.972	28.8	25	9.48		1953.06	3	-0.00045	-0.23	96	113	mock_130m_qe4 (F040676)	File: "D:\RawData\Q-EX\190327_kosuge PRELP MS\mock_130m_qe4.raw"; SpectrumID: "20918"; scans: "26174"
Control	Control_n1	ACTG_HUMAN	Actin, cytoplasmic 2 OS=Homo sapiens OX=9606 GN=ACTG1 PE=1 SV=1	1	0.0024	41775.9	19	35	114	VAPEEHPVLLTEAPLNPK	R	A	0.983	28.3	25	9.03		1953.06	3	0.0017	0.89	96	113	mock_130m_qe4 (F040676)	File: "D:\RawData\Q-EX\190327_kosuge PRELP MS\mock_130m_qe4.raw"; SpectrumID: "20528"; scans: "25745"
Control	Control_n1	ACTG_HUMAN	Actin, cytoplasmic 2 OS=Homo sapiens OX=9606 GN=ACTG1 PE=1 SV=1	1	0.0024	41775.9	19	35	114	VAPEEHPVLLTEAPLNPK	R	A	0.995	36	25	10.1		1953.06	3	0.0016	0.8	96	113	mock_130m_qe4 (F040676)	File: "D:\RawData\Q-EX\190327_kosuge PRELP MS\mock_130m_qe4.raw"; SpectrumID: "20797"; scans: "26041"
Control	Control_n1	ACTG_HUMAN	Actin, cytoplasmic 2 OS=Homo sapiens OX=9606 GN=ACTG1 PE=1 SV=1	1	0.0024	41775.9	19	35	114	VAPEEHPVLLTEAPLNPK	R	A	0.997	40.8	25	18.6		1953.06	3	0.0014	0.71	96	113	mock_130m_qe4 (F040676)	File: "D:\RawData\Q-EX\190327_kosuge PRELP MS\mock_130m_qe4.raw"; SpectrumID: "20615"; scans: "25841"
Control	Control_n1	ACTG_HUMAN	Actin, cytoplasmic 2 OS=Homo sapiens OX=9606 GN=ACTG1 PE=1 SV=1	1	0.0024	41775.9	19	35	114	VAPEEHPVLLTEAPLNPK	R	A	0.997	42.9	25	19.9		1953.06	3	0.0016	0.8	96	113	mock_130m_qe4 (F040676)	File: "D:\RawData\Q-EX\190327_kosuge PRELP MS\mock_130m_qe4.raw"; SpectrumID: "20706"; scans: "25941"
Control	Control_n1	ACTG_HUMAN	Actin, cytoplasmic 2 OS=Homo sapiens OX=9606 GN=ACTG1 PE=1 SV=1	1	0.0024	41775.9	19	35	114	VAPEEHPVLLTEAPLNPK	R	A	0.997	66.3	25	36.5		1953.06	2	-0.00026	-0.13	96	113	mock_130m_qe4 (F040676)	File: "D:\RawData\Q-EX\190327_kosuge PRELP MS\mock_130m_qe4.raw"; SpectrumID: "20564"; scans: "25784"
Control	Control_n1	ACTG_HUMAN	Actin, cytoplasmic 2 OS=Homo sapiens OX=9606 GN=ACTG1 PE=1 SV=1	1	0.0024	41775.9	19	35	114	VAPEEHPVLLTEAPLNPK	R	A	0.997	86.2	25	52.8		1953.06	2	0.00058	0.3	96	113	mock_130m_qe4 (F040676)	File: "D:\RawData\Q-EX\190327_kosuge PRELP MS\mock_130m_qe4.raw"; SpectrumID: "20656"; scans: "25886"
Control	Control_n1	ACTN1_HUMAN	Alpha-actinin-1 OS=Homo sapiens OX=9606 GN=ACTN1 PE=1 SV=2	1	4.2e-05	103043	2	2	2	ALDFIASK	K	G	0.95	30.5	25	21.5		863.48	2	0.00026	0.3	96	103	mock_130m_qe4 (F040676)	File: "D:\RawData\Q-EX\190327_kosuge PRELP MS\mock_130m_qe4.raw"; SpectrumID: "17247"; scans: "22136"
Control	Control_n1	ACTN1_HUMAN	Alpha-actinin-1 OS=Homo sapiens OX=9606 GN=ACTN1 PE=1 SV=2	1	4.2e-05	103043	2	2	2	ASIHEAWTDGK	K	E	0.979	36.6	25	28.8		1213.57	2	-2.2e-05	-0.018	403	413	mock_130m_qe4 (F040676)	File: "D:\RawData\Q-EX\190327_kosuge PRELP MS\mock_130m_qe4.raw"; SpectrumID: "8586"; scans: "12586"
Control	Control_n1	ACTN1_HUMAN	Alpha-actinin-1 OS=Homo sapiens OX=9606 GN=ACTN1 PE=1 SV=2	1	4.2e-05	103043	2	2	2	ASIHEAWTDGK	K	E	0.984	29.9	25	29.9		1213.58	3	0.0024	2	403	413	mock_130m_qe4 (F040676)	File: "D:\RawData\Q-EX\190327_kosuge PRELP MS\mock_130m_qe4.raw"; SpectrumID: "8621"; scans: "12625"
Control	Control_n1	ACTN1_HUMAN	Alpha-actinin-1 OS=Homo sapiens OX=9606 GN=ACTN1 PE=1 SV=2	1	4.2e-05	103043	2	2	2	CQLEINFNTLQTK	K	L	0.993	65.4	25.9	65.4	Carbamidomethyl (+57)	1607.81	2	0.0073	4.6	332	344	mock_130m_qe4 (F040676)	File: "D:\RawData\Q-EX\190327_kosuge PRELP MS\mock_130m_qe4.raw"; SpectrumID: "26540"; scans: "32361"
Control	Control_n1	ACTN1_HUMAN	Alpha-actinin-1 OS=Homo sapiens OX=9606 GN=ACTN1 PE=1 SV=2	1	4.2e-05	103043	2	2	2	DLLLDPAWEK	R	Q	0.978	39.3	25	39.3		1198.62	2	-0.0011	-0.95	22	31	mock_130m_qe4 (F040676)	File: "D:\RawData\Q-EX\190327_kosuge PRELP MS\mock_130m_qe4.raw"; SpectrumID: "31122"; scans: "37405"
Control	Control_n1	ACTN1_HUMAN	Alpha-actinin-1 OS=Homo sapiens OX=9606 GN=ACTN1 PE=1 SV=2	1	4.2e-05	103043	2	2	2	FAIQDISVEETSAK	R	E	0.97	33.9	25.2	33.9		1536.77	2	0.0038	2.5	134	147	mock_130m_qe4 (F040676)	File: "D:\RawData\Q-EX\190327_kosuge PRELP MS\mock_130m_qe4.raw"; SpectrumID: "24384"; scans: "29986"
Control	Control_n1	ACTN1_HUMAN	Alpha-actinin-1 OS=Homo sapiens OX=9606 GN=ACTN1 PE=1 SV=2	1	4.2e-05	103043	2	2	2	FAIQDISVEETSAK	R	E	0.997	65.9	25.1	65.9		1536.77	2	0.0042	2.7	134	147	mock_130m_qe4 (F040676)	File: "D:\RawData\Q-EX\190327_kosuge PRELP MS\mock_130m_qe4.raw"; SpectrumID: "24283"; scans: "29875"
Control	Control_n1	ACTN1_HUMAN	Alpha-actinin-1 OS=Homo sapiens OX=9606 GN=ACTN1 PE=1 SV=2	1	4.2e-05	103043	2	2	2	GYEEWLLNEIR	K	R	0.997	60.5	25.1	48.1		1420.7	2	0.00092	0.65	377	387	mock_130m_qe4 (F040676)	File: "D:\RawData\Q-EX\190327_kosuge PRELP MS\mock_130m_qe4.raw"; SpectrumID: "36569"; scans: "43397"
Control	Control_n1	ACTN1_HUMAN	Alpha-actinin-1 OS=Homo sapiens OX=9606 GN=ACTN1 PE=1 SV=2	1	4.2e-05	103043	2	2	2	LASDLLEWIR	K	R	0.997	66	25	54		1214.67	2	-0.0002	-0.17	282	291	mock_130m_qe4 (F040676)	File: "D:\RawData\Q-EX\190327_kosuge PRELP MS\mock_130m_qe4.raw"; SpectrumID: "37540"; scans: "44465"
Control	Control_n1	ACTN1_HUMAN	Alpha-actinin-1 OS=Homo sapiens OX=9606 GN=ACTN1 PE=1 SV=2	1	4.2e-05	103043	2	2	2	LASDLLEWIR	K	R	0.997	84.8	25	72.7		1214.67	2	0.00066	0.54	282	291	mock_130m_qe4 (F040676)	File: "D:\RawData\Q-EX\190327_kosuge PRELP MS\mock_130m_qe4.raw"; SpectrumID: "37448"; scans: "44364"
Control	Control_n1	ACTN1_HUMAN	Alpha-actinin-1 OS=Homo sapiens OX=9606 GN=ACTN1 PE=1 SV=2	1	4.2e-05	103043	2	2	2	LMLLLEVISGER	K	L	0.997	61.9	25	61.9		1371.78	2	-0.0021	-1.5	65	76	mock_130m_qe4 (F040676)	File: "D:\RawData\Q-EX\190327_kosuge PRELP MS\mock_130m_qe4.raw"; SpectrumID: "43752"; scans: "51320"
Control	Control_n1	ACTN1_HUMAN	Alpha-actinin-1 OS=Homo sapiens OX=9606 GN=ACTN1 PE=1 SV=2	1	4.2e-05	103043	2	2	2	MLDAEDIVGTARPDEK	K	A	0.997	41.8	26.8	41.8		1758.85	3	0.00083	0.47	221	236	mock_130m_qe4 (F040676)	File: "D:\RawData\Q-EX\190327_kosuge PRELP MS\mock_130m_qe4.raw"; SpectrumID: "21616"; scans: "26942"
Control	Control_n1	ACTN1_HUMAN	Alpha-actinin-1 OS=Homo sapiens OX=9606 GN=ACTN1 PE=1 SV=2	1	4.2e-05	103043	2	2	2	TINEVENQILTR	R	D	0.997	67.7	25	67.7		1428.76	2	0.0035	2.4	727	738	mock_130m_qe4 (F040676)	File: "D:\RawData\Q-EX\190327_kosuge PRELP MS\mock_130m_qe4.raw"; SpectrumID: "22137"; scans: "27515"
Control	Control_n1	ACTN1_HUMAN	Alpha-actinin-1 OS=Homo sapiens OX=9606 GN=ACTN1 PE=1 SV=2	1	4.2e-05	103043	2	2	2	VGWEQLLTTIAR	R	T	0.997	59.2	25	56.8		1385.77	2	0.00032	0.23	715	726	mock_130m_qe4 (F040676)	File: "D:\RawData\Q-EX\190327_kosuge PRELP MS\mock_130m_qe4.raw"; SpectrumID: "40058"; scans: "47235"
Control	Control_n1	ACTN1_HUMAN	Alpha-actinin-1 OS=Homo sapiens OX=9606 GN=ACTN1 PE=1 SV=2	1	4.2e-05	103043	2	2	2	VGWEQLLTTIAR	R	T	0.997	62.2	25	59.5		1385.77	2	0.0019	1.4	715	726	mock_130m_qe4 (F040676)	File: "D:\RawData\Q-EX\190327_kosuge PRELP MS\mock_130m_qe4.raw"; SpectrumID: "40146"; scans: "47332"
Control	Control_n1	ACTN1_HUMAN	Alpha-actinin-1 OS=Homo sapiens OX=9606 GN=ACTN1 PE=1 SV=2	1	4.2e-05	103043	2	2	2	VLAVNQENEQLMEDYEK	K	L	0.997	79.6	28	78.9		2050.96	2	0.0048	2.3	265	281	mock_130m_qe4 (F040676)	File: "D:\RawData\Q-EX\190327_kosuge PRELP MS\mock_130m_qe4.raw"; SpectrumID: "23963"; scans: "29523"
Control	Control_n1	ACTN4_HUMAN	Alpha-actinin-4 OS=Homo sapiens OX=9606 GN=ACTN4 PE=1 SV=2	1	0.000568	104839	21	23	27	AGTQIENIDEDFRDGLK	K	L	0.993	36.3	26.9	36.3		1919.93	3	0.004	2.1	67	83	mock_130m_qe4 (F040676)	File: "D:\RawData\Q-EX\190327_kosuge PRELP MS\mock_130m_qe4.raw"; SpectrumID: "25179"; scans: "30861"
Control	Control_n1	ACTN4_HUMAN	Alpha-actinin-4 OS=Homo sapiens OX=9606 GN=ACTN4 PE=1 SV=2	1	0.000568	104839	21	23	27	ALDFIASK	K	G	0.95	30.5	25	21.5		863.48	2	0.00026	0.3	115	122	mock_130m_qe4 (F040676)	File: "D:\RawData\Q-EX\190327_kosuge PRELP MS\mock_130m_qe4.raw"; SpectrumID: "17247"; scans: "22136"
Control	Control_n1	ACTN4_HUMAN	Alpha-actinin-4 OS=Homo sapiens OX=9606 GN=ACTN4 PE=1 SV=2	1	0.000568	104839	21	23	27	ASIHEAWTDGK	K	E	0.979	36.6	25	28.8		1213.57	2	-2.2e-05	-0.018	422	432	mock_130m_qe4 (F040676)	File: "D:\RawData\Q-EX\190327_kosuge PRELP MS\mock_130m_qe4.raw"; SpectrumID: "8586"; scans: "12586"
Control	Control_n1	ACTN4_HUMAN	Alpha-actinin-4 OS=Homo sapiens OX=9606 GN=ACTN4 PE=1 SV=2	1	0.000568	104839	21	23	27	ASIHEAWTDGK	K	E	0.984	29.9	25	29.9		1213.58	3	0.0024	2	422	432	mock_130m_qe4 (F040676)	File: "D:\RawData\Q-EX\190327_kosuge PRELP MS\mock_130m_qe4.raw"; SpectrumID: "8621"; scans: "12625"
Control	Control_n1	ACTN4_HUMAN	Alpha-actinin-4 OS=Homo sapiens OX=9606 GN=ACTN4 PE=1 SV=2	1	0.000568	104839	21	23	27	CQLEINFNTLQTK	K	L	0.993	65.4	25.9	65.4	Carbamidomethyl (+57)	1607.81	2	0.0073	4.6	351	363	mock_130m_qe4 (F040676)	File: "D:\RawData\Q-EX\190327_kosuge PRELP MS\mock_130m_qe4.raw"; SpectrumID: "26540"; scans: "32361"
Control	Control_n1	ACTN4_HUMAN	Alpha-actinin-4 OS=Homo sapiens OX=9606 GN=ACTN4 PE=1 SV=2	1	0.000568	104839	21	23	27	DGLAFNALIHR	K	H	0.997	61.8	25	54.6		1225.66	2	0.0024	2	194	204	mock_130m_qe4 (F040676)	File: "D:\RawData\Q-EX\190327_kosuge PRELP MS\mock_130m_qe4.raw"; SpectrumID: "24911"; scans: "30566"
Control	Control_n1	ACTN4_HUMAN	Alpha-actinin-4 OS=Homo sapiens OX=9606 GN=ACTN4 PE=1 SV=2	1	0.000568	104839	21	23	27	DGLAFNALIHR	K	H	0.997	54.4	25	48.5		1225.66	3	0.0011	0.91	194	204	mock_130m_qe4 (F040676)	File: "D:\RawData\Q-EX\190327_kosuge PRELP MS\mock_130m_qe4.raw"; SpectrumID: "24929"; scans: "30586"
Control	Control_n1	ACTN4_HUMAN	Alpha-actinin-4 OS=Homo sapiens OX=9606 GN=ACTN4 PE=1 SV=2	1	0.000568	104839	21	23	27	DLLLDPAWEK	R	Q	0.978	39.3	25	39.3		1198.62	2	-0.0011	-0.95	41	50	mock_130m_qe4 (F040676)	File: "D:\RawData\Q-EX\190327_kosuge PRELP MS\mock_130m_qe4.raw"; SpectrumID: "31122"; scans: "37405"
Control	Control_n1	ACTN4_HUMAN	Alpha-actinin-4 OS=Homo sapiens OX=9606 GN=ACTN4 PE=1 SV=2	1	0.000568	104839	21	23	27	ETTDTDTADQVIASFK	R	V	0.997	84.8	26.1	84.8		1740.81	2	0.0041	2.4	838	853	mock_130m_qe4 (F040676)	File: "D:\RawData\Q-EX\190327_kosuge PRELP MS\mock_130m_qe4.raw"; SpectrumID: "28030"; scans: "34001"
Control	Control_n1	ACTN4_HUMAN	Alpha-actinin-4 OS=Homo sapiens OX=9606 GN=ACTN4 PE=1 SV=2	1	0.000568	104839	21	23	27	FAIQDISVEETSAK	R	E	0.97	33.9	25.2	33.9		1536.77	2	0.0038	2.5	153	166	mock_130m_qe4 (F040676)	File: "D:\RawData\Q-EX\190327_kosuge PRELP MS\mock_130m_qe4.raw"; SpectrumID: "24384"; scans: "29986"
Control	Control_n1	ACTN4_HUMAN	Alpha-actinin-4 OS=Homo sapiens OX=9606 GN=ACTN4 PE=1 SV=2	1	0.000568	104839	21	23	27	FAIQDISVEETSAK	R	E	0.997	65.9	25.1	65.9		1536.77	2	0.0042	2.7	153	166	mock_130m_qe4 (F040676)	File: "D:\RawData\Q-EX\190327_kosuge PRELP MS\mock_130m_qe4.raw"; SpectrumID: "24283"; scans: "29875"
Control	Control_n1	ACTN4_HUMAN	Alpha-actinin-4 OS=Homo sapiens OX=9606 GN=ACTN4 PE=1 SV=2	1	0.000568	104839	21	23	27	GYEEWLLNEIR	K	R	0.997	60.5	25.1	48.1		1420.7	2	0.00092	0.65	396	406	mock_130m_qe4 (F040676)	File: "D:\RawData\Q-EX\190327_kosuge PRELP MS\mock_130m_qe4.raw"; SpectrumID: "36569"; scans: "43397"
Control	Control_n1	ACTN4_HUMAN	Alpha-actinin-4 OS=Homo sapiens OX=9606 GN=ACTN4 PE=1 SV=2	1	0.000568	104839	21	23	27	ISIEMNGTLEDQLSHLK	R	Q	0.997	43.9	26.8	43.9		1926.98	3	0.003	1.6	675	691	mock_130m_qe4 (F040676)	File: "D:\RawData\Q-EX\190327_kosuge PRELP MS\mock_130m_qe4.raw"; SpectrumID: "30030"; scans: "36204"
Control	Control_n1	ACTN4_HUMAN	Alpha-actinin-4 OS=Homo sapiens OX=9606 GN=ACTN4 PE=1 SV=2	1	0.000568	104839	21	23	27	LASDLLEWIR	K	R	0.997	66	25	54		1214.67	2	-0.0002	-0.17	301	310	mock_130m_qe4 (F040676)	File: "D:\RawData\Q-EX\190327_kosuge PRELP MS\mock_130m_qe4.raw"; SpectrumID: "37540"; scans: "44465"
Control	Control_n1	ACTN4_HUMAN	Alpha-actinin-4 OS=Homo sapiens OX=9606 GN=ACTN4 PE=1 SV=2	1	0.000568	104839	21	23	27	LASDLLEWIR	K	R	0.997	84.8	25	72.7		1214.67	2	0.00066	0.54	301	310	mock_130m_qe4 (F040676)	File: "D:\RawData\Q-EX\190327_kosuge PRELP MS\mock_130m_qe4.raw"; SpectrumID: "37448"; scans: "44364"
Control	Control_n1	ACTN4_HUMAN	Alpha-actinin-4 OS=Homo sapiens OX=9606 GN=ACTN4 PE=1 SV=2	1	0.000568	104839	21	23	27	LMLLLEVISGER	K	L	0.997	61.9	25	61.9		1371.78	2	-0.0021	-1.5	84	95	mock_130m_qe4 (F040676)	File: "D:\RawData\Q-EX\190327_kosuge PRELP MS\mock_130m_qe4.raw"; SpectrumID: "43752"; scans: "51320"
Control	Control_n1	ACTN4_HUMAN	Alpha-actinin-4 OS=Homo sapiens OX=9606 GN=ACTN4 PE=1 SV=2	1	0.000568	104839	21	23	27	LSGSNPYTTVTPQIINSK	K	W	0.995	52	25.1	52		1919.01	2	0.0055	2.9	605	622	mock_130m_qe4 (F040676)	File: "D:\RawData\Q-EX\190327_kosuge PRELP MS\mock_130m_qe4.raw"; SpectrumID: "22263"; scans: "27653"
Control	Control_n1	ACTN4_HUMAN	Alpha-actinin-4 OS=Homo sapiens OX=9606 GN=ACTN4 PE=1 SV=2	1	0.000568	104839	21	23	27	MLDAEDIVNTARPDEK	K	A	0.973	39.3	26.8	34.5		1815.87	3	0.0071	3.9	240	255	mock_130m_qe4 (F040676)	File: "D:\RawData\Q-EX\190327_kosuge PRELP MS\mock_130m_qe4.raw"; SpectrumID: "22651"; scans: "28080"
Control	Control_n1	ACTN4_HUMAN	Alpha-actinin-4 OS=Homo sapiens OX=9606 GN=ACTN4 PE=1 SV=2	1	0.000568	104839	21	23	27	MLDAEDIVNTARPDEK	K	A	0.997	41.8	26.7	41.8		1815.87	3	0.0029	1.6	240	255	mock_130m_qe4 (F040676)	File: "D:\RawData\Q-EX\190327_kosuge PRELP MS\mock_130m_qe4.raw"; SpectrumID: "22745"; scans: "28184"
Control	Control_n1	ACTN4_HUMAN	Alpha-actinin-4 OS=Homo sapiens OX=9606 GN=ACTN4 PE=1 SV=2	1	0.000568	104839	21	23	27	MVSDINNGWQHLEQAEK	K	G	0.997	71.6	27.7	71.6		1997.93	3	0.0013	0.67	379	395	mock_130m_qe4 (F040676)	File: "D:\RawData\Q-EX\190327_kosuge PRELP MS\mock_130m_qe4.raw"; SpectrumID: "21488"; scans: "26801"
Control	Control_n1	ACTN4_HUMAN	Alpha-actinin-4 OS=Homo sapiens OX=9606 GN=ACTN4 PE=1 SV=2	1	0.000568	104839	21	23	27	NVNVQNFHISWK	K	D	0.997	42	25	42		1484.75	3	0.0019	1.2	182	193	mock_130m_qe4 (F040676)	File: "D:\RawData\Q-EX\190327_kosuge PRELP MS\mock_130m_qe4.raw"; SpectrumID: "23551"; scans: "29070"
Control	Control_n1	ACTN4_HUMAN	Alpha-actinin-4 OS=Homo sapiens OX=9606 GN=ACTN4 PE=1 SV=2	1	0.000568	104839	21	23	27	SIVDYKPNLDLLEQQHQLIQEALIFDNK	R	H	0.986	30	25.8	30		3323.74	3	0.0028	0.83	696	723	mock_130m_qe4 (F040676)	File: "D:\RawData\Q-EX\190327_kosuge PRELP MS\mock_130m_qe4.raw"; SpectrumID: "39819"; scans: "46972"
Control	Control_n1	ACTN4_HUMAN	Alpha-actinin-4 OS=Homo sapiens OX=9606 GN=ACTN4 PE=1 SV=2	1	0.000568	104839	21	23	27	TINEVENQILTR	R	D	0.997	67.7	25	67.7		1428.76	2	0.0035	2.4	746	757	mock_130m_qe4 (F040676)	File: "D:\RawData\Q-EX\190327_kosuge PRELP MS\mock_130m_qe4.raw"; SpectrumID: "22137"; scans: "27515"
Control	Control_n1	ACTN4_HUMAN	Alpha-actinin-4 OS=Homo sapiens OX=9606 GN=ACTN4 PE=1 SV=2	1	0.000568	104839	21	23	27	VEQIAAIAQELNELDYYDSHNVNTR	R	C	0.997	56.5	29.9	56.5		2904.39	3	0.00091	0.31	470	494	mock_130m_qe4 (F040676)	File: "D:\RawData\Q-EX\190327_kosuge PRELP MS\mock_130m_qe4.raw"; SpectrumID: "37378"; scans: "44287"
Control	Control_n1	ACTN4_HUMAN	Alpha-actinin-4 OS=Homo sapiens OX=9606 GN=ACTN4 PE=1 SV=2	1	0.000568	104839	21	23	27	VGWEQLLTTIAR	R	T	0.997	59.2	25	56.8		1385.77	2	0.00032	0.23	734	745	mock_130m_qe4 (F040676)	File: "D:\RawData\Q-EX\190327_kosuge PRELP MS\mock_130m_qe4.raw"; SpectrumID: "40058"; scans: "47235"
Control	Control_n1	ACTN4_HUMAN	Alpha-actinin-4 OS=Homo sapiens OX=9606 GN=ACTN4 PE=1 SV=2	1	0.000568	104839	21	23	27	VGWEQLLTTIAR	R	T	0.997	62.2	25	59.5		1385.77	2	0.0019	1.4	734	745	mock_130m_qe4 (F040676)	File: "D:\RawData\Q-EX\190327_kosuge PRELP MS\mock_130m_qe4.raw"; SpectrumID: "40146"; scans: "47332"
Control	Control_n1	ACTN4_HUMAN	Alpha-actinin-4 OS=Homo sapiens OX=9606 GN=ACTN4 PE=1 SV=2	1	0.000568	104839	21	23	27	VLAVNQENEHLMEDYEK	K	L	0.992	35.5	28.3	35.5		2059.95	3	0.0024	1.2	284	300	mock_130m_qe4 (F040676)	File: "D:\RawData\Q-EX\190327_kosuge PRELP MS\mock_130m_qe4.raw"; SpectrumID: "19180"; scans: "24262"
Control	Control_n1	ADAS_HUMAN	Alkyldihydroxyacetonephosphate synthase, peroxisomal OS=Homo sapiens OX=9606 GN=AGPS PE=1 SV=1	1	0.000336	72895.3	11	13	16	ASLNPSDTPPSVVNEDFLHDLK	K	E	0.986	30.8	28	30.8		2394.17	3	0.0035	1.5	148	169	mock_130m_qe4 (F040676)	File: "D:\RawData\Q-EX\190327_kosuge PRELP MS\mock_130m_qe4.raw"; SpectrumID: "29775"; scans: "35921"
Control	Control_n1	ADAS_HUMAN	Alkyldihydroxyacetonephosphate synthase, peroxisomal OS=Homo sapiens OX=9606 GN=AGPS PE=1 SV=1	1	0.000336	72895.3	11	13	16	ASLNPSDTPPSVVNEDFLHDLK	K	E	0.991	37.6	28.3	37.6		2394.17	3	5.2e-05	0.022	148	169	mock_130m_qe4 (F040676)	File: "D:\RawData\Q-EX\190327_kosuge PRELP MS\mock_130m_qe4.raw"; SpectrumID: "29861"; scans: "36016"
Control	Control_n1	ADAS_HUMAN	Alkyldihydroxyacetonephosphate synthase, peroxisomal OS=Homo sapiens OX=9606 GN=AGPS PE=1 SV=1	1	0.000336	72895.3	11	13	16	EEILANGGSLSHHHGVGK	R	L	0.991	39.2	26.3	39.2		1840.92	3	0.0051	2.8	604	621	mock_130m_qe4 (F040676)	File: "D:\RawData\Q-EX\190327_kosuge PRELP MS\mock_130m_qe4.raw"; SpectrumID: "6544"; scans: "10329"
Control	Control_n1	ADAS_HUMAN	Alkyldihydroxyacetonephosphate synthase, peroxisomal OS=Homo sapiens OX=9606 GN=AGPS PE=1 SV=1	1	0.000336	72895.3	11	13	16	EEILANGGSLSHHHGVGK	R	L	0.997	36.2	26.5	35.8		1840.92	4	-0.00039	-0.21	604	621	mock_130m_qe4 (F040676)	File: "D:\RawData\Q-EX\190327_kosuge PRELP MS\mock_130m_qe4.raw"; SpectrumID: "6530"; scans: "10313"
Control	Control_n1	ADAS_HUMAN	Alkyldihydroxyacetonephosphate synthase, peroxisomal OS=Homo sapiens OX=9606 GN=AGPS PE=1 SV=1	1	0.000336	72895.3	11	13	16	ETNISYSQEADDR	K	V	0.98	34.3	25	31.9		1526.65	2	0.00094	0.61	170	182	mock_130m_qe4 (F040676)	File: "D:\RawData\Q-EX\190327_kosuge PRELP MS\mock_130m_qe4.raw"; SpectrumID: "9455"; scans: "13545"
Control	Control_n1	ADAS_HUMAN	Alkyldihydroxyacetonephosphate synthase, peroxisomal OS=Homo sapiens OX=9606 GN=AGPS PE=1 SV=1	1	0.000336	72895.3	11	13	16	EWIQNTLGVNVEHK	K	T	0.997	46	25.4	46		1665.85	3	0.0011	0.65	130	143	mock_130m_qe4 (F040676)	File: "D:\RawData\Q-EX\190327_kosuge PRELP MS\mock_130m_qe4.raw"; SpectrumID: "21523"; scans: "26839"
Control	Control_n1	ADAS_HUMAN	Alkyldihydroxyacetonephosphate synthase, peroxisomal OS=Homo sapiens OX=9606 GN=AGPS PE=1 SV=1	1	0.000336	72895.3	11	13	16	EYVDPNNIFGNR	K	N	0.997	56	25.8	56		1436.67	2	0.0018	1.3	644	655	mock_130m_qe4 (F040676)	File: "D:\RawData\Q-EX\190327_kosuge PRELP MS\mock_130m_qe4.raw"; SpectrumID: "24712"; scans: "30347"
Control	Control_n1	ADAS_HUMAN	Alkyldihydroxyacetonephosphate synthase, peroxisomal OS=Homo sapiens OX=9606 GN=AGPS PE=1 SV=1	1	0.000336	72895.3	11	13	16	FGGLAAGEDNGQR	K	G	0.957	34.5	25	34.5		1290.59	2	-0.001	-0.79	491	503	mock_130m_qe4 (F040676)	File: "D:\RawData\Q-EX\190327_kosuge PRELP MS\mock_130m_qe4.raw"; SpectrumID: "10092"; scans: "14247"
Control	Control_n1	ADAS_HUMAN	Alkyldihydroxyacetonephosphate synthase, peroxisomal OS=Homo sapiens OX=9606 GN=AGPS PE=1 SV=1	1	0.000336	72895.3	11	13	16	FGGLAAGEDNGQR	K	G	0.958	30	25	30		1290.6	2	0.0011	0.82	491	503	mock_130m_qe4 (F040676)	File: "D:\RawData\Q-EX\190327_kosuge PRELP MS\mock_130m_qe4.raw"; SpectrumID: "10193"; scans: "14358"
Control	Control_n1	ADAS_HUMAN	Alkyldihydroxyacetonephosphate synthase, peroxisomal OS=Homo sapiens OX=9606 GN=AGPS PE=1 SV=1	1	0.000336	72895.3	11	13	16	GFDPNQLSVATLLFEGDR	K	E	0.992	68.1	27.3	68.1		1977.97	2	-0.0074	-3.7	457	474	mock_130m_qe4 (F040676)	File: "D:\RawData\Q-EX\190327_kosuge PRELP MS\mock_130m_qe4.raw"; SpectrumID: "42467"; scans: "49902"
Control	Control_n1	ADAS_HUMAN	Alkyldihydroxyacetonephosphate synthase, peroxisomal OS=Homo sapiens OX=9606 GN=AGPS PE=1 SV=1	1	0.000336	72895.3	11	13	16	GISDPLTVFEQTEAAAR	R	E	0.997	72.7	26.7	72.7		1803.9	2	0.00076	0.42	587	603	mock_130m_qe4 (F040676)	File: "D:\RawData\Q-EX\190327_kosuge PRELP MS\mock_130m_qe4.raw"; SpectrumID: "36362"; scans: "43169"
Control	Control_n1	ADAS_HUMAN	Alkyldihydroxyacetonephosphate synthase, peroxisomal OS=Homo sapiens OX=9606 GN=AGPS PE=1 SV=1	1	0.000336	72895.3	11	13	16	GISDPLTVFEQTEAAAR	R	E	0.997	90.5	26.7	90.5		1803.9	2	0.0043	2.4	587	603	mock_130m_qe4 (F040676)	File: "D:\RawData\Q-EX\190327_kosuge PRELP MS\mock_130m_qe4.raw"; SpectrumID: "36264"; scans: "43061"
Control	Control_n1	ADAS_HUMAN	Alkyldihydroxyacetonephosphate synthase, peroxisomal OS=Homo sapiens OX=9606 GN=AGPS PE=1 SV=1	1	0.000336	72895.3	11	13	16	ILWVDENNLTAHVEAGITGQELER	R	Q	0.969	27.6	27.6	27.6		2706.37	3	0.0044	1.6	266	289	mock_130m_qe4 (F040676)	File: "D:\RawData\Q-EX\190327_kosuge PRELP MS\mock_130m_qe4.raw"; SpectrumID: "35482"; scans: "42201"
Control	Control_n1	ADAS_HUMAN	Alkyldihydroxyacetonephosphate synthase, peroxisomal OS=Homo sapiens OX=9606 GN=AGPS PE=1 SV=1	1	0.000336	72895.3	11	13	16	NIYGNIEDLVVHIK	K	M	0.997	49.9	25	49.9		1625.88	3	0.0034	2.1	324	337	mock_130m_qe4 (F040676)	File: "D:\RawData\Q-EX\190327_kosuge PRELP MS\mock_130m_qe4.raw"; SpectrumID: "35432"; scans: "42146"
Control	Control_n1	ADAS_HUMAN	Alkyldihydroxyacetonephosphate synthase, peroxisomal OS=Homo sapiens OX=9606 GN=AGPS PE=1 SV=1	1	0.000336	72895.3	11	13	16	NIYGNIEDLVVHIK	K	M	0.997	69.5	25	69.5		1625.88	2	0.00028	0.17	324	337	mock_130m_qe4 (F040676)	File: "D:\RawData\Q-EX\190327_kosuge PRELP MS\mock_130m_qe4.raw"; SpectrumID: "35452"; scans: "42168"
Control	Control_n1	ADAS_HUMAN	Alkyldihydroxyacetonephosphate synthase, peroxisomal OS=Homo sapiens OX=9606 GN=AGPS PE=1 SV=1	1	0.000336	72895.3	11	13	16	TIISLDTSQMNR	R	I	0.997	62.8	25	59.1		1377.69	2	0.0019	1.4	254	265	mock_130m_qe4 (F040676)	File: "D:\RawData\Q-EX\190327_kosuge PRELP MS\mock_130m_qe4.raw"; SpectrumID: "20779"; scans: "26021"
Control	Control_n1	ADT1_HUMAN	ADP/ATP translocase 1 OS=Homo sapiens OX=9606 GN=SLC25A4 PE=1 SV=4	1	0.000105	33047.3	3	4	5	AAYFGVYDTAK	R	G	0.996	47.9	25	46.6		1204.58	2	0.00054	0.45	189	199	mock_130m_qe4 (F040676)	File: "D:\RawData\Q-EX\190327_kosuge PRELP MS\mock_130m_qe4.raw"; SpectrumID: "19677"; scans: "24809"
Control	Control_n1	ADT1_HUMAN	ADP/ATP translocase 1 OS=Homo sapiens OX=9606 GN=SLC25A4 PE=1 SV=4	1	0.000105	33047.3	3	4	5	AAYFGVYDTAK	R	G	0.997	54.4	25	54.4		1204.58	2	0.0011	0.94	189	199	mock_130m_qe4 (F040676)	File: "D:\RawData\Q-EX\190327_kosuge PRELP MS\mock_130m_qe4.raw"; SpectrumID: "19588"; scans: "24711"
Control	Control_n1	ADT1_HUMAN	ADP/ATP translocase 1 OS=Homo sapiens OX=9606 GN=SLC25A4 PE=1 SV=4	1	0.000105	33047.3	3	4	5	EQGFLSFWR	K	G	0.993	40.4	25	40.4		1168.57	2	0.0019	1.6	64	72	mock_130m_qe4 (F040676)	File: "D:\RawData\Q-EX\190327_kosuge PRELP MS\mock_130m_qe4.raw"; SpectrumID: "35077"; scans: "41756"
Control	Control_n1	ADT1_HUMAN	ADP/ATP translocase 1 OS=Homo sapiens OX=9606 GN=SLC25A4 PE=1 SV=4	1	0.000105	33047.3	3	4	5	EQGFLSFWR	K	G	0.994	42.2	25	41.9		1168.57	2	0.0023	1.9	64	72	mock_130m_qe4 (F040676)	File: "D:\RawData\Q-EX\190327_kosuge PRELP MS\mock_130m_qe4.raw"; SpectrumID: "35167"; scans: "41855"
Control	Control_n1	ADT1_HUMAN	ADP/ATP translocase 1 OS=Homo sapiens OX=9606 GN=SLC25A4 PE=1 SV=4	1	0.000105	33047.3	3	4	5	GADIMYTGTVDCWR	K	K	0.997	51.3	25.6	51.3	Carbamidomethyl (+57)	1643.71	2	0.0012	0.7	246	259	mock_130m_qe4 (F040676)	File: "D:\RawData\Q-EX\190327_kosuge PRELP MS\mock_130m_qe4.raw"; SpectrumID: "26136"; scans: "31917"
Control	Control_n1	ADT1_HUMAN	ADP/ATP translocase 1 OS=Homo sapiens OX=9606 GN=SLC25A4 PE=1 SV=4	1	0.000105	33047.3	3	4	5	GADIMYTGTVDCWR	K	K	0.997	57.6	25.5	57.6	Carbamidomethyl (+57)	1643.71	2	-6.7e-05	-0.041	246	259	mock_130m_qe4 (F040676)	File: "D:\RawData\Q-EX\190327_kosuge PRELP MS\mock_130m_qe4.raw"; SpectrumID: "26042"; scans: "31813"
Control	Control_n1	ADT1_HUMAN	ADP/ATP translocase 1 OS=Homo sapiens OX=9606 GN=SLC25A4 PE=1 SV=4	1	0.000105	33047.3	3	4	5	GAWSNVLR	K	G	0.99	42.3	25	35.5		901.48	2	0.00024	0.26	273	280	mock_130m_qe4 (F040676)	File: "D:\RawData\Q-EX\190327_kosuge PRELP MS\mock_130m_qe4.raw"; SpectrumID: "18421"; scans: "23427"
Control	Control_n1	ADT1_HUMAN	ADP/ATP translocase 1 OS=Homo sapiens OX=9606 GN=SLC25A4 PE=1 SV=4	1	0.000105	33047.3	3	4	5	GAWSNVLR	K	G	0.99	42.5	25	34.4		901.48	2	0.0019	2.1	273	280	mock_130m_qe4 (F040676)	File: "D:\RawData\Q-EX\190327_kosuge PRELP MS\mock_130m_qe4.raw"; SpectrumID: "18683"; scans: "23715"
Control	Control_n1	ADT1_HUMAN	ADP/ATP translocase 1 OS=Homo sapiens OX=9606 GN=SLC25A4 PE=1 SV=4	1	0.000105	33047.3	3	4	5	GAWSNVLR	K	G	0.99	45.9	25	28.6		901.48	2	0.0012	1.3	273	280	mock_130m_qe4 (F040676)	File: "D:\RawData\Q-EX\190327_kosuge PRELP MS\mock_130m_qe4.raw"; SpectrumID: "18099"; scans: "23073"
Control	Control_n1	ADT1_HUMAN	ADP/ATP translocase 1 OS=Homo sapiens OX=9606 GN=SLC25A4 PE=1 SV=4	1	0.000105	33047.3	3	4	5	GAWSNVLR	K	G	0.99	48.1	25	28.8		901.48	2	0.00018	0.2	273	280	mock_130m_qe4 (F040676)	File: "D:\RawData\Q-EX\190327_kosuge PRELP MS\mock_130m_qe4.raw"; SpectrumID: "18200"; scans: "23184"
Control	Control_n1	ADT1_HUMAN	ADP/ATP translocase 1 OS=Homo sapiens OX=9606 GN=SLC25A4 PE=1 SV=4	1	0.000105	33047.3	3	4	5	GAWSNVLR	K	G	0.99	51.7	25	31.9		901.48	2	0.00092	1	273	280	mock_130m_qe4 (F040676)	File: "D:\RawData\Q-EX\190327_kosuge PRELP MS\mock_130m_qe4.raw"; SpectrumID: "17820"; scans: "22766"
Control	Control_n1	ADT1_HUMAN	ADP/ATP translocase 1 OS=Homo sapiens OX=9606 GN=SLC25A4 PE=1 SV=4	1	0.000105	33047.3	3	4	5	GAWSNVLR	K	G	0.99	52.4	25	31.8		901.48	2	0.0014	1.5	273	280	mock_130m_qe4 (F040676)	File: "D:\RawData\Q-EX\190327_kosuge PRELP MS\mock_130m_qe4.raw"; SpectrumID: "17915"; scans: "22871"
Control	Control_n1	ADT1_HUMAN	ADP/ATP translocase 1 OS=Homo sapiens OX=9606 GN=SLC25A4 PE=1 SV=4	1	0.000105	33047.3	3	4	5	GDHAWSFLK	M	D	0.997	54.8	25	45.7	Acetyl (+42)	1101.52	2	0.00031	0.28	2	10	mock_130m_qe4 (F040676)	File: "D:\RawData\Q-EX\190327_kosuge PRELP MS\mock_130m_qe4.raw"; SpectrumID: "26684"; scans: "32520"
Control	Control_n1	ADT1_HUMAN	ADP/ATP translocase 1 OS=Homo sapiens OX=9606 GN=SLC25A4 PE=1 SV=4	1	0.000105	33047.3	3	4	5	GMGGAFVLVLYDEIK	R	K	0.99	39.8	25	0		1610.84	2	0.0036	2.2	281	295	mock_130m_qe4 (F040676)	File: "D:\RawData\Q-EX\190327_kosuge PRELP MS\mock_130m_qe4.raw"; SpectrumID: "44992"; scans: "52684"
Control	Control_n1	ADT1_HUMAN	ADP/ATP translocase 1 OS=Homo sapiens OX=9606 GN=SLC25A4 PE=1 SV=4	1	0.000105	33047.3	3	4	5	GMGGAFVLVLYDEIK	R	K	0.992	41	25	0		1610.84	2	0.0036	2.2	281	295	mock_130m_qe4 (F040676)	File: "D:\RawData\Q-EX\190327_kosuge PRELP MS\mock_130m_qe4.raw"; SpectrumID: "45078"; scans: "52779"
Control	Control_n1	ADT1_HUMAN	ADP/ATP translocase 1 OS=Homo sapiens OX=9606 GN=SLC25A4 PE=1 SV=4	1	0.000105	33047.3	3	4	5	GMGGAFVLVLYDEIK	R	K	0.992	33.5	25.2	0		1610.84	3	0.00093	0.58	281	295	mock_130m_qe4 (F040676)	File: "D:\RawData\Q-EX\190327_kosuge PRELP MS\mock_130m_qe4.raw"; SpectrumID: "43402"; scans: "50931"
Control	Control_n1	ADT1_HUMAN	ADP/ATP translocase 1 OS=Homo sapiens OX=9606 GN=SLC25A4 PE=1 SV=4	1	0.000105	33047.3	3	4	5	GMGGAFVLVLYDEIK	R	K	0.997	47.8	25	0		1610.84	2	0.002	1.2	281	295	mock_130m_qe4 (F040676)	File: "D:\RawData\Q-EX\190327_kosuge PRELP MS\mock_130m_qe4.raw"; SpectrumID: "43371"; scans: "50897"
Control	Control_n1	ADT1_HUMAN	ADP/ATP translocase 1 OS=Homo sapiens OX=9606 GN=SLC25A4 PE=1 SV=4	1	0.000105	33047.3	3	4	5	GMGGAFVLVLYDEIK	R	K	0.997	58.9	25.1	0		1610.84	2	0.00052	0.32	281	295	mock_130m_qe4 (F040676)	File: "D:\RawData\Q-EX\190327_kosuge PRELP MS\mock_130m_qe4.raw"; SpectrumID: "43551"; scans: "51095"
Control	Control_n1	ADT1_HUMAN	ADP/ATP translocase 1 OS=Homo sapiens OX=9606 GN=SLC25A4 PE=1 SV=4	1	0.000105	33047.3	3	4	5	GMGGAFVLVLYDEIK	R	K	0.997	73.9	25.3	0		1610.84	2	0.00028	0.17	281	295	mock_130m_qe4 (F040676)	File: "D:\RawData\Q-EX\190327_kosuge PRELP MS\mock_130m_qe4.raw"; SpectrumID: "43459"; scans: "50994"
Control	Control_n1	ADT1_HUMAN	ADP/ATP translocase 1 OS=Homo sapiens OX=9606 GN=SLC25A4 PE=1 SV=4	1	0.000105	33047.3	3	4	5	GMGGAFVLVLYDEIKK	R	Y	0.956	25	25	0		1738.93	3	0.00029	0.17	281	296	mock_130m_qe4 (F040676)	File: "D:\RawData\Q-EX\190327_kosuge PRELP MS\mock_130m_qe4.raw"; SpectrumID: "39734"; scans: "46878"
Control	Control_n1	ADT1_HUMAN	ADP/ATP translocase 1 OS=Homo sapiens OX=9606 GN=SLC25A4 PE=1 SV=4	1	0.000105	33047.3	3	4	5	GMGGAFVLVLYDEIKK	R	Y	0.995	39.5	25	0		1738.93	3	-6.8e-05	-0.039	281	296	mock_130m_qe4 (F040676)	File: "D:\RawData\Q-EX\190327_kosuge PRELP MS\mock_130m_qe4.raw"; SpectrumID: "38164"; scans: "45151"
Control	Control_n1	ADT1_HUMAN	ADP/ATP translocase 1 OS=Homo sapiens OX=9606 GN=SLC25A4 PE=1 SV=4	1	0.000105	33047.3	3	4	5	GMGGAFVLVLYDEIKK	R	Y	0.997	49.6	25	0		1738.94	2	0.0033	1.9	281	296	mock_130m_qe4 (F040676)	File: "D:\RawData\Q-EX\190327_kosuge PRELP MS\mock_130m_qe4.raw"; SpectrumID: "38198"; scans: "45189"
Control	Control_n1	ADT1_HUMAN	ADP/ATP translocase 1 OS=Homo sapiens OX=9606 GN=SLC25A4 PE=1 SV=4	1	0.000105	33047.3	3	4	5	GMGGAFVLVLYDEIKK	R	Y	0.997	40.1	25	0		1738.94	3	0.0029	1.7	281	296	mock_130m_qe4 (F040676)	File: "D:\RawData\Q-EX\190327_kosuge PRELP MS\mock_130m_qe4.raw"; SpectrumID: "38256"; scans: "45253"
Control	Control_n1	ADT1_HUMAN	ADP/ATP translocase 1 OS=Homo sapiens OX=9606 GN=SLC25A4 PE=1 SV=4	1	0.000105	33047.3	3	4	5	GMGGAFVLVLYDEIKK	R	Y	0.997	46.8	25	0		1738.93	3	0.001	0.6	281	296	mock_130m_qe4 (F040676)	File: "D:\RawData\Q-EX\190327_kosuge PRELP MS\mock_130m_qe4.raw"; SpectrumID: "38454"; scans: "45470"
Control	Control_n1	ADT1_HUMAN	ADP/ATP translocase 1 OS=Homo sapiens OX=9606 GN=SLC25A4 PE=1 SV=4	1	0.000105	33047.3	3	4	5	GMGGAFVLVLYDEIKK	R	Y	0.997	61	25	0		1738.94	2	0.0032	1.8	281	296	mock_130m_qe4 (F040676)	File: "D:\RawData\Q-EX\190327_kosuge PRELP MS\mock_130m_qe4.raw"; SpectrumID: "38290"; scans: "45290"
Control	Control_n1	ADT1_HUMAN	ADP/ATP translocase 1 OS=Homo sapiens OX=9606 GN=SLC25A4 PE=1 SV=4	1	0.000105	33047.3	3	4	5	GMGGAFVLVLYDEIKK	R	Y	0.997	46.7	25	0		1738.94	3	0.0023	1.3	281	296	mock_130m_qe4 (F040676)	File: "D:\RawData\Q-EX\190327_kosuge PRELP MS\mock_130m_qe4.raw"; SpectrumID: "38353"; scans: "45359"
Control	Control_n1	ADT1_HUMAN	ADP/ATP translocase 1 OS=Homo sapiens OX=9606 GN=SLC25A4 PE=1 SV=4	1	0.000105	33047.3	3	4	5	GMGGAFVLVLYDEIKK	R	Y	0.997	47.6	25	0		1738.94	3	0.0019	1.1	281	296	mock_130m_qe4 (F040676)	File: "D:\RawData\Q-EX\190327_kosuge PRELP MS\mock_130m_qe4.raw"; SpectrumID: "39640"; scans: "46775"
Control	Control_n1	ADT1_HUMAN	ADP/ATP translocase 1 OS=Homo sapiens OX=9606 GN=SLC25A4 PE=1 SV=4	1	0.000105	33047.3	3	4	5	GNLANVIR	R	Y	0.99	41.6	25	34.9		855.49	2	0.00034	0.39	73	80	mock_130m_qe4 (F040676)	File: "D:\RawData\Q-EX\190327_kosuge PRELP MS\mock_130m_qe4.raw"; SpectrumID: "11658"; scans: "15975"
Control	Control_n1	ADT1_HUMAN	ADP/ATP translocase 1 OS=Homo sapiens OX=9606 GN=SLC25A4 PE=1 SV=4	1	0.000105	33047.3	3	4	5	GNLANVIR	R	Y	0.99	44.6	25	36.2		855.49	2	0.0006	0.7	73	80	mock_130m_qe4 (F040676)	File: "D:\RawData\Q-EX\190327_kosuge PRELP MS\mock_130m_qe4.raw"; SpectrumID: "11576"; scans: "15880"
Control	Control_n1	ADT1_HUMAN	ADP/ATP translocase 1 OS=Homo sapiens OX=9606 GN=SLC25A4 PE=1 SV=4	1	0.000105	33047.3	3	4	5	KGADIMYTGTVDCWR	R	K	0.997	54.3	26.6	53.9	Carbamidomethyl (+57)	1771.81	3	0.0039	2.2	245	259	mock_130m_qe4 (F040676)	File: "D:\RawData\Q-EX\190327_kosuge PRELP MS\mock_130m_qe4.raw"; SpectrumID: "21419"; scans: "26725"
Control	Control_n1	ADT1_HUMAN	ADP/ATP translocase 1 OS=Homo sapiens OX=9606 GN=SLC25A4 PE=1 SV=4	1	0.000105	33047.3	3	4	5	LLLQVQHASK	K	Q	0.994	43.2	25	27.3		1135.67	2	0.0022	2	34	43	mock_130m_qe4 (F040676)	File: "D:\RawData\Q-EX\190327_kosuge PRELP MS\mock_130m_qe4.raw"; SpectrumID: "8935"; scans: "12971"
Control	Control_n1	ADT1_HUMAN	ADP/ATP translocase 1 OS=Homo sapiens OX=9606 GN=SLC25A4 PE=1 SV=4	1	0.000105	33047.3	3	4	5	LLLQVQHASK	K	Q	0.997	67.2	25	51.1		1135.67	2	0.0028	2.5	34	43	mock_130m_qe4 (F040676)	File: "D:\RawData\Q-EX\190327_kosuge PRELP MS\mock_130m_qe4.raw"; SpectrumID: "8831"; scans: "12857"
Control	Control_n1	ADT1_HUMAN	ADP/ATP translocase 1 OS=Homo sapiens OX=9606 GN=SLC25A4 PE=1 SV=4	1	0.000105	33047.3	3	4	5	QLFLGGVDR	K	H	0.99	38.5	25	30.3	Gln->pyro-Glu (-17)	986.52	2	0.0016	1.7	97	105	mock_130m_qe4 (F040676)	File: "D:\RawData\Q-EX\190327_kosuge PRELP MS\mock_130m_qe4.raw"; SpectrumID: "32594"; scans: "39024"
Control	Control_n1	ADT1_HUMAN	ADP/ATP translocase 1 OS=Homo sapiens OX=9606 GN=SLC25A4 PE=1 SV=4	1	0.000105	33047.3	3	4	5	QLFLGGVDR	K	H	0.997	48.3	25	34.3		1003.55	2	0.00098	0.97	97	105	mock_130m_qe4 (F040676)	File: "D:\RawData\Q-EX\190327_kosuge PRELP MS\mock_130m_qe4.raw"; SpectrumID: "19619"; scans: "24745"
Control	Control_n1	ADT1_HUMAN	ADP/ATP translocase 1 OS=Homo sapiens OX=9606 GN=SLC25A4 PE=1 SV=4	1	0.000105	33047.3	3	4	5	TAVAPIER	K	V	0.99	47	25	43		855.48	2	-0.001	-1.2	24	31	mock_130m_qe4 (F040676)	File: "D:\RawData\Q-EX\190327_kosuge PRELP MS\mock_130m_qe4.raw"; SpectrumID: "5901"; scans: "9617"
Control	Control_n1	ADT1_HUMAN	ADP/ATP translocase 1 OS=Homo sapiens OX=9606 GN=SLC25A4 PE=1 SV=4	1	0.000105	33047.3	3	4	5	TAVAPIER	K	V	0.99	57.2	25	54.6		855.48	2	0.0012	1.4	24	31	mock_130m_qe4 (F040676)	File: "D:\RawData\Q-EX\190327_kosuge PRELP MS\mock_130m_qe4.raw"; SpectrumID: "6077"; scans: "9813"
Control	Control_n1	ADT1_HUMAN	ADP/ATP translocase 1 OS=Homo sapiens OX=9606 GN=SLC25A4 PE=1 SV=4	1	0.000105	33047.3	3	4	5	TAVAPIER	K	V	0.99	64.6	25	58.9		855.48	2	0.0012	1.4	24	31	mock_130m_qe4 (F040676)	File: "D:\RawData\Q-EX\190327_kosuge PRELP MS\mock_130m_qe4.raw"; SpectrumID: "5987"; scans: "9714"
Control	Control_n1	ADT1_HUMAN	ADP/ATP translocase 1 OS=Homo sapiens OX=9606 GN=SLC25A4 PE=1 SV=4	1	0.000105	33047.3	3	4	5	YFPTQALNFAFK	R	D	0.986	49.1	25.2	49.1		1445.74	2	0.0056	3.9	81	92	mock_130m_qe4 (F040676)	File: "D:\RawData\Q-EX\190327_kosuge PRELP MS\mock_130m_qe4.raw"; SpectrumID: "35219"; scans: "41912"
Control	Control_n1	ADT1_HUMAN	ADP/ATP translocase 1 OS=Homo sapiens OX=9606 GN=SLC25A4 PE=1 SV=4	1	0.000105	33047.3	3	4	5	YFPTQALNFAFK	R	D	0.988	43.3	25.6	43.3		1445.73	2	-0.00088	-0.61	81	92	mock_130m_qe4 (F040676)	File: "D:\RawData\Q-EX\190327_kosuge PRELP MS\mock_130m_qe4.raw"; SpectrumID: "34588"; scans: "41218"
Control	Control_n1	ADT1_HUMAN	ADP/ATP translocase 1 OS=Homo sapiens OX=9606 GN=SLC25A4 PE=1 SV=4	1	0.000105	33047.3	3	4	5	YFPTQALNFAFK	R	D	0.996	45.6	25.4	45.6		1445.74	2	0.0012	0.83	81	92	mock_130m_qe4 (F040676)	File: "D:\RawData\Q-EX\190327_kosuge PRELP MS\mock_130m_qe4.raw"; SpectrumID: "34959"; scans: "41626"
Control	Control_n1	ADT1_HUMAN	ADP/ATP translocase 1 OS=Homo sapiens OX=9606 GN=SLC25A4 PE=1 SV=4	1	0.000105	33047.3	3	4	5	YFPTQALNFAFK	R	D	0.997	47.5	25.6	47.5		1445.74	2	0.0019	1.3	81	92	mock_130m_qe4 (F040676)	File: "D:\RawData\Q-EX\190327_kosuge PRELP MS\mock_130m_qe4.raw"; SpectrumID: "34856"; scans: "41513"
Control	Control_n1	ADT1_HUMAN	ADP/ATP translocase 1 OS=Homo sapiens OX=9606 GN=SLC25A4 PE=1 SV=4	1	0.000105	33047.3	3	4	5	YFPTQALNFAFK	R	D	0.997	52.3	25.6	52.3		1445.74	2	0.0022	1.5	81	92	mock_130m_qe4 (F040676)	File: "D:\RawData\Q-EX\190327_kosuge PRELP MS\mock_130m_qe4.raw"; SpectrumID: "34676"; scans: "41315"
Control	Control_n1	ADT1_HUMAN	ADP/ATP translocase 1 OS=Homo sapiens OX=9606 GN=SLC25A4 PE=1 SV=4	1	0.000105	33047.3	3	4	5	YFPTQALNFAFK	R	D	0.997	52.8	25.7	52.8		1445.74	2	0.0021	1.4	81	92	mock_130m_qe4 (F040676)	File: "D:\RawData\Q-EX\190327_kosuge PRELP MS\mock_130m_qe4.raw"; SpectrumID: "34766"; scans: "41414"
Control	Control_n1	ADT1_HUMAN	ADP/ATP translocase 1 OS=Homo sapiens OX=9606 GN=SLC25A4 PE=1 SV=4	1	0.000105	33047.3	3	4	5	YFPTQALNFAFK	R	D	0.997	55.1	25.6	55.1		1445.74	2	0.0018	1.3	81	92	mock_130m_qe4 (F040676)	File: "D:\RawData\Q-EX\190327_kosuge PRELP MS\mock_130m_qe4.raw"; SpectrumID: "34951"; scans: "41617"
Control	Control_n1	ADT2_HUMAN	ADP/ATP translocase 2 OS=Homo sapiens OX=9606 GN=SLC25A5 PE=1 SV=7	1	0.00111	32835.5	15	18	53	AAYFGIYDTAK	R	G	0.995	43.8	25	43.8		1218.59	2	0.0025	2.1	189	199	mock_130m_qe4 (F040676)	File: "D:\RawData\Q-EX\190327_kosuge PRELP MS\mock_130m_qe4.raw"; SpectrumID: "22668"; scans: "28099"
Control	Control_n1	ADT2_HUMAN	ADP/ATP translocase 2 OS=Homo sapiens OX=9606 GN=SLC25A5 PE=1 SV=7	1	0.00111	32835.5	15	18	53	AAYFGIYDTAK	R	G	0.997	48.5	25	48.5		1218.59	2	0.0013	1.1	189	199	mock_130m_qe4 (F040676)	File: "D:\RawData\Q-EX\190327_kosuge PRELP MS\mock_130m_qe4.raw"; SpectrumID: "22809"; scans: "28254"
Control	Control_n1	ADT2_HUMAN	ADP/ATP translocase 2 OS=Homo sapiens OX=9606 GN=SLC25A5 PE=1 SV=7	1	0.00111	32835.5	15	18	53	AAYFGIYDTAK	R	G	0.997	52.6	25	52.6		1218.59	2	0.0014	1.2	189	199	mock_130m_qe4 (F040676)	File: "D:\RawData\Q-EX\190327_kosuge PRELP MS\mock_130m_qe4.raw"; SpectrumID: "22919"; scans: "28375"
Control	Control_n1	ADT2_HUMAN	ADP/ATP translocase 2 OS=Homo sapiens OX=9606 GN=SLC25A5 PE=1 SV=7	1	0.00111	32835.5	15	18	53	AAYFGIYDTAK	R	G	0.997	63	25	61.4		1218.59	2	0.0024	2	189	199	mock_130m_qe4 (F040676)	File: "D:\RawData\Q-EX\190327_kosuge PRELP MS\mock_130m_qe4.raw"; SpectrumID: "22576"; scans: "27998"
Control	Control_n1	ADT2_HUMAN	ADP/ATP translocase 2 OS=Homo sapiens OX=9606 GN=SLC25A5 PE=1 SV=7	1	0.00111	32835.5	15	18	53	DFLAGGVAAAISK	K	T	0.995	48.6	25	48.6		1218.66	2	1.8e-05	0.015	11	23	mock_130m_qe4 (F040676)	File: "D:\RawData\Q-EX\190327_kosuge PRELP MS\mock_130m_qe4.raw"; SpectrumID: "28215"; scans: "34205"
Control	Control_n1	ADT2_HUMAN	ADP/ATP translocase 2 OS=Homo sapiens OX=9606 GN=SLC25A5 PE=1 SV=7	1	0.00111	32835.5	15	18	53	EQGVLSFWR	K	G	0.994	46.7	25	46.7		1120.57	2	-6.2e-05	-0.055	64	72	mock_130m_qe4 (F040676)	File: "D:\RawData\Q-EX\190327_kosuge PRELP MS\mock_130m_qe4.raw"; SpectrumID: "30108"; scans: "36290"
Control	Control_n1	ADT2_HUMAN	ADP/ATP translocase 2 OS=Homo sapiens OX=9606 GN=SLC25A5 PE=1 SV=7	1	0.00111	32835.5	15	18	53	EQGVLSFWR	K	G	0.995	46.5	25	46.5		1120.57	2	0.00018	0.16	64	72	mock_130m_qe4 (F040676)	File: "D:\RawData\Q-EX\190327_kosuge PRELP MS\mock_130m_qe4.raw"; SpectrumID: "30016"; scans: "36188"
Control	Control_n1	ADT2_HUMAN	ADP/ATP translocase 2 OS=Homo sapiens OX=9606 GN=SLC25A5 PE=1 SV=7	1	0.00111	32835.5	15	18	53	EQGVLSFWR	K	G	0.996	44.9	25	44.9		1120.57	2	0.0019	1.7	64	72	mock_130m_qe4 (F040676)	File: "D:\RawData\Q-EX\190327_kosuge PRELP MS\mock_130m_qe4.raw"; SpectrumID: "29839"; scans: "35991"
Control	Control_n1	ADT2_HUMAN	ADP/ATP translocase 2 OS=Homo sapiens OX=9606 GN=SLC25A5 PE=1 SV=7	1	0.00111	32835.5	15	18	53	EQGVLSFWR	K	G	0.996	46.6	25	46.6		1120.57	2	0.0023	2	64	72	mock_130m_qe4 (F040676)	File: "D:\RawData\Q-EX\190327_kosuge PRELP MS\mock_130m_qe4.raw"; SpectrumID: "29931"; scans: "36093"
Control	Control_n1	ADT2_HUMAN	ADP/ATP translocase 2 OS=Homo sapiens OX=9606 GN=SLC25A5 PE=1 SV=7	1	0.00111	32835.5	15	18	53	GAWSNVLR	K	G	0.99	42.3	25	35.5		901.48	2	0.00024	0.26	273	280	mock_130m_qe4 (F040676)	File: "D:\RawData\Q-EX\190327_kosuge PRELP MS\mock_130m_qe4.raw"; SpectrumID: "18421"; scans: "23427"
Control	Control_n1	ADT2_HUMAN	ADP/ATP translocase 2 OS=Homo sapiens OX=9606 GN=SLC25A5 PE=1 SV=7	1	0.00111	32835.5	15	18	53	GAWSNVLR	K	G	0.99	42.5	25	34.4		901.48	2	0.0019	2.1	273	280	mock_130m_qe4 (F040676)	File: "D:\RawData\Q-EX\190327_kosuge PRELP MS\mock_130m_qe4.raw"; SpectrumID: "18683"; scans: "23715"
Control	Control_n1	ADT2_HUMAN	ADP/ATP translocase 2 OS=Homo sapiens OX=9606 GN=SLC25A5 PE=1 SV=7	1	0.00111	32835.5	15	18	53	GAWSNVLR	K	G	0.99	45.9	25	28.6		901.48	2	0.0012	1.3	273	280	mock_130m_qe4 (F040676)	File: "D:\RawData\Q-EX\190327_kosuge PRELP MS\mock_130m_qe4.raw"; SpectrumID: "18099"; scans: "23073"
Control	Control_n1	ADT2_HUMAN	ADP/ATP translocase 2 OS=Homo sapiens OX=9606 GN=SLC25A5 PE=1 SV=7	1	0.00111	32835.5	15	18	53	GAWSNVLR	K	G	0.99	48.1	25	28.8		901.48	2	0.00018	0.2	273	280	mock_130m_qe4 (F040676)	File: "D:\RawData\Q-EX\190327_kosuge PRELP MS\mock_130m_qe4.raw"; SpectrumID: "18200"; scans: "23184"
Control	Control_n1	ADT2_HUMAN	ADP/ATP translocase 2 OS=Homo sapiens OX=9606 GN=SLC25A5 PE=1 SV=7	1	0.00111	32835.5	15	18	53	GAWSNVLR	K	G	0.99	51.7	25	31.9		901.48	2	0.00092	1	273	280	mock_130m_qe4 (F040676)	File: "D:\RawData\Q-EX\190327_kosuge PRELP MS\mock_130m_qe4.raw"; SpectrumID: "17820"; scans: "22766"
Control	Control_n1	ADT2_HUMAN	ADP/ATP translocase 2 OS=Homo sapiens OX=9606 GN=SLC25A5 PE=1 SV=7	1	0.00111	32835.5	15	18	53	GAWSNVLR	K	G	0.99	52.4	25	31.8		901.48	2	0.0014	1.5	273	280	mock_130m_qe4 (F040676)	File: "D:\RawData\Q-EX\190327_kosuge PRELP MS\mock_130m_qe4.raw"; SpectrumID: "17915"; scans: "22871"
Control	Control_n1	ADT2_HUMAN	ADP/ATP translocase 2 OS=Homo sapiens OX=9606 GN=SLC25A5 PE=1 SV=7	1	0.00111	32835.5	15	18	53	GMGGAFVLVLYDEIK	R	K	0.99	39.8	25	0		1610.84	2	0.0036	2.2	281	295	mock_130m_qe4 (F040676)	File: "D:\RawData\Q-EX\190327_kosuge PRELP MS\mock_130m_qe4.raw"; SpectrumID: "44992"; scans: "52684"
Control	Control_n1	ADT2_HUMAN	ADP/ATP translocase 2 OS=Homo sapiens OX=9606 GN=SLC25A5 PE=1 SV=7	1	0.00111	32835.5	15	18	53	GMGGAFVLVLYDEIK	R	K	0.992	41	25	0		1610.84	2	0.0036	2.2	281	295	mock_130m_qe4 (F040676)	File: "D:\RawData\Q-EX\190327_kosuge PRELP MS\mock_130m_qe4.raw"; SpectrumID: "45078"; scans: "52779"
Control	Control_n1	ADT2_HUMAN	ADP/ATP translocase 2 OS=Homo sapiens OX=9606 GN=SLC25A5 PE=1 SV=7	1	0.00111	32835.5	15	18	53	GMGGAFVLVLYDEIK	R	K	0.992	33.5	25.2	0		1610.84	3	0.00093	0.58	281	295	mock_130m_qe4 (F040676)	File: "D:\RawData\Q-EX\190327_kosuge PRELP MS\mock_130m_qe4.raw"; SpectrumID: "43402"; scans: "50931"
Control	Control_n1	ADT2_HUMAN	ADP/ATP translocase 2 OS=Homo sapiens OX=9606 GN=SLC25A5 PE=1 SV=7	1	0.00111	32835.5	15	18	53	GMGGAFVLVLYDEIK	R	K	0.997	47.8	25	0		1610.84	2	0.002	1.2	281	295	mock_130m_qe4 (F040676)	File: "D:\RawData\Q-EX\190327_kosuge PRELP MS\mock_130m_qe4.raw"; SpectrumID: "43371"; scans: "50897"
Control	Control_n1	ADT2_HUMAN	ADP/ATP translocase 2 OS=Homo sapiens OX=9606 GN=SLC25A5 PE=1 SV=7	1	0.00111	32835.5	15	18	53	GMGGAFVLVLYDEIK	R	K	0.997	58.9	25.1	0		1610.84	2	0.00052	0.32	281	295	mock_130m_qe4 (F040676)	File: "D:\RawData\Q-EX\190327_kosuge PRELP MS\mock_130m_qe4.raw"; SpectrumID: "43551"; scans: "51095"
Control	Control_n1	ADT2_HUMAN	ADP/ATP translocase 2 OS=Homo sapiens OX=9606 GN=SLC25A5 PE=1 SV=7	1	0.00111	32835.5	15	18	53	GMGGAFVLVLYDEIK	R	K	0.997	73.9	25.3	0		1610.84	2	0.00028	0.17	281	295	mock_130m_qe4 (F040676)	File: "D:\RawData\Q-EX\190327_kosuge PRELP MS\mock_130m_qe4.raw"; SpectrumID: "43459"; scans: "50994"
Control	Control_n1	ADT2_HUMAN	ADP/ATP translocase 2 OS=Homo sapiens OX=9606 GN=SLC25A5 PE=1 SV=7	1	0.00111	32835.5	15	18	53	GMGGAFVLVLYDEIKK	R	Y	0.956	25	25	0		1738.93	3	0.00029	0.17	281	296	mock_130m_qe4 (F040676)	File: "D:\RawData\Q-EX\190327_kosuge PRELP MS\mock_130m_qe4.raw"; SpectrumID: "39734"; scans: "46878"
Control	Control_n1	ADT2_HUMAN	ADP/ATP translocase 2 OS=Homo sapiens OX=9606 GN=SLC25A5 PE=1 SV=7	1	0.00111	32835.5	15	18	53	GMGGAFVLVLYDEIKK	R	Y	0.995	39.5	25	0		1738.93	3	-6.8e-05	-0.039	281	296	mock_130m_qe4 (F040676)	File: "D:\RawData\Q-EX\190327_kosuge PRELP MS\mock_130m_qe4.raw"; SpectrumID: "38164"; scans: "45151"
Control	Control_n1	ADT2_HUMAN	ADP/ATP translocase 2 OS=Homo sapiens OX=9606 GN=SLC25A5 PE=1 SV=7	1	0.00111	32835.5	15	18	53	GMGGAFVLVLYDEIKK	R	Y	0.997	49.6	25	0		1738.94	2	0.0033	1.9	281	296	mock_130m_qe4 (F040676)	File: "D:\RawData\Q-EX\190327_kosuge PRELP MS\mock_130m_qe4.raw"; SpectrumID: "38198"; scans: "45189"
Control	Control_n1	ADT2_HUMAN	ADP/ATP translocase 2 OS=Homo sapiens OX=9606 GN=SLC25A5 PE=1 SV=7	1	0.00111	32835.5	15	18	53	GMGGAFVLVLYDEIKK	R	Y	0.997	40.1	25	0		1738.94	3	0.0029	1.7	281	296	mock_130m_qe4 (F040676)	File: "D:\RawData\Q-EX\190327_kosuge PRELP MS\mock_130m_qe4.raw"; SpectrumID: "38256"; scans: "45253"
Control	Control_n1	ADT2_HUMAN	ADP/ATP translocase 2 OS=Homo sapiens OX=9606 GN=SLC25A5 PE=1 SV=7	1	0.00111	32835.5	15	18	53	GMGGAFVLVLYDEIKK	R	Y	0.997	46.8	25	0		1738.93	3	0.001	0.6	281	296	mock_130m_qe4 (F040676)	File: "D:\RawData\Q-EX\190327_kosuge PRELP MS\mock_130m_qe4.raw"; SpectrumID: "38454"; scans: "45470"
Control	Control_n1	ADT2_HUMAN	ADP/ATP translocase 2 OS=Homo sapiens OX=9606 GN=SLC25A5 PE=1 SV=7	1	0.00111	32835.5	15	18	53	GMGGAFVLVLYDEIKK	R	Y	0.997	61	25	0		1738.94	2	0.0032	1.8	281	296	mock_130m_qe4 (F040676)	File: "D:\RawData\Q-EX\190327_kosuge PRELP MS\mock_130m_qe4.raw"; SpectrumID: "38290"; scans: "45290"
Control	Control_n1	ADT2_HUMAN	ADP/ATP translocase 2 OS=Homo sapiens OX=9606 GN=SLC25A5 PE=1 SV=7	1	0.00111	32835.5	15	18	53	GMGGAFVLVLYDEIKK	R	Y	0.997	46.7	25	0		1738.94	3	0.0023	1.3	281	296	mock_130m_qe4 (F040676)	File: "D:\RawData\Q-EX\190327_kosuge PRELP MS\mock_130m_qe4.raw"; SpectrumID: "38353"; scans: "45359"
Control	Control_n1	ADT2_HUMAN	ADP/ATP translocase 2 OS=Homo sapiens OX=9606 GN=SLC25A5 PE=1 SV=7	1	0.00111	32835.5	15	18	53	GMGGAFVLVLYDEIKK	R	Y	0.997	47.6	25	0		1738.94	3	0.0019	1.1	281	296	mock_130m_qe4 (F040676)	File: "D:\RawData\Q-EX\190327_kosuge PRELP MS\mock_130m_qe4.raw"; SpectrumID: "39640"; scans: "46775"
Control	Control_n1	ADT2_HUMAN	ADP/ATP translocase 2 OS=Homo sapiens OX=9606 GN=SLC25A5 PE=1 SV=7	1	0.00111	32835.5	15	18	53	GNLANVIR	R	Y	0.99	41.6	25	34.9		855.49	2	0.00034	0.39	73	80	mock_130m_qe4 (F040676)	File: "D:\RawData\Q-EX\190327_kosuge PRELP MS\mock_130m_qe4.raw"; SpectrumID: "11658"; scans: "15975"
Control	Control_n1	ADT2_HUMAN	ADP/ATP translocase 2 OS=Homo sapiens OX=9606 GN=SLC25A5 PE=1 SV=7	1	0.00111	32835.5	15	18	53	GNLANVIR	R	Y	0.99	44.6	25	36.2		855.49	2	0.0006	0.7	73	80	mock_130m_qe4 (F040676)	File: "D:\RawData\Q-EX\190327_kosuge PRELP MS\mock_130m_qe4.raw"; SpectrumID: "11576"; scans: "15880"
Control	Control_n1	ADT2_HUMAN	ADP/ATP translocase 2 OS=Homo sapiens OX=9606 GN=SLC25A5 PE=1 SV=7	1	0.00111	32835.5	15	18	53	GTDIMYTGTLDCWR	K	K	0.992	49.1	26	49.1	Carbamidomethyl (+57)	1687.73	2	-0.0015	-0.87	246	259	mock_130m_qe4 (F040676)	File: "D:\RawData\Q-EX\190327_kosuge PRELP MS\mock_130m_qe4.raw"; SpectrumID: "29103"; scans: "35182"
Control	Control_n1	ADT2_HUMAN	ADP/ATP translocase 2 OS=Homo sapiens OX=9606 GN=SLC25A5 PE=1 SV=7	1	0.00111	32835.5	15	18	53	KGTDIMYTGTLDCWR	R	K	0.996	59.7	27.1	52.1	Carbamidomethyl (+57)	1815.83	2	-0.0025	-1.4	245	259	mock_130m_qe4 (F040676)	File: "D:\RawData\Q-EX\190327_kosuge PRELP MS\mock_130m_qe4.raw"; SpectrumID: "24469"; scans: "30080"
Control	Control_n1	ADT2_HUMAN	ADP/ATP translocase 2 OS=Homo sapiens OX=9606 GN=SLC25A5 PE=1 SV=7	1	0.00111	32835.5	15	18	53	KGTDIMYTGTLDCWR	R	K	0.997	49.8	27.1	41.9	Carbamidomethyl (+57)	1815.83	3	-0.00039	-0.22	245	259	mock_130m_qe4 (F040676)	File: "D:\RawData\Q-EX\190327_kosuge PRELP MS\mock_130m_qe4.raw"; SpectrumID: "24458"; scans: "30068"
Control	Control_n1	ADT2_HUMAN	ADP/ATP translocase 2 OS=Homo sapiens OX=9606 GN=SLC25A5 PE=1 SV=7	1	0.00111	32835.5	15	18	53	KGTDIMYTGTLDCWR	R	K	0.997	59	27.2	48.9	Carbamidomethyl (+57)	1815.83	3	-0.00096	-0.53	245	259	mock_130m_qe4 (F040676)	File: "D:\RawData\Q-EX\190327_kosuge PRELP MS\mock_130m_qe4.raw"; SpectrumID: "24549"; scans: "30168"
Control	Control_n1	ADT2_HUMAN	ADP/ATP translocase 2 OS=Homo sapiens OX=9606 GN=SLC25A5 PE=1 SV=7	1	0.00111	32835.5	15	18	53	LLLQVQHASK	K	Q	0.994	43.2	25	27.3		1135.67	2	0.0022	2	34	43	mock_130m_qe4 (F040676)	File: "D:\RawData\Q-EX\190327_kosuge PRELP MS\mock_130m_qe4.raw"; SpectrumID: "8935"; scans: "12971"
Control	Control_n1	ADT2_HUMAN	ADP/ATP translocase 2 OS=Homo sapiens OX=9606 GN=SLC25A5 PE=1 SV=7	1	0.00111	32835.5	15	18	53	LLLQVQHASK	K	Q	0.997	67.2	25	51.1		1135.67	2	0.0028	2.5	34	43	mock_130m_qe4 (F040676)	File: "D:\RawData\Q-EX\190327_kosuge PRELP MS\mock_130m_qe4.raw"; SpectrumID: "8831"; scans: "12857"
Control	Control_n1	ADT2_HUMAN	ADP/ATP translocase 2 OS=Homo sapiens OX=9606 GN=SLC25A5 PE=1 SV=7	1	0.00111	32835.5	15	18	53	QIFLGGVDK	K	R	0.995	43	25	36.2		975.54	2	0.0015	1.6	97	105	mock_130m_qe4 (F040676)	File: "D:\RawData\Q-EX\190327_kosuge PRELP MS\mock_130m_qe4.raw"; SpectrumID: "17177"; scans: "22059"
Control	Control_n1	ADT2_HUMAN	ADP/ATP translocase 2 OS=Homo sapiens OX=9606 GN=SLC25A5 PE=1 SV=7	1	0.00111	32835.5	15	18	53	QIFLGGVDKR	K	T	0.996	53.8	25	46.1	Gln->pyro-Glu (-17)	1114.62	2	0.0032	2.9	97	106	mock_130m_qe4 (F040676)	File: "D:\RawData\Q-EX\190327_kosuge PRELP MS\mock_130m_qe4.raw"; SpectrumID: "23211"; scans: "28696"
Control	Control_n1	ADT2_HUMAN	ADP/ATP translocase 2 OS=Homo sapiens OX=9606 GN=SLC25A5 PE=1 SV=7	1	0.00111	32835.5	15	18	53	QIFLGGVDKR	K	T	0.997	52.3	25	45.8	Gln->pyro-Glu (-17)	1114.62	2	0.0022	2	97	106	mock_130m_qe4 (F040676)	File: "D:\RawData\Q-EX\190327_kosuge PRELP MS\mock_130m_qe4.raw"; SpectrumID: "23310"; scans: "28805"
Control	Control_n1	ADT2_HUMAN	ADP/ATP translocase 2 OS=Homo sapiens OX=9606 GN=SLC25A5 PE=1 SV=7	1	0.00111	32835.5	15	18	53	TAVAPIER	K	V	0.99	47	25	43		855.48	2	-0.001	-1.2	24	31	mock_130m_qe4 (F040676)	File: "D:\RawData\Q-EX\190327_kosuge PRELP MS\mock_130m_qe4.raw"; SpectrumID: "5901"; scans: "9617"
Control	Control_n1	ADT2_HUMAN	ADP/ATP translocase 2 OS=Homo sapiens OX=9606 GN=SLC25A5 PE=1 SV=7	1	0.00111	32835.5	15	18	53	TAVAPIER	K	V	0.99	57.2	25	54.6		855.48	2	0.0012	1.4	24	31	mock_130m_qe4 (F040676)	File: "D:\RawData\Q-EX\190327_kosuge PRELP MS\mock_130m_qe4.raw"; SpectrumID: "6077"; scans: "9813"
Control	Control_n1	ADT2_HUMAN	ADP/ATP translocase 2 OS=Homo sapiens OX=9606 GN=SLC25A5 PE=1 SV=7	1	0.00111	32835.5	15	18	53	TAVAPIER	K	V	0.99	64.6	25	58.9		855.48	2	0.0012	1.4	24	31	mock_130m_qe4 (F040676)	File: "D:\RawData\Q-EX\190327_kosuge PRELP MS\mock_130m_qe4.raw"; SpectrumID: "5987"; scans: "9714"
Control	Control_n1	ADT2_HUMAN	ADP/ATP translocase 2 OS=Homo sapiens OX=9606 GN=SLC25A5 PE=1 SV=7	1	0.00111	32835.5	15	18	53	TDAAVSFAK	M	D	0.992	43.5	25	37.1	Acetyl (+42)	950.47	2	0.0024	2.6	2	10	mock_130m_qe4 (F040676)	File: "D:\RawData\Q-EX\190327_kosuge PRELP MS\mock_130m_qe4.raw"; SpectrumID: "19406"; scans: "24511"
Control	Control_n1	ADT2_HUMAN	ADP/ATP translocase 2 OS=Homo sapiens OX=9606 GN=SLC25A5 PE=1 SV=7	1	0.00111	32835.5	15	18	53	TDAAVSFAK	M	D	0.996	50.6	25	50.6	Acetyl (+42)	950.47	2	5.1e-05	0.054	2	10	mock_130m_qe4 (F040676)	File: "D:\RawData\Q-EX\190327_kosuge PRELP MS\mock_130m_qe4.raw"; SpectrumID: "19228"; scans: "24315"
Control	Control_n1	ADT2_HUMAN	ADP/ATP translocase 2 OS=Homo sapiens OX=9606 GN=SLC25A5 PE=1 SV=7	1	0.00111	32835.5	15	18	53	TDAAVSFAK	M	D	0.997	52.8	25	52.8	Acetyl (+42)	950.47	2	0.0012	1.3	2	10	mock_130m_qe4 (F040676)	File: "D:\RawData\Q-EX\190327_kosuge PRELP MS\mock_130m_qe4.raw"; SpectrumID: "19315"; scans: "24411"
Control	Control_n1	ADT2_HUMAN	ADP/ATP translocase 2 OS=Homo sapiens OX=9606 GN=SLC25A5 PE=1 SV=7	1	0.00111	32835.5	15	18	53	YFPTQALNFAFK	R	D	0.986	49.1	25.2	49.1		1445.74	2	0.0056	3.9	81	92	mock_130m_qe4 (F040676)	File: "D:\RawData\Q-EX\190327_kosuge PRELP MS\mock_130m_qe4.raw"; SpectrumID: "35219"; scans: "41912"
Control	Control_n1	ADT2_HUMAN	ADP/ATP translocase 2 OS=Homo sapiens OX=9606 GN=SLC25A5 PE=1 SV=7	1	0.00111	32835.5	15	18	53	YFPTQALNFAFK	R	D	0.988	43.3	25.6	43.3		1445.73	2	-0.00088	-0.61	81	92	mock_130m_qe4 (F040676)	File: "D:\RawData\Q-EX\190327_kosuge PRELP MS\mock_130m_qe4.raw"; SpectrumID: "34588"; scans: "41218"
Control	Control_n1	ADT2_HUMAN	ADP/ATP translocase 2 OS=Homo sapiens OX=9606 GN=SLC25A5 PE=1 SV=7	1	0.00111	32835.5	15	18	53	YFPTQALNFAFK	R	D	0.996	45.6	25.4	45.6		1445.74	2	0.0012	0.83	81	92	mock_130m_qe4 (F040676)	File: "D:\RawData\Q-EX\190327_kosuge PRELP MS\mock_130m_qe4.raw"; SpectrumID: "34959"; scans: "41626"
Control	Control_n1	ADT2_HUMAN	ADP/ATP translocase 2 OS=Homo sapiens OX=9606 GN=SLC25A5 PE=1 SV=7	1	0.00111	32835.5	15	18	53	YFPTQALNFAFK	R	D	0.997	47.5	25.6	47.5		1445.74	2	0.0019	1.3	81	92	mock_130m_qe4 (F040676)	File: "D:\RawData\Q-EX\190327_kosuge PRELP MS\mock_130m_qe4.raw"; SpectrumID: "34856"; scans: "41513"
Control	Control_n1	ADT2_HUMAN	ADP/ATP translocase 2 OS=Homo sapiens OX=9606 GN=SLC25A5 PE=1 SV=7	1	0.00111	32835.5	15	18	53	YFPTQALNFAFK	R	D	0.997	52.3	25.6	52.3		1445.74	2	0.0022	1.5	81	92	mock_130m_qe4 (F040676)	File: "D:\RawData\Q-EX\190327_kosuge PRELP MS\mock_130m_qe4.raw"; SpectrumID: "34676"; scans: "41315"
Control	Control_n1	ADT2_HUMAN	ADP/ATP translocase 2 OS=Homo sapiens OX=9606 GN=SLC25A5 PE=1 SV=7	1	0.00111	32835.5	15	18	53	YFPTQALNFAFK	R	D	0.997	52.8	25.7	52.8		1445.74	2	0.0021	1.4	81	92	mock_130m_qe4 (F040676)	File: "D:\RawData\Q-EX\190327_kosuge PRELP MS\mock_130m_qe4.raw"; SpectrumID: "34766"; scans: "41414"
Control	Control_n1	ADT2_HUMAN	ADP/ATP translocase 2 OS=Homo sapiens OX=9606 GN=SLC25A5 PE=1 SV=7	1	0.00111	32835.5	15	18	53	YFPTQALNFAFK	R	D	0.997	55.1	25.6	55.1		1445.74	2	0.0018	1.3	81	92	mock_130m_qe4 (F040676)	File: "D:\RawData\Q-EX\190327_kosuge PRELP MS\mock_130m_qe4.raw"; SpectrumID: "34951"; scans: "41617"
Control	Control_n1	ADT3_HUMAN	ADP/ATP translocase 3 OS=Homo sapiens OX=9606 GN=SLC25A6 PE=1 SV=4	1	0.000252	32849.1	6	6	12	AAYFGVYDTAK	R	G	0.996	47.9	25	46.6		1204.58	2	0.00054	0.45	189	199	mock_130m_qe4 (F040676)	File: "D:\RawData\Q-EX\190327_kosuge PRELP MS\mock_130m_qe4.raw"; SpectrumID: "19677"; scans: "24809"
Control	Control_n1	ADT3_HUMAN	ADP/ATP translocase 3 OS=Homo sapiens OX=9606 GN=SLC25A6 PE=1 SV=4	1	0.000252	32849.1	6	6	12	AAYFGVYDTAK	R	G	0.997	54.4	25	54.4		1204.58	2	0.0011	0.94	189	199	mock_130m_qe4 (F040676)	File: "D:\RawData\Q-EX\190327_kosuge PRELP MS\mock_130m_qe4.raw"; SpectrumID: "19588"; scans: "24711"
Control	Control_n1	ADT3_HUMAN	ADP/ATP translocase 3 OS=Homo sapiens OX=9606 GN=SLC25A6 PE=1 SV=4	1	0.000252	32849.1	6	6	12	DFLAGGIAAAISK	K	T	0.997	46.8	25	46.8		1232.68	2	0.0019	1.5	11	23	mock_130m_qe4 (F040676)	File: "D:\RawData\Q-EX\190327_kosuge PRELP MS\mock_130m_qe4.raw"; SpectrumID: "32510"; scans: "38932"
Control	Control_n1	ADT3_HUMAN	ADP/ATP translocase 3 OS=Homo sapiens OX=9606 GN=SLC25A6 PE=1 SV=4	1	0.000252	32849.1	6	6	12	DFLAGGIAAAISK	K	T	0.997	70.9	25	70.9		1232.68	2	0.003	2.4	11	23	mock_130m_qe4 (F040676)	File: "D:\RawData\Q-EX\190327_kosuge PRELP MS\mock_130m_qe4.raw"; SpectrumID: "32209"; scans: "38601"
Control	Control_n1	ADT3_HUMAN	ADP/ATP translocase 3 OS=Homo sapiens OX=9606 GN=SLC25A6 PE=1 SV=4	1	0.000252	32849.1	6	6	12	DFLAGGIAAAISK	K	T	0.997	73.5	25	73.5		1232.68	2	0.0024	1.9	11	23	mock_130m_qe4 (F040676)	File: "D:\RawData\Q-EX\190327_kosuge PRELP MS\mock_130m_qe4.raw"; SpectrumID: "32296"; scans: "38697"
Control	Control_n1	ADT3_HUMAN	ADP/ATP translocase 3 OS=Homo sapiens OX=9606 GN=SLC25A6 PE=1 SV=4	1	0.000252	32849.1	6	6	12	DFLAGGIAAAISK	K	T	0.997	78.7	25	78.7		1232.68	2	0.001	0.84	11	23	mock_130m_qe4 (F040676)	File: "D:\RawData\Q-EX\190327_kosuge PRELP MS\mock_130m_qe4.raw"; SpectrumID: "32389"; scans: "38799"
Control	Control_n1	ADT3_HUMAN	ADP/ATP translocase 3 OS=Homo sapiens OX=9606 GN=SLC25A6 PE=1 SV=4	1	0.000252	32849.1	6	6	12	EQGVLSFWR	K	G	0.994	46.7	25	46.7		1120.57	2	-6.2e-05	-0.055	64	72	mock_130m_qe4 (F040676)	File: "D:\RawData\Q-EX\190327_kosuge PRELP MS\mock_130m_qe4.raw"; SpectrumID: "30108"; scans: "36290"
Control	Control_n1	ADT3_HUMAN	ADP/ATP translocase 3 OS=Homo sapiens OX=9606 GN=SLC25A6 PE=1 SV=4	1	0.000252	32849.1	6	6	12	EQGVLSFWR	K	G	0.995	46.5	25	46.5		1120.57	2	0.00018	0.16	64	72	mock_130m_qe4 (F040676)	File: "D:\RawData\Q-EX\190327_kosuge PRELP MS\mock_130m_qe4.raw"; SpectrumID: "30016"; scans: "36188"
Control	Control_n1	ADT3_HUMAN	ADP/ATP translocase 3 OS=Homo sapiens OX=9606 GN=SLC25A6 PE=1 SV=4	1	0.000252	32849.1	6	6	12	EQGVLSFWR	K	G	0.996	44.9	25	44.9		1120.57	2	0.0019	1.7	64	72	mock_130m_qe4 (F040676)	File: "D:\RawData\Q-EX\190327_kosuge PRELP MS\mock_130m_qe4.raw"; SpectrumID: "29839"; scans: "35991"
Control	Control_n1	ADT3_HUMAN	ADP/ATP translocase 3 OS=Homo sapiens OX=9606 GN=SLC25A6 PE=1 SV=4	1	0.000252	32849.1	6	6	12	EQGVLSFWR	K	G	0.996	46.6	25	46.6		1120.57	2	0.0023	2	64	72	mock_130m_qe4 (F040676)	File: "D:\RawData\Q-EX\190327_kosuge PRELP MS\mock_130m_qe4.raw"; SpectrumID: "29931"; scans: "36093"
Control	Control_n1	ADT3_HUMAN	ADP/ATP translocase 3 OS=Homo sapiens OX=9606 GN=SLC25A6 PE=1 SV=4	1	0.000252	32849.1	6	6	12	GADIMYTGTVDCWR	K	K	0.997	51.3	25.6	51.3	Carbamidomethyl (+57)	1643.71	2	0.0012	0.7	246	259	mock_130m_qe4 (F040676)	File: "D:\RawData\Q-EX\190327_kosuge PRELP MS\mock_130m_qe4.raw"; SpectrumID: "26136"; scans: "31917"
Control	Control_n1	ADT3_HUMAN	ADP/ATP translocase 3 OS=Homo sapiens OX=9606 GN=SLC25A6 PE=1 SV=4	1	0.000252	32849.1	6	6	12	GADIMYTGTVDCWR	K	K	0.997	57.6	25.5	57.6	Carbamidomethyl (+57)	1643.71	2	-6.7e-05	-0.041	246	259	mock_130m_qe4 (F040676)	File: "D:\RawData\Q-EX\190327_kosuge PRELP MS\mock_130m_qe4.raw"; SpectrumID: "26042"; scans: "31813"
Control	Control_n1	ADT3_HUMAN	ADP/ATP translocase 3 OS=Homo sapiens OX=9606 GN=SLC25A6 PE=1 SV=4	1	0.000252	32849.1	6	6	12	GAWSNVLR	K	G	0.99	42.3	25	35.5		901.48	2	0.00024	0.26	273	280	mock_130m_qe4 (F040676)	File: "D:\RawData\Q-EX\190327_kosuge PRELP MS\mock_130m_qe4.raw"; SpectrumID: "18421"; scans: "23427"
Control	Control_n1	ADT3_HUMAN	ADP/ATP translocase 3 OS=Homo sapiens OX=9606 GN=SLC25A6 PE=1 SV=4	1	0.000252	32849.1	6	6	12	GAWSNVLR	K	G	0.99	42.5	25	34.4		901.48	2	0.0019	2.1	273	280	mock_130m_qe4 (F040676)	File: "D:\RawData\Q-EX\190327_kosuge PRELP MS\mock_130m_qe4.raw"; SpectrumID: "18683"; scans: "23715"
Control	Control_n1	ADT3_HUMAN	ADP/ATP translocase 3 OS=Homo sapiens OX=9606 GN=SLC25A6 PE=1 SV=4	1	0.000252	32849.1	6	6	12	GAWSNVLR	K	G	0.99	45.9	25	28.6		901.48	2	0.0012	1.3	273	280	mock_130m_qe4 (F040676)	File: "D:\RawData\Q-EX\190327_kosuge PRELP MS\mock_130m_qe4.raw"; SpectrumID: "18099"; scans: "23073"
Control	Control_n1	ADT3_HUMAN	ADP/ATP translocase 3 OS=Homo sapiens OX=9606 GN=SLC25A6 PE=1 SV=4	1	0.000252	32849.1	6	6	12	GAWSNVLR	K	G	0.99	48.1	25	28.8		901.48	2	0.00018	0.2	273	280	mock_130m_qe4 (F040676)	File: "D:\RawData\Q-EX\190327_kosuge PRELP MS\mock_130m_qe4.raw"; SpectrumID: "18200"; scans: "23184"
Control	Control_n1	ADT3_HUMAN	ADP/ATP translocase 3 OS=Homo sapiens OX=9606 GN=SLC25A6 PE=1 SV=4	1	0.000252	32849.1	6	6	12	GAWSNVLR	K	G	0.99	51.7	25	31.9		901.48	2	0.00092	1	273	280	mock_130m_qe4 (F040676)	File: "D:\RawData\Q-EX\190327_kosuge PRELP MS\mock_130m_qe4.raw"; SpectrumID: "17820"; scans: "22766"
Control	Control_n1	ADT3_HUMAN	ADP/ATP translocase 3 OS=Homo sapiens OX=9606 GN=SLC25A6 PE=1 SV=4	1	0.000252	32849.1	6	6	12	GAWSNVLR	K	G	0.99	52.4	25	31.8		901.48	2	0.0014	1.5	273	280	mock_130m_qe4 (F040676)	File: "D:\RawData\Q-EX\190327_kosuge PRELP MS\mock_130m_qe4.raw"; SpectrumID: "17915"; scans: "22871"
Control	Control_n1	ADT3_HUMAN	ADP/ATP translocase 3 OS=Homo sapiens OX=9606 GN=SLC25A6 PE=1 SV=4	1	0.000252	32849.1	6	6	12	GMGGAFVLVLYDELK	R	K	0.99	39.8	25	0		1610.84	2	0.0036	2.2	281	295	mock_130m_qe4 (F040676)	File: "D:\RawData\Q-EX\190327_kosuge PRELP MS\mock_130m_qe4.raw"; SpectrumID: "44992"; scans: "52684"
Control	Control_n1	ADT3_HUMAN	ADP/ATP translocase 3 OS=Homo sapiens OX=9606 GN=SLC25A6 PE=1 SV=4	1	0.000252	32849.1	6	6	12	GMGGAFVLVLYDELK	R	K	0.992	41	25	0		1610.84	2	0.0036	2.2	281	295	mock_130m_qe4 (F040676)	File: "D:\RawData\Q-EX\190327_kosuge PRELP MS\mock_130m_qe4.raw"; SpectrumID: "45078"; scans: "52779"
Control	Control_n1	ADT3_HUMAN	ADP/ATP translocase 3 OS=Homo sapiens OX=9606 GN=SLC25A6 PE=1 SV=4	1	0.000252	32849.1	6	6	12	GMGGAFVLVLYDELK	R	K	0.992	33.5	25.2	0		1610.84	3	0.00093	0.58	281	295	mock_130m_qe4 (F040676)	File: "D:\RawData\Q-EX\190327_kosuge PRELP MS\mock_130m_qe4.raw"; SpectrumID: "43402"; scans: "50931"
Control	Control_n1	ADT3_HUMAN	ADP/ATP translocase 3 OS=Homo sapiens OX=9606 GN=SLC25A6 PE=1 SV=4	1	0.000252	32849.1	6	6	12	GMGGAFVLVLYDELK	R	K	0.997	47.8	25	0		1610.84	2	0.002	1.2	281	295	mock_130m_qe4 (F040676)	File: "D:\RawData\Q-EX\190327_kosuge PRELP MS\mock_130m_qe4.raw"; SpectrumID: "43371"; scans: "50897"
Control	Control_n1	ADT3_HUMAN	ADP/ATP translocase 3 OS=Homo sapiens OX=9606 GN=SLC25A6 PE=1 SV=4	1	0.000252	32849.1	6	6	12	GMGGAFVLVLYDELK	R	K	0.997	58.9	25.1	0		1610.84	2	0.00052	0.32	281	295	mock_130m_qe4 (F040676)	File: "D:\RawData\Q-EX\190327_kosuge PRELP MS\mock_130m_qe4.raw"; SpectrumID: "43551"; scans: "51095"
Control	Control_n1	ADT3_HUMAN	ADP/ATP translocase 3 OS=Homo sapiens OX=9606 GN=SLC25A6 PE=1 SV=4	1	0.000252	32849.1	6	6	12	GMGGAFVLVLYDELK	R	K	0.997	73.9	25.3	0		1610.84	2	0.00028	0.17	281	295	mock_130m_qe4 (F040676)	File: "D:\RawData\Q-EX\190327_kosuge PRELP MS\mock_130m_qe4.raw"; SpectrumID: "43459"; scans: "50994"
Control	Control_n1	ADT3_HUMAN	ADP/ATP translocase 3 OS=Homo sapiens OX=9606 GN=SLC25A6 PE=1 SV=4	1	0.000252	32849.1	6	6	12	GMGGAFVLVLYDELKK	R	V	0.956	25	25	0		1738.93	3	0.00029	0.17	281	296	mock_130m_qe4 (F040676)	File: "D:\RawData\Q-EX\190327_kosuge PRELP MS\mock_130m_qe4.raw"; SpectrumID: "39734"; scans: "46878"
Control	Control_n1	ADT3_HUMAN	ADP/ATP translocase 3 OS=Homo sapiens OX=9606 GN=SLC25A6 PE=1 SV=4	1	0.000252	32849.1	6	6	12	GMGGAFVLVLYDELKK	R	V	0.995	39.5	25	0		1738.93	3	-6.8e-05	-0.039	281	296	mock_130m_qe4 (F040676)	File: "D:\RawData\Q-EX\190327_kosuge PRELP MS\mock_130m_qe4.raw"; SpectrumID: "38164"; scans: "45151"
Control	Control_n1	ADT3_HUMAN	ADP/ATP translocase 3 OS=Homo sapiens OX=9606 GN=SLC25A6 PE=1 SV=4	1	0.000252	32849.1	6	6	12	GMGGAFVLVLYDELKK	R	V	0.997	49.6	25	0		1738.94	2	0.0033	1.9	281	296	mock_130m_qe4 (F040676)	File: "D:\RawData\Q-EX\190327_kosuge PRELP MS\mock_130m_qe4.raw"; SpectrumID: "38198"; scans: "45189"
Control	Control_n1	ADT3_HUMAN	ADP/ATP translocase 3 OS=Homo sapiens OX=9606 GN=SLC25A6 PE=1 SV=4	1	0.000252	32849.1	6	6	12	GMGGAFVLVLYDELKK	R	V	0.997	40.1	25	0		1738.94	3	0.0029	1.7	281	296	mock_130m_qe4 (F040676)	File: "D:\RawData\Q-EX\190327_kosuge PRELP MS\mock_130m_qe4.raw"; SpectrumID: "38256"; scans: "45253"
Control	Control_n1	ADT3_HUMAN	ADP/ATP translocase 3 OS=Homo sapiens OX=9606 GN=SLC25A6 PE=1 SV=4	1	0.000252	32849.1	6	6	12	GMGGAFVLVLYDELKK	R	V	0.997	46.8	25	0		1738.93	3	0.001	0.6	281	296	mock_130m_qe4 (F040676)	File: "D:\RawData\Q-EX\190327_kosuge PRELP MS\mock_130m_qe4.raw"; SpectrumID: "38454"; scans: "45470"
Control	Control_n1	ADT3_HUMAN	ADP/ATP translocase 3 OS=Homo sapiens OX=9606 GN=SLC25A6 PE=1 SV=4	1	0.000252	32849.1	6	6	12	GMGGAFVLVLYDELKK	R	V	0.997	61	25	0		1738.94	2	0.0032	1.8	281	296	mock_130m_qe4 (F040676)	File: "D:\RawData\Q-EX\190327_kosuge PRELP MS\mock_130m_qe4.raw"; SpectrumID: "38290"; scans: "45290"
Control	Control_n1	ADT3_HUMAN	ADP/ATP translocase 3 OS=Homo sapiens OX=9606 GN=SLC25A6 PE=1 SV=4	1	0.000252	32849.1	6	6	12	GMGGAFVLVLYDELKK	R	V	0.997	46.7	25	0		1738.94	3	0.0023	1.3	281	296	mock_130m_qe4 (F040676)	File: "D:\RawData\Q-EX\190327_kosuge PRELP MS\mock_130m_qe4.raw"; SpectrumID: "38353"; scans: "45359"
Control	Control_n1	ADT3_HUMAN	ADP/ATP translocase 3 OS=Homo sapiens OX=9606 GN=SLC25A6 PE=1 SV=4	1	0.000252	32849.1	6	6	12	GMGGAFVLVLYDELKK	R	V	0.997	47.6	25	0		1738.94	3	0.0019	1.1	281	296	mock_130m_qe4 (F040676)	File: "D:\RawData\Q-EX\190327_kosuge PRELP MS\mock_130m_qe4.raw"; SpectrumID: "39640"; scans: "46775"
Control	Control_n1	ADT3_HUMAN	ADP/ATP translocase 3 OS=Homo sapiens OX=9606 GN=SLC25A6 PE=1 SV=4	1	0.000252	32849.1	6	6	12	GNLANVIR	R	Y	0.99	41.6	25	34.9		855.49	2	0.00034	0.39	73	80	mock_130m_qe4 (F040676)	File: "D:\RawData\Q-EX\190327_kosuge PRELP MS\mock_130m_qe4.raw"; SpectrumID: "11658"; scans: "15975"
Control	Control_n1	ADT3_HUMAN	ADP/ATP translocase 3 OS=Homo sapiens OX=9606 GN=SLC25A6 PE=1 SV=4	1	0.000252	32849.1	6	6	12	GNLANVIR	R	Y	0.99	44.6	25	36.2		855.49	2	0.0006	0.7	73	80	mock_130m_qe4 (F040676)	File: "D:\RawData\Q-EX\190327_kosuge PRELP MS\mock_130m_qe4.raw"; SpectrumID: "11576"; scans: "15880"
Control	Control_n1	ADT3_HUMAN	ADP/ATP translocase 3 OS=Homo sapiens OX=9606 GN=SLC25A6 PE=1 SV=4	1	0.000252	32849.1	6	6	12	IFRDEGGK	K	A	0.988	48.2	25	43.3		920.47	2	-0.0019	-2.1	261	268	mock_130m_qe4 (F040676)	File: "D:\RawData\Q-EX\190327_kosuge PRELP MS\mock_130m_qe4.raw"; SpectrumID: "2261"; scans: "5529"
Control	Control_n1	ADT3_HUMAN	ADP/ATP translocase 3 OS=Homo sapiens OX=9606 GN=SLC25A6 PE=1 SV=4	1	0.000252	32849.1	6	6	12	KGADIMYTGTVDCWR	R	K	0.997	54.3	26.6	53.9	Carbamidomethyl (+57)	1771.81	3	0.0039	2.2	245	259	mock_130m_qe4 (F040676)	File: "D:\RawData\Q-EX\190327_kosuge PRELP MS\mock_130m_qe4.raw"; SpectrumID: "21419"; scans: "26725"
Control	Control_n1	ADT3_HUMAN	ADP/ATP translocase 3 OS=Homo sapiens OX=9606 GN=SLC25A6 PE=1 SV=4	1	0.000252	32849.1	6	6	12	LLLQVQHASK	K	Q	0.994	43.2	25	27.3		1135.67	2	0.0022	2	34	43	mock_130m_qe4 (F040676)	File: "D:\RawData\Q-EX\190327_kosuge PRELP MS\mock_130m_qe4.raw"; SpectrumID: "8935"; scans: "12971"
Control	Control_n1	ADT3_HUMAN	ADP/ATP translocase 3 OS=Homo sapiens OX=9606 GN=SLC25A6 PE=1 SV=4	1	0.000252	32849.1	6	6	12	LLLQVQHASK	K	Q	0.997	67.2	25	51.1		1135.67	2	0.0028	2.5	34	43	mock_130m_qe4 (F040676)	File: "D:\RawData\Q-EX\190327_kosuge PRELP MS\mock_130m_qe4.raw"; SpectrumID: "8831"; scans: "12857"
Control	Control_n1	ADT3_HUMAN	ADP/ATP translocase 3 OS=Homo sapiens OX=9606 GN=SLC25A6 PE=1 SV=4	1	0.000252	32849.1	6	6	12	QIFLGGVDK	K	H	0.995	43	25	36.2		975.54	2	0.0015	1.6	97	105	mock_130m_qe4 (F040676)	File: "D:\RawData\Q-EX\190327_kosuge PRELP MS\mock_130m_qe4.raw"; SpectrumID: "17177"; scans: "22059"
Control	Control_n1	ADT3_HUMAN	ADP/ATP translocase 3 OS=Homo sapiens OX=9606 GN=SLC25A6 PE=1 SV=4	1	0.000252	32849.1	6	6	12	TAVAPIER	K	V	0.99	47	25	43		855.48	2	-0.001	-1.2	24	31	mock_130m_qe4 (F040676)	File: "D:\RawData\Q-EX\190327_kosuge PRELP MS\mock_130m_qe4.raw"; SpectrumID: "5901"; scans: "9617"
Control	Control_n1	ADT3_HUMAN	ADP/ATP translocase 3 OS=Homo sapiens OX=9606 GN=SLC25A6 PE=1 SV=4	1	0.000252	32849.1	6	6	12	TAVAPIER	K	V	0.99	57.2	25	54.6		855.48	2	0.0012	1.4	24	31	mock_130m_qe4 (F040676)	File: "D:\RawData\Q-EX\190327_kosuge PRELP MS\mock_130m_qe4.raw"; SpectrumID: "6077"; scans: "9813"
Control	Control_n1	ADT3_HUMAN	ADP/ATP translocase 3 OS=Homo sapiens OX=9606 GN=SLC25A6 PE=1 SV=4	1	0.000252	32849.1	6	6	12	TAVAPIER	K	V	0.99	64.6	25	58.9		855.48	2	0.0012	1.4	24	31	mock_130m_qe4 (F040676)	File: "D:\RawData\Q-EX\190327_kosuge PRELP MS\mock_130m_qe4.raw"; SpectrumID: "5987"; scans: "9714"
Control	Control_n1	ADT3_HUMAN	ADP/ATP translocase 3 OS=Homo sapiens OX=9606 GN=SLC25A6 PE=1 SV=4	1	0.000252	32849.1	6	6	12	TEQAISFAK	M	D	0.974	33.3	25	28.4	Acetyl (+42)	1035.52	2	0.00041	0.4	2	10	mock_130m_qe4 (F040676)	File: "D:\RawData\Q-EX\190327_kosuge PRELP MS\mock_130m_qe4.raw"; SpectrumID: "21643"; scans: "26971"
Control	Control_n1	ADT3_HUMAN	ADP/ATP translocase 3 OS=Homo sapiens OX=9606 GN=SLC25A6 PE=1 SV=4	1	0.000252	32849.1	6	6	12	TEQAISFAK	M	D	0.997	50.7	25	50.7	Acetyl (+42)	1035.53	2	0.0018	1.7	2	10	mock_130m_qe4 (F040676)	File: "D:\RawData\Q-EX\190327_kosuge PRELP MS\mock_130m_qe4.raw"; SpectrumID: "21548"; scans: "26867"
Control	Control_n1	ADT3_HUMAN	ADP/ATP translocase 3 OS=Homo sapiens OX=9606 GN=SLC25A6 PE=1 SV=4	1	0.000252	32849.1	6	6	12	YFPTQALNFAFK	R	D	0.986	49.1	25.2	49.1		1445.74	2	0.0056	3.9	81	92	mock_130m_qe4 (F040676)	File: "D:\RawData\Q-EX\190327_kosuge PRELP MS\mock_130m_qe4.raw"; SpectrumID: "35219"; scans: "41912"
Control	Control_n1	ADT3_HUMAN	ADP/ATP translocase 3 OS=Homo sapiens OX=9606 GN=SLC25A6 PE=1 SV=4	1	0.000252	32849.1	6	6	12	YFPTQALNFAFK	R	D	0.988	43.3	25.6	43.3		1445.73	2	-0.00088	-0.61	81	92	mock_130m_qe4 (F040676)	File: "D:\RawData\Q-EX\190327_kosuge PRELP MS\mock_130m_qe4.raw"; SpectrumID: "34588"; scans: "41218"
Control	Control_n1	ADT3_HUMAN	ADP/ATP translocase 3 OS=Homo sapiens OX=9606 GN=SLC25A6 PE=1 SV=4	1	0.000252	32849.1	6	6	12	YFPTQALNFAFK	R	D	0.996	45.6	25.4	45.6		1445.74	2	0.0012	0.83	81	92	mock_130m_qe4 (F040676)	File: "D:\RawData\Q-EX\190327_kosuge PRELP MS\mock_130m_qe4.raw"; SpectrumID: "34959"; scans: "41626"
Control	Control_n1	ADT3_HUMAN	ADP/ATP translocase 3 OS=Homo sapiens OX=9606 GN=SLC25A6 PE=1 SV=4	1	0.000252	32849.1	6	6	12	YFPTQALNFAFK	R	D	0.997	47.5	25.6	47.5		1445.74	2	0.0019	1.3	81	92	mock_130m_qe4 (F040676)	File: "D:\RawData\Q-EX\190327_kosuge PRELP MS\mock_130m_qe4.raw"; SpectrumID: "34856"; scans: "41513"
Control	Control_n1	ADT3_HUMAN	ADP/ATP translocase 3 OS=Homo sapiens OX=9606 GN=SLC25A6 PE=1 SV=4	1	0.000252	32849.1	6	6	12	YFPTQALNFAFK	R	D	0.997	52.3	25.6	52.3		1445.74	2	0.0022	1.5	81	92	mock_130m_qe4 (F040676)	File: "D:\RawData\Q-EX\190327_kosuge PRELP MS\mock_130m_qe4.raw"; SpectrumID: "34676"; scans: "41315"
Control	Control_n1	ADT3_HUMAN	ADP/ATP translocase 3 OS=Homo sapiens OX=9606 GN=SLC25A6 PE=1 SV=4	1	0.000252	32849.1	6	6	12	YFPTQALNFAFK	R	D	0.997	52.8	25.7	52.8		1445.74	2	0.0021	1.4	81	92	mock_130m_qe4 (F040676)	File: "D:\RawData\Q-EX\190327_kosuge PRELP MS\mock_130m_qe4.raw"; SpectrumID: "34766"; scans: "41414"
Control	Control_n1	ADT3_HUMAN	ADP/ATP translocase 3 OS=Homo sapiens OX=9606 GN=SLC25A6 PE=1 SV=4	1	0.000252	32849.1	6	6	12	YFPTQALNFAFK	R	D	0.997	55.1	25.6	55.1		1445.74	2	0.0018	1.3	81	92	mock_130m_qe4 (F040676)	File: "D:\RawData\Q-EX\190327_kosuge PRELP MS\mock_130m_qe4.raw"; SpectrumID: "34951"; scans: "41617"
Control	Control_n1	AFAD_HUMAN	Afadin OS=Homo sapiens OX=9606 GN=AFDN PE=1 SV=3	1	8.41e-05	206790	3	4	4	IDDVLHTLTGAMSLLR	K	R	0.948	34.2	25	34.2		1753.94	2	-0.003	-1.7	759	774	mock_130m_qe4 (F040676)	File: "D:\RawData\Q-EX\190327_kosuge PRELP MS\mock_130m_qe4.raw"; SpectrumID: "42693"; scans: "50151"
Control	Control_n1	AFAD_HUMAN	Afadin OS=Homo sapiens OX=9606 GN=AFDN PE=1 SV=3	1	8.41e-05	206790	3	4	4	IDDVLHTLTGAMSLLR	K	R	0.997	40.6	25	40.6		1753.94	3	0.00071	0.41	759	774	mock_130m_qe4 (F040676)	File: "D:\RawData\Q-EX\190327_kosuge PRELP MS\mock_130m_qe4.raw"; SpectrumID: "42681"; scans: "50138"
Control	Control_n1	AFAD_HUMAN	Afadin OS=Homo sapiens OX=9606 GN=AFDN PE=1 SV=3	1	8.41e-05	206790	3	4	4	LDLFEISQPTEDLEFHGVMR	R	F	0.987	37	28.3	37		2375.15	3	0.006	2.5	25	44	mock_130m_qe4 (F040676)	File: "D:\RawData\Q-EX\190327_kosuge PRELP MS\mock_130m_qe4.raw"; SpectrumID: "36830"; scans: "43684"
Control	Control_n1	AFAD_HUMAN	Afadin OS=Homo sapiens OX=9606 GN=AFDN PE=1 SV=3	1	8.41e-05	206790	3	4	4	TQDASGPELILPASIEFR	R	E	0.972	52.2	26.2	50.5		1942.99	2	-0.0075	-3.9	591	608	mock_130m_qe4 (F040676)	File: "D:\RawData\Q-EX\190327_kosuge PRELP MS\mock_130m_qe4.raw"; SpectrumID: "35244"; scans: "41939"
Control	Control_n1	AFG32_HUMAN	AFG3-like protein 2 OS=Homo sapiens OX=9606 GN=AFG3L2 PE=1 SV=2	1	0.000294	88568.7	11	12	14	EVLDKNDMVELLGPRPFAEK	K	S	0.984	24.2	25.8	24.2		2299.19	4	0.003	1.3	734	753	mock_130m_qe4 (F040676)	File: "D:\RawData\Q-EX\190327_kosuge PRELP MS\mock_130m_qe4.raw"; SpectrumID: "28308"; scans: "34307"
Control	Control_n1	AFG32_HUMAN	AFG3-like protein 2 OS=Homo sapiens OX=9606 GN=AFG3L2 PE=1 SV=2	1	0.000294	88568.7	11	12	14	GMGGLFSVGETTAK	R	V	0.997	50	25	50		1353.66	2	0.003	2.2	284	297	mock_130m_qe4 (F040676)	File: "D:\RawData\Q-EX\190327_kosuge PRELP MS\mock_130m_qe4.raw"; SpectrumID: "23844"; scans: "29392"
Control	Control_n1	AFG32_HUMAN	AFG3-like protein 2 OS=Homo sapiens OX=9606 GN=AFG3L2 PE=1 SV=2	1	0.000294	88568.7	11	12	14	ITTGAQDDLR	R	K	0.989	44.9	25	40.4		1088.55	2	-0.0011	-0.99	642	651	mock_130m_qe4 (F040676)	File: "D:\RawData\Q-EX\190327_kosuge PRELP MS\mock_130m_qe4.raw"; SpectrumID: "7305"; scans: "11169"
Control	Control_n1	AFG32_HUMAN	AFG3-like protein 2 OS=Homo sapiens OX=9606 GN=AFG3L2 PE=1 SV=2	1	0.000294	88568.7	11	12	14	LEIMEFVNFLK	K	N	0.986	36.5	25	34.5		1381.73	2	0.0026	1.8	318	328	mock_130m_qe4 (F040676)	File: "D:\RawData\Q-EX\190327_kosuge PRELP MS\mock_130m_qe4.raw"; SpectrumID: "45268"; scans: "52988"
Control	Control_n1	AFG32_HUMAN	AFG3-like protein 2 OS=Homo sapiens OX=9606 GN=AFG3L2 PE=1 SV=2	1	0.000294	88568.7	11	12	14	LEIMEFVNFLK	K	N	0.994	42.3	25	38.7		1381.73	2	0.0016	1.1	318	328	mock_130m_qe4 (F040676)	File: "D:\RawData\Q-EX\190327_kosuge PRELP MS\mock_130m_qe4.raw"; SpectrumID: "45180"; scans: "52891"
Control	Control_n1	AFG32_HUMAN	AFG3-like protein 2 OS=Homo sapiens OX=9606 GN=AFG3L2 PE=1 SV=2	1	0.000294	88568.7	11	12	14	NAPCILFIDEIDAVGR	K	K	0.997	56.6	26.2	56.6	Carbamidomethyl (+57)	1801.91	2	0.0017	0.95	399	414	mock_130m_qe4 (F040676)	File: "D:\RawData\Q-EX\190327_kosuge PRELP MS\mock_130m_qe4.raw"; SpectrumID: "40004"; scans: "47175"
Control	Control_n1	AFG32_HUMAN	AFG3-like protein 2 OS=Homo sapiens OX=9606 GN=AFG3L2 PE=1 SV=2	1	0.000294	88568.7	11	12	14	NLETLQQELGIEGENR	R	V	0.997	60.2	26.6	60.2		1841.91	3	0.0025	1.3	225	240	mock_130m_qe4 (F040676)	File: "D:\RawData\Q-EX\190327_kosuge PRELP MS\mock_130m_qe4.raw"; SpectrumID: "29466"; scans: "35581"
Control	Control_n1	AFG32_HUMAN	AFG3-like protein 2 OS=Homo sapiens OX=9606 GN=AFG3L2 PE=1 SV=2	1	0.000294	88568.7	11	12	14	NLETLQQELGIEGENR	R	V	0.997	135	26.6	135		1841.91	2	0.001	0.55	225	240	mock_130m_qe4 (F040676)	File: "D:\RawData\Q-EX\190327_kosuge PRELP MS\mock_130m_qe4.raw"; SpectrumID: "29455"; scans: "35569"
Control	Control_n1	AFG32_HUMAN	AFG3-like protein 2 OS=Homo sapiens OX=9606 GN=AFG3L2 PE=1 SV=2	1	0.000294	88568.7	11	12	14	QGDMVLEKPYSEATAR	R	L	0.992	32.5	26.8	32.5		1793.86	3	0.0025	1.4	680	695	mock_130m_qe4 (F040676)	File: "D:\RawData\Q-EX\190327_kosuge PRELP MS\mock_130m_qe4.raw"; SpectrumID: "15248"; scans: "19937"
Control	Control_n1	AFG32_HUMAN	AFG3-like protein 2 OS=Homo sapiens OX=9606 GN=AFG3L2 PE=1 SV=2	1	0.000294	88568.7	11	12	14	TPVDGQYVWFNIGSVDTFER	K	N	0.979	30.9	28.7	26.9		2329.1	3	0.0019	0.8	205	224	mock_130m_qe4 (F040676)	File: "D:\RawData\Q-EX\190327_kosuge PRELP MS\mock_130m_qe4.raw"; SpectrumID: "40555"; scans: "47781"
Control	Control_n1	AFG32_HUMAN	AFG3-like protein 2 OS=Homo sapiens OX=9606 GN=AFG3L2 PE=1 SV=2	1	0.000294	88568.7	11	12	14	VALLLLEK	K	E	0.99	45.9	25	35.2		897.59	2	0.00084	0.93	726	733	mock_130m_qe4 (F040676)	File: "D:\RawData\Q-EX\190327_kosuge PRELP MS\mock_130m_qe4.raw"; SpectrumID: "25836"; scans: "31587"
Control	Control_n1	AFG32_HUMAN	AFG3-like protein 2 OS=Homo sapiens OX=9606 GN=AFG3L2 PE=1 SV=2	1	0.000294	88568.7	11	12	14	VGQISFDLPR	K	Q	0.995	43.9	25	37		1130.61	2	0.0019	1.7	670	679	mock_130m_qe4 (F040676)	File: "D:\RawData\Q-EX\190327_kosuge PRELP MS\mock_130m_qe4.raw"; SpectrumID: "24529"; scans: "30146"
Control	Control_n1	AFG32_HUMAN	AFG3-like protein 2 OS=Homo sapiens OX=9606 GN=AFG3L2 PE=1 SV=2	1	0.000294	88568.7	11	12	14	VGQISFDLPR	K	Q	0.997	57.7	25	50.2		1130.61	2	0.00078	0.69	670	679	mock_130m_qe4 (F040676)	File: "D:\RawData\Q-EX\190327_kosuge PRELP MS\mock_130m_qe4.raw"; SpectrumID: "24625"; scans: "30252"
Control	Control_n1	AFG32_HUMAN	AFG3-like protein 2 OS=Homo sapiens OX=9606 GN=AFG3L2 PE=1 SV=2	1	0.000294	88568.7	11	12	14	VSEEIFFGR	R	I	0.997	53.1	25	30		1082.54	2	0.00084	0.77	633	641	mock_130m_qe4 (F040676)	File: "D:\RawData\Q-EX\190327_kosuge PRELP MS\mock_130m_qe4.raw"; SpectrumID: "23847"; scans: "29396"
Control	Control_n1	AGAL_HUMAN	Alpha-galactosidase A OS=Homo sapiens OX=9606 GN=GLA PE=1 SV=1	1	0.000462	48750.3	10	12	22	ALLQDKDVIAINQDPLGK	K	Q	0.987	37.4	25	37.4		1950.08	2	0.0042	2.1	309	326	mock_130m_qe4 (F040676)	File: "D:\RawData\Q-EX\190327_kosuge PRELP MS\mock_130m_qe4.raw"; SpectrumID: "25383"; scans: "31085"
Control	Control_n1	AGAL_HUMAN	Alpha-galactosidase A OS=Homo sapiens OX=9606 GN=GLA PE=1 SV=1	1	0.000462	48750.3	10	12	22	ALLQDKDVIAINQDPLGK	K	Q	0.997	52.8	25	52.8		1950.08	3	0.0024	1.2	309	326	mock_130m_qe4 (F040676)	File: "D:\RawData\Q-EX\190327_kosuge PRELP MS\mock_130m_qe4.raw"; SpectrumID: "25365"; scans: "31066"
Control	Control_n1	AGAL_HUMAN	Alpha-galactosidase A OS=Homo sapiens OX=9606 GN=GLA PE=1 SV=1	1	0.000462	48750.3	10	12	22	ALLQDKDVIAINQDPLGK	K	Q	0.997	57.5	25	57.5		1950.08	3	0.0033	1.7	309	326	mock_130m_qe4 (F040676)	File: "D:\RawData\Q-EX\190327_kosuge PRELP MS\mock_130m_qe4.raw"; SpectrumID: "25456"; scans: "31166"
Control	Control_n1	AGAL_HUMAN	Alpha-galactosidase A OS=Homo sapiens OX=9606 GN=GLA PE=1 SV=1	1	0.000462	48750.3	10	12	22	DAGYEYLCIDDCWMAPQR	K	D	0.996	53.1	27.1	53.1	Carbamidomethyl (+57), Carbamidomethyl (+57)	2261.92	2	-0.00023	-0.1	83	100	mock_130m_qe4 (F040676)	File: "D:\RawData\Q-EX\190327_kosuge PRELP MS\mock_130m_qe4.raw"; SpectrumID: "36604"; scans: "43435"
Control	Control_n1	AGAL_HUMAN	Alpha-galactosidase A OS=Homo sapiens OX=9606 GN=GLA PE=1 SV=1	1	0.000462	48750.3	10	12	22	DAGYEYLCIDDCWMAPQR	K	D	0.997	88.8	26.9	88.8	Carbamidomethyl (+57), Carbamidomethyl (+57)	2261.91	2	-0.0046	-2	83	100	mock_130m_qe4 (F040676)	File: "D:\RawData\Q-EX\190327_kosuge PRELP MS\mock_130m_qe4.raw"; SpectrumID: "36489"; scans: "43309"
Control	Control_n1	AGAL_HUMAN	Alpha-galactosidase A OS=Homo sapiens OX=9606 GN=GLA PE=1 SV=1	1	0.000462	48750.3	10	12	22	FDGCYCDSLENLADGYK	K	H	0.997	90.6	25.6	90.6	Carbamidomethyl (+57), Carbamidomethyl (+57)	2025.81	2	0.003	1.5	169	185	mock_130m_qe4 (F040676)	File: "D:\RawData\Q-EX\190327_kosuge PRELP MS\mock_130m_qe4.raw"; SpectrumID: "29932"; scans: "36094"
Control	Control_n1	AGAL_HUMAN	Alpha-galactosidase A OS=Homo sapiens OX=9606 GN=GLA PE=1 SV=1	1	0.000462	48750.3	10	12	22	FDGCYCDSLENLADGYK	K	H	0.997	104	25.5	104	Carbamidomethyl (+57), Carbamidomethyl (+57)	2025.81	2	0.0038	1.9	169	185	mock_130m_qe4 (F040676)	File: "D:\RawData\Q-EX\190327_kosuge PRELP MS\mock_130m_qe4.raw"; SpectrumID: "29838"; scans: "35990"
Control	Control_n1	AGAL_HUMAN	Alpha-galactosidase A OS=Homo sapiens OX=9606 GN=GLA PE=1 SV=1	1	0.000462	48750.3	10	12	22	FMCNLDCQEEPDSCISEK	R	L	0.997	49.5	25	49.5	Carbamidomethyl (+57), Carbamidomethyl (+57), Carbamidomethyl (+57)	2260.88	2	0.0047	2.1	50	67	mock_130m_qe4 (F040676)	File: "D:\RawData\Q-EX\190327_kosuge PRELP MS\mock_130m_qe4.raw"; SpectrumID: "20152"; scans: "25331"
Control	Control_n1	AGAL_HUMAN	Alpha-galactosidase A OS=Homo sapiens OX=9606 GN=GLA PE=1 SV=1	1	0.000462	48750.3	10	12	22	GVACNPACFITQLLPVK	K	R	0.947	38	25.4	38	Carbamidomethyl (+57), Carbamidomethyl (+57)	1886.98	2	0.0075	4	375	391	mock_130m_qe4 (F040676)	File: "D:\RawData\Q-EX\190327_kosuge PRELP MS\mock_130m_qe4.raw"; SpectrumID: "42491"; scans: "49929"
Control	Control_n1	AGAL_HUMAN	Alpha-galactosidase A OS=Homo sapiens OX=9606 GN=GLA PE=1 SV=1	1	0.000462	48750.3	10	12	22	GVACNPACFITQLLPVK	K	R	0.965	31.1	25.5	31.1	Carbamidomethyl (+57), Carbamidomethyl (+57)	1886.98	2	0.0033	1.8	375	391	mock_130m_qe4 (F040676)	File: "D:\RawData\Q-EX\190327_kosuge PRELP MS\mock_130m_qe4.raw"; SpectrumID: "42213"; scans: "49623"
Control	Control_n1	AGAL_HUMAN	Alpha-galactosidase A OS=Homo sapiens OX=9606 GN=GLA PE=1 SV=1	1	0.000462	48750.3	10	12	22	GVACNPACFITQLLPVK	K	R	0.997	74.6	25.5	74.6	Carbamidomethyl (+57), Carbamidomethyl (+57)	1886.98	2	0.0033	1.8	375	391	mock_130m_qe4 (F040676)	File: "D:\RawData\Q-EX\190327_kosuge PRELP MS\mock_130m_qe4.raw"; SpectrumID: "42389"; scans: "49817"
Control	Control_n1	AGAL_HUMAN	Alpha-galactosidase A OS=Homo sapiens OX=9606 GN=GLA PE=1 SV=1	1	0.000462	48750.3	10	12	22	GVACNPACFITQLLPVK	K	R	0.997	95.3	25.6	95.3	Carbamidomethyl (+57), Carbamidomethyl (+57)	1886.98	2	0.0064	3.4	375	391	mock_130m_qe4 (F040676)	File: "D:\RawData\Q-EX\190327_kosuge PRELP MS\mock_130m_qe4.raw"; SpectrumID: "42301"; scans: "49720"
Control	Control_n1	AGAL_HUMAN	Alpha-galactosidase A OS=Homo sapiens OX=9606 GN=GLA PE=1 SV=1	1	0.000462	48750.3	10	12	22	LFMEMAELMVSEGWK	K	D	0.996	57.7	27.1	57.7		1799.83	2	-0.0026	-1.5	68	82	mock_130m_qe4 (F040676)	File: "D:\RawData\Q-EX\190327_kosuge PRELP MS\mock_130m_qe4.raw"; SpectrumID: "47131"; scans: "55037"
Control	Control_n1	AGAL_HUMAN	Alpha-galactosidase A OS=Homo sapiens OX=9606 GN=GLA PE=1 SV=1	1	0.000462	48750.3	10	12	22	LFMEMAELMVSEGWK	K	D	0.997	83.3	27.1	83.3		1799.83	2	-0.00044	-0.25	68	82	mock_130m_qe4 (F040676)	File: "D:\RawData\Q-EX\190327_kosuge PRELP MS\mock_130m_qe4.raw"; SpectrumID: "47037"; scans: "54934"
Control	Control_n1	AGAL_HUMAN	Alpha-galactosidase A OS=Homo sapiens OX=9606 GN=GLA PE=1 SV=1	1	0.000462	48750.3	10	12	22	LFMEMAELMVSEGWK	K	D	0.997	84	27.2	84		1799.83	2	0.0016	0.9	68	82	mock_130m_qe4 (F040676)	File: "D:\RawData\Q-EX\190327_kosuge PRELP MS\mock_130m_qe4.raw"; SpectrumID: "46949"; scans: "54837"
Control	Control_n1	AGAL_HUMAN	Alpha-galactosidase A OS=Homo sapiens OX=9606 GN=GLA PE=1 SV=1	1	0.000462	48750.3	10	12	22	NFADIDDSWK	R	S	0.99	39.8	25	39.8		1209.53	2	0.0027	2.2	228	237	mock_130m_qe4 (F040676)	File: "D:\RawData\Q-EX\190327_kosuge PRELP MS\mock_130m_qe4.raw"; SpectrumID: "24723"; scans: "30359"
Control	Control_n1	AGAL_HUMAN	Alpha-galactosidase A OS=Homo sapiens OX=9606 GN=GLA PE=1 SV=1	1	0.000462	48750.3	10	12	22	NFADIDDSWK	R	S	0.997	63.2	25	63.2		1209.53	2	0.0005	0.41	228	237	mock_130m_qe4 (F040676)	File: "D:\RawData\Q-EX\190327_kosuge PRELP MS\mock_130m_qe4.raw"; SpectrumID: "24816"; scans: "30462"
Control	Control_n1	AGAL_HUMAN	Alpha-galactosidase A OS=Homo sapiens OX=9606 GN=GLA PE=1 SV=1	1	0.000462	48750.3	10	12	22	SILDWTSFNQER	K	I	0.997	62.7	25.5	62.7		1494.71	2	-0.00032	-0.22	241	252	mock_130m_qe4 (F040676)	File: "D:\RawData\Q-EX\190327_kosuge PRELP MS\mock_130m_qe4.raw"; SpectrumID: "32670"; scans: "39108"
Control	Control_n1	AGAL_HUMAN	Alpha-galactosidase A OS=Homo sapiens OX=9606 GN=GLA PE=1 SV=1	1	0.000462	48750.3	10	12	22	SILDWTSFNQER	K	I	0.997	70.1	25.6	70.1		1494.71	2	0.00018	0.12	241	252	mock_130m_qe4 (F040676)	File: "D:\RawData\Q-EX\190327_kosuge PRELP MS\mock_130m_qe4.raw"; SpectrumID: "32760"; scans: "39207"
Control	Control_n1	AGAL_HUMAN	Alpha-galactosidase A OS=Homo sapiens OX=9606 GN=GLA PE=1 SV=1	1	0.000462	48750.3	10	12	22	SYTIAVASLGK	R	G	0.997	56.5	25	53.5		1108.61	2	0.0016	1.4	364	374	mock_130m_qe4 (F040676)	File: "D:\RawData\Q-EX\190327_kosuge PRELP MS\mock_130m_qe4.raw"; SpectrumID: "20107"; scans: "25282"
Control	Control_n1	AGAL_HUMAN	Alpha-galactosidase A OS=Homo sapiens OX=9606 GN=GLA PE=1 SV=1	1	0.000462	48750.3	10	12	22	TPTMGWLHWER	R	F	0.997	55.6	25.6	55.6		1412.67	2	0.0024	1.7	39	49	mock_130m_qe4 (F040676)	File: "D:\RawData\Q-EX\190327_kosuge PRELP MS\mock_130m_qe4.raw"; SpectrumID: "26160"; scans: "31943"
Control	Control_n1	AGAL_HUMAN	Alpha-galactosidase A OS=Homo sapiens OX=9606 GN=GLA PE=1 SV=1	1	0.000462	48750.3	10	12	22	TPTMGWLHWER	R	F	0.997	52.7	25.9	52.7		1412.67	3	0.00091	0.65	39	49	mock_130m_qe4 (F040676)	File: "D:\RawData\Q-EX\190327_kosuge PRELP MS\mock_130m_qe4.raw"; SpectrumID: "26132"; scans: "31912"
Control	Control_n1	AGK_HUMAN	Acylglycerol kinase, mitochondrial OS=Homo sapiens OX=9606 GN=AGK PE=1 SV=2	1	0.000399	47120	13	15	19	AAHFFSTLK	K	E	0.996	46.8	25	38.1		1020.54	2	0.00038	0.37	234	242	mock_130m_qe4 (F040676)	File: "D:\RawData\Q-EX\190327_kosuge PRELP MS\mock_130m_qe4.raw"; SpectrumID: "12111"; scans: "16485"
Control	Control_n1	AGK_HUMAN	Acylglycerol kinase, mitochondrial OS=Homo sapiens OX=9606 GN=AGK PE=1 SV=2	1	0.000399	47120	13	15	19	DVQLSTIELSITTR	K	N	0.997	72.1	25	72.1		1574.86	2	0.0038	2.4	305	318	mock_130m_qe4 (F040676)	File: "D:\RawData\Q-EX\190327_kosuge PRELP MS\mock_130m_qe4.raw"; SpectrumID: "32279"; scans: "38678"
Control	Control_n1	AGK_HUMAN	Acylglycerol kinase, mitochondrial OS=Homo sapiens OX=9606 GN=AGK PE=1 SV=2	1	0.000399	47120	13	15	19	EDFLNICIEPDTISK	K	G	0.996	49.7	27.2	49.7	Carbamidomethyl (+57)	1792.86	2	0.00053	0.3	328	342	mock_130m_qe4 (F040676)	File: "D:\RawData\Q-EX\190327_kosuge PRELP MS\mock_130m_qe4.raw"; SpectrumID: "34095"; scans: "40675"
Control	Control_n1	AGK_HUMAN	Acylglycerol kinase, mitochondrial OS=Homo sapiens OX=9606 GN=AGK PE=1 SV=2	1	0.000399	47120	13	15	19	EQPVFAMTGLR	K	W	0.993	43.4	25	43.4		1247.64	2	0.003	2.4	200	210	mock_130m_qe4 (F040676)	File: "D:\RawData\Q-EX\190327_kosuge PRELP MS\mock_130m_qe4.raw"; SpectrumID: "25327"; scans: "31024"
Control	Control_n1	AGK_HUMAN	Acylglycerol kinase, mitochondrial OS=Homo sapiens OX=9606 GN=AGK PE=1 SV=2	1	0.000399	47120	13	15	19	GDFITIGSR	K	K	0.997	47.2	25	43.3		964.5	2	0.0013	1.3	343	351	mock_130m_qe4 (F040676)	File: "D:\RawData\Q-EX\190327_kosuge PRELP MS\mock_130m_qe4.raw"; SpectrumID: "18658"; scans: "23688"
Control	Control_n1	AGK_HUMAN	Acylglycerol kinase, mitochondrial OS=Homo sapiens OX=9606 GN=AGK PE=1 SV=2	1	0.000399	47120	13	15	19	GETVPLDVLQIK	K	G	0.969	33.6	25	33.6		1310.74	2	9.8e-05	0.075	185	196	mock_130m_qe4 (F040676)	File: "D:\RawData\Q-EX\190327_kosuge PRELP MS\mock_130m_qe4.raw"; SpectrumID: "29921"; scans: "36082"
Control	Control_n1	AGK_HUMAN	Acylglycerol kinase, mitochondrial OS=Homo sapiens OX=9606 GN=AGK PE=1 SV=2	1	0.000399	47120	13	15	19	GETVPLDVLQIK	K	G	0.997	48.8	25	48.8		1310.75	2	0.0018	1.4	185	196	mock_130m_qe4 (F040676)	File: "D:\RawData\Q-EX\190327_kosuge PRELP MS\mock_130m_qe4.raw"; SpectrumID: "29833"; scans: "35985"
Control	Control_n1	AGK_HUMAN	Acylglycerol kinase, mitochondrial OS=Homo sapiens OX=9606 GN=AGK PE=1 SV=2	1	0.000399	47120	13	15	19	IPIGFIPLGETSSLSHTLFAESGNK	K	V	0.95	20.2	26.2	20.2		2614.37	4	0.0021	0.8	147	171	mock_130m_qe4 (F040676)	File: "D:\RawData\Q-EX\190327_kosuge PRELP MS\mock_130m_qe4.raw"; SpectrumID: "38789"; scans: "45839"
Control	Control_n1	AGK_HUMAN	Acylglycerol kinase, mitochondrial OS=Homo sapiens OX=9606 GN=AGK PE=1 SV=2	1	0.000399	47120	13	15	19	IPIGFIPLGETSSLSHTLFAESGNK	K	V	0.995	48.2	26	48.2		2614.36	3	-0.0036	-1.4	147	171	mock_130m_qe4 (F040676)	File: "D:\RawData\Q-EX\190327_kosuge PRELP MS\mock_130m_qe4.raw"; SpectrumID: "38743"; scans: "45788"
Control	Control_n1	AGK_HUMAN	Acylglycerol kinase, mitochondrial OS=Homo sapiens OX=9606 GN=AGK PE=1 SV=2	1	0.000399	47120	13	15	19	IPIGFIPLGETSSLSHTLFAESGNK	K	V	0.997	57.2	25.6	57.2		2614.37	3	0.01	3.9	147	171	mock_130m_qe4 (F040676)	File: "D:\RawData\Q-EX\190327_kosuge PRELP MS\mock_130m_qe4.raw"; SpectrumID: "38928"; scans: "45992"
Control	Control_n1	AGK_HUMAN	Acylglycerol kinase, mitochondrial OS=Homo sapiens OX=9606 GN=AGK PE=1 SV=2	1	0.000399	47120	13	15	19	IPIGFIPLGETSSLSHTLFAESGNK	K	V	0.997	94.6	26.3	94.6		2614.37	3	0.0016	0.59	147	171	mock_130m_qe4 (F040676)	File: "D:\RawData\Q-EX\190327_kosuge PRELP MS\mock_130m_qe4.raw"; SpectrumID: "38836"; scans: "45891"
Control	Control_n1	AGK_HUMAN	Acylglycerol kinase, mitochondrial OS=Homo sapiens OX=9606 GN=AGK PE=1 SV=2	1	0.000399	47120	13	15	19	LASYWAQPQDALSQEVSPEVWK	R	D	0.997	44.7	28.6	44.7		2531.24	3	0.0047	1.9	283	304	mock_130m_qe4 (F040676)	File: "D:\RawData\Q-EX\190327_kosuge PRELP MS\mock_130m_qe4.raw"; SpectrumID: "35162"; scans: "41849"
Control	Control_n1	AGK_HUMAN	Acylglycerol kinase, mitochondrial OS=Homo sapiens OX=9606 GN=AGK PE=1 SV=2	1	0.000399	47120	13	15	19	NAAPILHLSGMDVTIVK	K	T	0.997	59.9	25	59.9		1777.98	2	0.0012	0.7	83	99	mock_130m_qe4 (F040676)	File: "D:\RawData\Q-EX\190327_kosuge PRELP MS\mock_130m_qe4.raw"; SpectrumID: "28111"; scans: "34090"
Control	Control_n1	AGK_HUMAN	Acylglycerol kinase, mitochondrial OS=Homo sapiens OX=9606 GN=AGK PE=1 SV=2	1	0.000399	47120	13	15	19	NAAPILHLSGMDVTIVK	K	T	0.997	78.4	25	78.4		1777.98	3	0.0016	0.89	83	99	mock_130m_qe4 (F040676)	File: "D:\RawData\Q-EX\190327_kosuge PRELP MS\mock_130m_qe4.raw"; SpectrumID: "28115"; scans: "34095"
Control	Control_n1	AGK_HUMAN	Acylglycerol kinase, mitochondrial OS=Homo sapiens OX=9606 GN=AGK PE=1 SV=2	1	0.000399	47120	13	15	19	NNQLDPTSKEDFLNICIEPDTISK	R	G	0.994	40.7	29.7	40.7	Carbamidomethyl (+57)	2790.34	3	0.00044	0.16	319	342	mock_130m_qe4 (F040676)	File: "D:\RawData\Q-EX\190327_kosuge PRELP MS\mock_130m_qe4.raw"; SpectrumID: "31155"; scans: "37441"
Control	Control_n1	AGK_HUMAN	Acylglycerol kinase, mitochondrial OS=Homo sapiens OX=9606 GN=AGK PE=1 SV=2	1	0.000399	47120	13	15	19	RTDEATFSK	R	I	0.98	37.6	25	31.8		1053.51	2	-0.0004	-0.38	138	146	mock_130m_qe4 (F040676)	File: "D:\RawData\Q-EX\190327_kosuge PRELP MS\mock_130m_qe4.raw"; SpectrumID: "2506"; scans: "5815"
Control	Control_n1	AGK_HUMAN	Acylglycerol kinase, mitochondrial OS=Homo sapiens OX=9606 GN=AGK PE=1 SV=2	1	0.000399	47120	13	15	19	VQHITDATLAIVK	K	G	0.995	40.3	25	40.3		1407.81	3	-0.00023	-0.16	172	184	mock_130m_qe4 (F040676)	File: "D:\RawData\Q-EX\190327_kosuge PRELP MS\mock_130m_qe4.raw"; SpectrumID: "17839"; scans: "22787"
Control	Control_n1	AGK_HUMAN	Acylglycerol kinase, mitochondrial OS=Homo sapiens OX=9606 GN=AGK PE=1 SV=2	1	0.000399	47120	13	15	19	VQHITDATLAIVK	K	G	0.997	52.6	25	47.5		1407.81	3	0.0043	3	172	184	mock_130m_qe4 (F040676)	File: "D:\RawData\Q-EX\190327_kosuge PRELP MS\mock_130m_qe4.raw"; SpectrumID: "17743"; scans: "22681"
Control	Control_n1	AGK_HUMAN	Acylglycerol kinase, mitochondrial OS=Homo sapiens OX=9606 GN=AGK PE=1 SV=2	1	0.000399	47120	13	15	19	YWYLGPLK	K	I	0.965	30.9	25	30.1		1038.55	2	0.00094	0.9	224	231	mock_130m_qe4 (F040676)	File: "D:\RawData\Q-EX\190327_kosuge PRELP MS\mock_130m_qe4.raw"; SpectrumID: "28593"; scans: "34621"
Control	Control_n1	AGO2_HUMAN	Protein argonaute-2 OS=Homo sapiens OX=9606 GN=AGO2 PE=1 SV=3	1	6.31e-05	97190	3	3	3	ELLIQFYK	R	S	0.989	45	25	37.1		1052.59	2	-0.00094	-0.89	648	655	mock_130m_qe4 (F040676)	File: "D:\RawData\Q-EX\190327_kosuge PRELP MS\mock_130m_qe4.raw"; SpectrumID: "28590"; scans: "34617"
Control	Control_n1	AGO2_HUMAN	Protein argonaute-2 OS=Homo sapiens OX=9606 GN=AGO2 PE=1 SV=3	1	6.31e-05	97190	3	3	3	HTYLPLEVCNIVAGQR	K	C	0.997	59.3	25.8	58.4	Carbamidomethyl (+57)	1868.96	3	0.00028	0.15	336	351	mock_130m_qe4 (F040676)	File: "D:\RawData\Q-EX\190327_kosuge PRELP MS\mock_130m_qe4.raw"; SpectrumID: "27312"; scans: "33211"
Control	Control_n1	AGO2_HUMAN	Protein argonaute-2 OS=Homo sapiens OX=9606 GN=AGO2 PE=1 SV=3	1	6.31e-05	97190	3	3	3	LQANFFEMDIPK	K	I	0.967	33.9	25.8	33.9		1451.71	2	5.8e-05	0.04	40	51	mock_130m_qe4 (F040676)	File: "D:\RawData\Q-EX\190327_kosuge PRELP MS\mock_130m_qe4.raw"; SpectrumID: "32745"; scans: "39190"
Control	Control_n1	AHSA1_HUMAN	Activator of 90 kDa heat shock protein ATPase homolog 1 OS=Homo sapiens OX=9606 GN=AHSA1 PE=1 SV=1	0.95	2.1e-05	38256.4	1	1	1	VFTTQELVQAFTHAPATLEADR	R	G	0.997	62.5	27.2	61.5		2444.24	3	0.0057	2.3	225	246	mock_130m_qe4 (F040676)	File: "D:\RawData\Q-EX\190327_kosuge PRELP MS\mock_130m_qe4.raw"; SpectrumID: "39418"; scans: "46531"
Control	Control_n1	AIFM1_HUMAN	Apoptosis-inducing factor 1, mitochondrial OS=Homo sapiens OX=9606 GN=AIFM1 PE=1 SV=1	1	6.31e-05	66883.5	3	3	3	AALSASEGEEVPQDK	K	A	0.992	40.5	25.4	40		1529.72	2	0.00096	0.63	113	127	mock_130m_qe4 (F040676)	File: "D:\RawData\Q-EX\190327_kosuge PRELP MS\mock_130m_qe4.raw"; SpectrumID: "10540"; scans: "14740"
Control	Control_n1	AIFM1_HUMAN	Apoptosis-inducing factor 1, mitochondrial OS=Homo sapiens OX=9606 GN=AIFM1 PE=1 SV=1	1	6.31e-05	66883.5	3	3	3	LNDGSQITYEK	K	C	0.948	34.2	25	28.6		1266.61	2	-0.0018	-1.5	245	255	mock_130m_qe4 (F040676)	File: "D:\RawData\Q-EX\190327_kosuge PRELP MS\mock_130m_qe4.raw"; SpectrumID: "9168"; scans: "13229"
Control	Control_n1	AIFM1_HUMAN	Apoptosis-inducing factor 1, mitochondrial OS=Homo sapiens OX=9606 GN=AIFM1 PE=1 SV=1	1	6.31e-05	66883.5	3	3	3	VNAELQAR	R	S	0.99	41.1	25	27.5		899.48	2	0.0016	1.8	423	430	mock_130m_qe4 (F040676)	File: "D:\RawData\Q-EX\190327_kosuge PRELP MS\mock_130m_qe4.raw"; SpectrumID: "4738"; scans: "8331"
Control	Control_n1	AIMP1_HUMAN	Aminoacyl tRNA synthase complex-interacting multifunctional protein 1 OS=Homo sapiens OX=9606 GN=AIMP1 PE=1 SV=2	0.999	2.1e-05	34335	1	1	1	GAEADQIIEYLK	K	Q	0.997	82.2	25	76.9		1348.69	2	0.0035	2.6	15	26	mock_130m_qe4 (F040676)	File: "D:\RawData\Q-EX\190327_kosuge PRELP MS\mock_130m_qe4.raw"; SpectrumID: "29457"; scans: "35571"
Control	Control_n1	AIMP2_HUMAN	Aminoacyl tRNA synthase complex-interacting multifunctional protein 2 OS=Homo sapiens OX=9606 GN=AIMP2 PE=1 SV=2	1	6.31e-05	35331.3	3	3	3	FLFSLFGQK	R	H	0.992	40.3	25	33.8		1085.59	2	0.00082	0.75	216	224	mock_130m_qe4 (F040676)	File: "D:\RawData\Q-EX\190327_kosuge PRELP MS\mock_130m_qe4.raw"; SpectrumID: "36967"; scans: "43835"
Control	Control_n1	AIMP2_HUMAN	Aminoacyl tRNA synthase complex-interacting multifunctional protein 2 OS=Homo sapiens OX=9606 GN=AIMP2 PE=1 SV=2	1	6.31e-05	35331.3	3	3	3	FSIQTMCPIEGEGNIAR	K	F	0.997	61.2	27.1	61.2	Carbamidomethyl (+57)	1921.9	2	0.00095	0.5	199	215	mock_130m_qe4 (F040676)	File: "D:\RawData\Q-EX\190327_kosuge PRELP MS\mock_130m_qe4.raw"; SpectrumID: "26981"; scans: "32847"
Control	Control_n1	AIMP2_HUMAN	Aminoacyl tRNA synthase complex-interacting multifunctional protein 2 OS=Homo sapiens OX=9606 GN=AIMP2 PE=1 SV=2	1	6.31e-05	35331.3	3	3	3	SYGPAPGAGHVQEESNLSLQALESR	R	Q	0.996	50.9	29	50.9		2596.26	3	0.0082	3.2	34	58	mock_130m_qe4 (F040676)	File: "D:\RawData\Q-EX\190327_kosuge PRELP MS\mock_130m_qe4.raw"; SpectrumID: "23220"; scans: "28706"
Control	Control_n1	AKP8L_HUMAN	A-kinase anchor protein 8-like OS=Homo sapiens OX=9606 GN=AKAP8L PE=1 SV=4	1	0.000147	71622.8	5	6	7	DQDLTQEIAMEHFVK	R	K	0.978	34.1	27	34.1		1802.85	3	-0.0014	-0.76	463	477	mock_130m_qe4 (F040676)	File: "D:\RawData\Q-EX\190327_kosuge PRELP MS\mock_130m_qe4.raw"; SpectrumID: "26390"; scans: "32196"
Control	Control_n1	AKP8L_HUMAN	A-kinase anchor protein 8-like OS=Homo sapiens OX=9606 GN=AKAP8L PE=1 SV=4	1	0.000147	71622.8	5	6	7	KTVEDLDGLIQQIYR	R	D	0.985	34.9	25	32.3		1789.96	3	0.0053	2.9	448	462	mock_130m_qe4 (F040676)	File: "D:\RawData\Q-EX\190327_kosuge PRELP MS\mock_130m_qe4.raw"; SpectrumID: "33345"; scans: "39850"
Control	Control_n1	AKP8L_HUMAN	A-kinase anchor protein 8-like OS=Homo sapiens OX=9606 GN=AKAP8L PE=1 SV=4	1	0.000147	71622.8	5	6	7	QTADFLQEYVTNK	K	T	0.997	76.8	25.7	72		1555.75	2	-0.0022	-1.4	427	439	mock_130m_qe4 (F040676)	File: "D:\RawData\Q-EX\190327_kosuge PRELP MS\mock_130m_qe4.raw"; SpectrumID: "26417"; scans: "32226"
Control	Control_n1	AKP8L_HUMAN	A-kinase anchor protein 8-like OS=Homo sapiens OX=9606 GN=AKAP8L PE=1 SV=4	1	0.000147	71622.8	5	6	7	TFYEDEMASHLDSK	R	F	0.983	29.8	25.7	29.8		1671.71	3	0.0031	1.9	398	411	mock_130m_qe4 (F040676)	File: "D:\RawData\Q-EX\190327_kosuge PRELP MS\mock_130m_qe4.raw"; SpectrumID: "19438"; scans: "24546"
Control	Control_n1	AKP8L_HUMAN	A-kinase anchor protein 8-like OS=Homo sapiens OX=9606 GN=AKAP8L PE=1 SV=4	1	0.000147	71622.8	5	6	7	TVEDLDGLIQQIYR	K	D	0.979	36.8	25	36.8		1661.87	3	0.0059	3.5	449	462	mock_130m_qe4 (F040676)	File: "D:\RawData\Q-EX\190327_kosuge PRELP MS\mock_130m_qe4.raw"; SpectrumID: "39021"; scans: "46094"
Control	Control_n1	AKP8L_HUMAN	A-kinase anchor protein 8-like OS=Homo sapiens OX=9606 GN=AKAP8L PE=1 SV=4	1	0.000147	71622.8	5	6	7	TVEDLDGLIQQIYR	K	D	0.997	54.7	25.1	54.7		1661.87	2	0.0041	2.5	449	462	mock_130m_qe4 (F040676)	File: "D:\RawData\Q-EX\190327_kosuge PRELP MS\mock_130m_qe4.raw"; SpectrumID: "39004"; scans: "46075"
Control	Control_n1	AKP8L_HUMAN	A-kinase anchor protein 8-like OS=Homo sapiens OX=9606 GN=AKAP8L PE=1 SV=4	1	0.000147	71622.8	5	6	7	TVEDLDGLIQQIYR	K	D	0.997	65.7	25.1	65.7		1661.87	2	0.0029	1.8	449	462	mock_130m_qe4 (F040676)	File: "D:\RawData\Q-EX\190327_kosuge PRELP MS\mock_130m_qe4.raw"; SpectrumID: "39103"; scans: "46184"
Control	Control_n1	AL3A2_HUMAN	Fatty aldehyde dehydrogenase OS=Homo sapiens OX=9606 GN=ALDH3A2 PE=1 SV=1	1	0.000189	54831.8	7	8	9	EKDILTAIAADLCK	R	S	0.997	42.7	25.1	42.7	Carbamidomethyl (+57)	1559.83	3	0.0031	2	38	51	mock_130m_qe4 (F040676)	File: "D:\RawData\Q-EX\190327_kosuge PRELP MS\mock_130m_qe4.raw"; SpectrumID: "34503"; scans: "41124"
Control	Control_n1	AL3A2_HUMAN	Fatty aldehyde dehydrogenase OS=Homo sapiens OX=9606 GN=ALDH3A2 PE=1 SV=1	1	0.000189	54831.8	7	8	9	EKDILTAIAADLCK	R	S	0.997	94.8	25	94.8	Carbamidomethyl (+57)	1559.82	2	0.0017	1.1	38	51	mock_130m_qe4 (F040676)	File: "D:\RawData\Q-EX\190327_kosuge PRELP MS\mock_130m_qe4.raw"; SpectrumID: "34519"; scans: "41142"
Control	Control_n1	AL3A2_HUMAN	Fatty aldehyde dehydrogenase OS=Homo sapiens OX=9606 GN=ALDH3A2 PE=1 SV=1	1	0.000189	54831.8	7	8	9	FDHIFYTGNTAVGK	R	I	0.95	25.3	26.4	25.3		1568.77	3	0.0031	2	178	191	mock_130m_qe4 (F040676)	File: "D:\RawData\Q-EX\190327_kosuge PRELP MS\mock_130m_qe4.raw"; SpectrumID: "18128"; scans: "23105"
Control	Control_n1	AL3A2_HUMAN	Fatty aldehyde dehydrogenase OS=Homo sapiens OX=9606 GN=ALDH3A2 PE=1 SV=1	1	0.000189	54831.8	7	8	9	ILSLLEGQK	R	I	0.997	53.5	25	44		999.6	2	0.0013	1.3	291	299	mock_130m_qe4 (F040676)	File: "D:\RawData\Q-EX\190327_kosuge PRELP MS\mock_130m_qe4.raw"; SpectrumID: "20519"; scans: "25735"
Control	Control_n1	AL3A2_HUMAN	Fatty aldehyde dehydrogenase OS=Homo sapiens OX=9606 GN=ALDH3A2 PE=1 SV=1	1	0.000189	54831.8	7	8	9	IVMEAAAK	K	H	0.99	41.2	25	35		831.45	2	0.0011	1.3	192	199	mock_130m_qe4 (F040676)	File: "D:\RawData\Q-EX\190327_kosuge PRELP MS\mock_130m_qe4.raw"; SpectrumID: "5781"; scans: "9484"
Control	Control_n1	AL3A2_HUMAN	Fatty aldehyde dehydrogenase OS=Homo sapiens OX=9606 GN=ALDH3A2 PE=1 SV=1	1	0.000189	54831.8	7	8	9	LQQLEALR	R	R	0.99	57	25	43.7		969.56	2	0.0018	1.8	24	31	mock_130m_qe4 (F040676)	File: "D:\RawData\Q-EX\190327_kosuge PRELP MS\mock_130m_qe4.raw"; SpectrumID: "14328"; scans: "18925"
Control	Control_n1	AL3A2_HUMAN	Fatty aldehyde dehydrogenase OS=Homo sapiens OX=9606 GN=ALDH3A2 PE=1 SV=1	1	0.000189	54831.8	7	8	9	NVDEAINFINER	K	E	0.997	58.1	25	58.1		1432.7	2	0.00086	0.6	344	355	mock_130m_qe4 (F040676)	File: "D:\RawData\Q-EX\190327_kosuge PRELP MS\mock_130m_qe4.raw"; SpectrumID: "25933"; scans: "31693"
Control	Control_n1	AL3A2_HUMAN	Fatty aldehyde dehydrogenase OS=Homo sapiens OX=9606 GN=ALDH3A2 PE=1 SV=1	1	0.000189	54831.8	7	8	9	VMQEEIFGPILPIVPVK	K	N	0.949	30.8	25	30.8		1908.08	2	0.00016	0.083	327	343	mock_130m_qe4 (F040676)	File: "D:\RawData\Q-EX\190327_kosuge PRELP MS\mock_130m_qe4.raw"; SpectrumID: "40458"; scans: "47675"
Control	Control_n1	AL3A2_HUMAN	Fatty aldehyde dehydrogenase OS=Homo sapiens OX=9606 GN=ALDH3A2 PE=1 SV=1	1	0.000189	54831.8	7	8	9	VMQEEIFGPILPIVPVK	K	N	0.995	56	25	56		1908.08	2	-0.0039	-2	327	343	mock_130m_qe4 (F040676)	File: "D:\RawData\Q-EX\190327_kosuge PRELP MS\mock_130m_qe4.raw"; SpectrumID: "40546"; scans: "47772"
Control	Control_n1	ALG1_HUMAN	Chitobiosyldiphosphodolichol beta-mannosyltransferase OS=Homo sapiens OX=9606 GN=ALG1 PE=1 SV=2	0.95	2.1e-05	52500.7	1	1	1	IQIVGLTELQSLAVGPR	R	V	0.997	52.1	25	52.1		1793.04	3	0.0033	1.9	83	99	mock_130m_qe4 (F040676)	File: "D:\RawData\Q-EX\190327_kosuge PRELP MS\mock_130m_qe4.raw"; SpectrumID: "39065"; scans: "46142"
Control	Control_n1	ALG3_HUMAN	Dol-P-Man:Man(5)GlcNAc(2)-PP-Dol alpha-1,3-mannosyltransferase OS=Homo sapiens OX=9606 GN=ALG3 PE=1 SV=1	1	8.41e-05	50110.4	3	3	4	FLPEALFLHR	R	A	0.972	30.2	25	30.2		1241.69	3	-0.00065	-0.52	278	287	mock_130m_qe4 (F040676)	File: "D:\RawData\Q-EX\190327_kosuge PRELP MS\mock_130m_qe4.raw"; SpectrumID: "29139"; scans: "35221"
Control	Control_n1	ALG3_HUMAN	Dol-P-Man:Man(5)GlcNAc(2)-PP-Dol alpha-1,3-mannosyltransferase OS=Homo sapiens OX=9606 GN=ALG3 PE=1 SV=1	1	8.41e-05	50110.4	3	3	4	SGSAAQAEGLCK	R	Q	0.997	54.3	25	54.3	Carbamidomethyl (+57)	1177.54	2	0.00041	0.35	11	22	mock_130m_qe4 (F040676)	File: "D:\RawData\Q-EX\190327_kosuge PRELP MS\mock_130m_qe4.raw"; SpectrumID: "4676"; scans: "8263"
Control	Control_n1	ALG3_HUMAN	Dol-P-Man:Man(5)GlcNAc(2)-PP-Dol alpha-1,3-mannosyltransferase OS=Homo sapiens OX=9606 GN=ALG3 PE=1 SV=1	1	8.41e-05	50110.4	3	3	4	TGESILSLLR	R	D	0.997	71.9	25	71.9		1087.63	2	0.0014	1.2	312	321	mock_130m_qe4 (F040676)	File: "D:\RawData\Q-EX\190327_kosuge PRELP MS\mock_130m_qe4.raw"; SpectrumID: "32905"; scans: "39366"
Control	Control_n1	ALG3_HUMAN	Dol-P-Man:Man(5)GlcNAc(2)-PP-Dol alpha-1,3-mannosyltransferase OS=Homo sapiens OX=9606 GN=ALG3 PE=1 SV=1	1	8.41e-05	50110.4	3	3	4	TGESILSLLR	R	D	0.997	73.6	25	73.6		1087.63	2	0.0018	1.7	312	321	mock_130m_qe4 (F040676)	File: "D:\RawData\Q-EX\190327_kosuge PRELP MS\mock_130m_qe4.raw"; SpectrumID: "32996"; scans: "39467"
Control	Control_n1	ALG6_HUMAN	Dolichyl pyrophosphate Man9GlcNAc2 alpha-1,3-glucosyltransferase OS=Homo sapiens OX=9606 GN=ALG6 PE=1 SV=2	1	8.41e-05	58105.5	3	3	4	EQTLQVLR	R	R	0.99	46	25	29.4		985.56	2	0.0014	1.4	254	261	mock_130m_qe4 (F040676)	File: "D:\RawData\Q-EX\190327_kosuge PRELP MS\mock_130m_qe4.raw"; SpectrumID: "13427"; scans: "17933"
Control	Control_n1	ALG6_HUMAN	Dolichyl pyrophosphate Man9GlcNAc2 alpha-1,3-glucosyltransferase OS=Homo sapiens OX=9606 GN=ALG6 PE=1 SV=2	1	8.41e-05	58105.5	3	3	4	FINPDWIALHTSR	K	G	0.988	30.4	25	30.4		1568.81	3	0.0011	0.71	89	101	mock_130m_qe4 (F040676)	File: "D:\RawData\Q-EX\190327_kosuge PRELP MS\mock_130m_qe4.raw"; SpectrumID: "25729"; scans: "31468"
Control	Control_n1	ALG6_HUMAN	Dolichyl pyrophosphate Man9GlcNAc2 alpha-1,3-glucosyltransferase OS=Homo sapiens OX=9606 GN=ALG6 PE=1 SV=2	1	8.41e-05	58105.5	3	3	4	FINPDWIALHTSR	K	G	0.997	45.3	25	45.3		1568.81	3	0.0015	0.94	89	101	mock_130m_qe4 (F040676)	File: "D:\RawData\Q-EX\190327_kosuge PRELP MS\mock_130m_qe4.raw"; SpectrumID: "25640"; scans: "31368"
Control	Control_n1	ALG6_HUMAN	Dolichyl pyrophosphate Man9GlcNAc2 alpha-1,3-glucosyltransferase OS=Homo sapiens OX=9606 GN=ALG6 PE=1 SV=2	1	8.41e-05	58105.5	3	3	4	HWQEITFNLPVK	R	Q	0.991	41.8	25	41.8		1510.79	2	5.8e-05	0.038	43	54	mock_130m_qe4 (F040676)	File: "D:\RawData\Q-EX\190327_kosuge PRELP MS\mock_130m_qe4.raw"; SpectrumID: "27148"; scans: "33031"
Control	Control_n1	AN32B_HUMAN	Acidic leucine-rich nuclear phosphoprotein 32 family member B OS=Homo sapiens OX=9606 GN=ANP32B PE=1 SV=1	0.826	2.1e-05	28770.6	1	1	1	IFGGLDMLAEK	R	L	0.989	50.6	25	48.7		1192.61	2	-0.0026	-2.2	76	86	mock_130m_qe4 (F040676)	File: "D:\RawData\Q-EX\190327_kosuge PRELP MS\mock_130m_qe4.raw"; SpectrumID: "30323"; scans: "36526"
Control	Control_n1	ANM1_HUMAN	Protein arginine N-methyltransferase 1 OS=Homo sapiens OX=9606 GN=PRMT1 PE=1 SV=3	1	8.41e-05	42444.2	4	4	4	ATLYVTAIEDR	R	Q	0.997	61.7	25	61.7		1250.65	2	0.0033	2.6	196	206	mock_130m_qe4 (F040676)	File: "D:\RawData\Q-EX\190327_kosuge PRELP MS\mock_130m_qe4.raw"; SpectrumID: "21041"; scans: "26309"
Control	Control_n1	ANM1_HUMAN	Protein arginine N-methyltransferase 1 OS=Homo sapiens OX=9606 GN=PRMT1 PE=1 SV=3	1	8.41e-05	42444.2	4	4	4	DVAIKEPLVDVVDPK	K	Q	0.986	29.4	25	23.7		1635.91	3	0.0028	1.7	229	243	mock_130m_qe4 (F040676)	File: "D:\RawData\Q-EX\190327_kosuge PRELP MS\mock_130m_qe4.raw"; SpectrumID: "24973"; scans: "30634"
Control	Control_n1	ANM1_HUMAN	Protein arginine N-methyltransferase 1 OS=Homo sapiens OX=9606 GN=PRMT1 PE=1 SV=3	1	8.41e-05	42444.2	4	4	4	QTVFYMEDYLTVK	K	T	0.997	58.2	26.8	58.1		1635.79	2	0.0003	0.18	314	326	mock_130m_qe4 (F040676)	File: "D:\RawData\Q-EX\190327_kosuge PRELP MS\mock_130m_qe4.raw"; SpectrumID: "33753"; scans: "40299"
Control	Control_n1	ANM1_HUMAN	Protein arginine N-methyltransferase 1 OS=Homo sapiens OX=9606 GN=PRMT1 PE=1 SV=3	1	8.41e-05	42444.2	4	4	4	WLAPDGLIFPDR	K	A	0.997	54.6	25	51		1398.73	2	0.0007	0.5	184	195	mock_130m_qe4 (F040676)	File: "D:\RawData\Q-EX\190327_kosuge PRELP MS\mock_130m_qe4.raw"; SpectrumID: "34832"; scans: "41486"
Control	Control_n1	ANM5_HUMAN	Protein arginine N-methyltransferase 5 OS=Homo sapiens OX=9606 GN=PRMT5 PE=1 SV=4	1	0.000147	72667.1	6	6	7	AAILPTSIFLTNK	K	K	0.983	34.2	25	34.2		1387.81	2	0.0021	1.5	228	240	mock_130m_qe4 (F040676)	File: "D:\RawData\Q-EX\190327_kosuge PRELP MS\mock_130m_qe4.raw"; SpectrumID: "32779"; scans: "39228"
Control	Control_n1	ANM5_HUMAN	Protein arginine N-methyltransferase 5 OS=Homo sapiens OX=9606 GN=PRMT5 PE=1 SV=4	1	0.000147	72667.1	6	6	7	AAILPTSIFLTNK	K	K	0.997	66.1	25	66.1		1387.81	2	0.0009	0.65	228	240	mock_130m_qe4 (F040676)	File: "D:\RawData\Q-EX\190327_kosuge PRELP MS\mock_130m_qe4.raw"; SpectrumID: "32690"; scans: "39130"
Control	Control_n1	ANM5_HUMAN	Protein arginine N-methyltransferase 5 OS=Homo sapiens OX=9606 GN=PRMT5 PE=1 SV=4	1	0.000147	72667.1	6	6	7	DDIIENAPTTHTEEYSGEEK	R	T	0.997	45.5	28.3	45.5		2277	3	0.0027	1.2	165	184	mock_130m_qe4 (F040676)	File: "D:\RawData\Q-EX\190327_kosuge PRELP MS\mock_130m_qe4.raw"; SpectrumID: "15119"; scans: "19795"
Control	Control_n1	ANM5_HUMAN	Protein arginine N-methyltransferase 5 OS=Homo sapiens OX=9606 GN=PRMT5 PE=1 SV=4	1	0.000147	72667.1	6	6	7	DWNTLIVGK	R	L	0.996	44	25	44		1044.56	2	0.0017	1.6	77	85	mock_130m_qe4 (F040676)	File: "D:\RawData\Q-EX\190327_kosuge PRELP MS\mock_130m_qe4.raw"; SpectrumID: "26948"; scans: "32811"
Control	Control_n1	ANM5_HUMAN	Protein arginine N-methyltransferase 5 OS=Homo sapiens OX=9606 GN=PRMT5 PE=1 SV=4	1	0.000147	72667.1	6	6	7	GPLVNASLR	R	A	0.993	40.8	25	40.6		925.54	2	0.0017	1.8	369	377	mock_130m_qe4 (F040676)	File: "D:\RawData\Q-EX\190327_kosuge PRELP MS\mock_130m_qe4.raw"; SpectrumID: "12349"; scans: "16747"
Control	Control_n1	ANM5_HUMAN	Protein arginine N-methyltransferase 5 OS=Homo sapiens OX=9606 GN=PRMT5 PE=1 SV=4	1	0.000147	72667.1	6	6	7	VPLVAPEDLR	R	D	0.996	48.9	25	48.9		1107.63	2	0.0025	2.2	155	164	mock_130m_qe4 (F040676)	File: "D:\RawData\Q-EX\190327_kosuge PRELP MS\mock_130m_qe4.raw"; SpectrumID: "20249"; scans: "25438"
Control	Control_n1	ANM5_HUMAN	Protein arginine N-methyltransferase 5 OS=Homo sapiens OX=9606 GN=PRMT5 PE=1 SV=4	1	0.000147	72667.1	6	6	7	YSQYQQAIYK	K	C	0.996	48.2	25.4	48.2		1290.63	2	0.0028	2.2	334	343	mock_130m_qe4 (F040676)	File: "D:\RawData\Q-EX\190327_kosuge PRELP MS\mock_130m_qe4.raw"; SpectrumID: "11763"; scans: "16100"
Control	Control_n1	ANXA2_HUMAN	Annexin A2 OS=Homo sapiens OX=9606 GN=ANXA2 PE=1 SV=2	1	0.000231	38588.1	9	9	11	DALNIETAIK	R	T	0.985	36.2	25	30.7		1086.59	2	0.0022	2	38	47	mock_130m_qe4 (F040676)	File: "D:\RawData\Q-EX\190327_kosuge PRELP MS\mock_130m_qe4.raw"; SpectrumID: "22250"; scans: "27639"
Control	Control_n1	ANXA2_HUMAN	Annexin A2 OS=Homo sapiens OX=9606 GN=ANXA2 PE=1 SV=2	1	0.000231	38588.1	9	9	11	GVDEVTIVNILTNR	K	S	0.997	49.3	25	48.2		1541.84	3	0.0021	1.4	50	63	mock_130m_qe4 (F040676)	File: "D:\RawData\Q-EX\190327_kosuge PRELP MS\mock_130m_qe4.raw"; SpectrumID: "36669"; scans: "43507"
Control	Control_n1	ANXA2_HUMAN	Annexin A2 OS=Homo sapiens OX=9606 GN=ANXA2 PE=1 SV=2	1	0.000231	38588.1	9	9	11	KELASALK	K	S	0.95	31.5	25	0		858.52	2	-0.00014	-0.17	81	88	mock_130m_qe4 (F040676)	File: "D:\RawData\Q-EX\190327_kosuge PRELP MS\mock_130m_qe4.raw"; SpectrumID: "2839"; scans: "6203"
Control	Control_n1	ANXA2_HUMAN	Annexin A2 OS=Homo sapiens OX=9606 GN=ANXA2 PE=1 SV=2	1	0.000231	38588.1	9	9	11	QDIAFAYQR	R	R	0.993	40.9	25	33.5		1110.55	2	0.0011	0.99	69	77	mock_130m_qe4 (F040676)	File: "D:\RawData\Q-EX\190327_kosuge PRELP MS\mock_130m_qe4.raw"; SpectrumID: "16374"; scans: "21175"
Control	Control_n1	ANXA2_HUMAN	Annexin A2 OS=Homo sapiens OX=9606 GN=ANXA2 PE=1 SV=2	1	0.000231	38588.1	9	9	11	SLYYYIQQDTK	K	G	0.996	49.4	25	46.2		1420.69	2	0.0032	2.2	314	324	mock_130m_qe4 (F040676)	File: "D:\RawData\Q-EX\190327_kosuge PRELP MS\mock_130m_qe4.raw"; SpectrumID: "22674"; scans: "28105"
Control	Control_n1	ANXA2_HUMAN	Annexin A2 OS=Homo sapiens OX=9606 GN=ANXA2 PE=1 SV=2	1	0.000231	38588.1	9	9	11	SYSPYDMLESIR	K	K	0.996	59.5	25.2	59.5		1459.67	2	0.0051	3.5	234	245	mock_130m_qe4 (F040676)	File: "D:\RawData\Q-EX\190327_kosuge PRELP MS\mock_130m_qe4.raw"; SpectrumID: "33635"; scans: "40169"
Control	Control_n1	ANXA2_HUMAN	Annexin A2 OS=Homo sapiens OX=9606 GN=ANXA2 PE=1 SV=2	1	0.000231	38588.1	9	9	11	SYSPYDMLESIR	K	K	0.997	51.8	25.3	51.8		1459.67	2	0.0026	1.8	234	245	mock_130m_qe4 (F040676)	File: "D:\RawData\Q-EX\190327_kosuge PRELP MS\mock_130m_qe4.raw"; SpectrumID: "33729"; scans: "40273"
Control	Control_n1	ANXA2_HUMAN	Annexin A2 OS=Homo sapiens OX=9606 GN=ANXA2 PE=1 SV=2	1	0.000231	38588.1	9	9	11	TDLEKDIISDTSGDFRK	K	L	0.97	36.9	27.1	36.9		1938.95	3	-0.0036	-1.8	153	169	mock_130m_qe4 (F040676)	File: "D:\RawData\Q-EX\190327_kosuge PRELP MS\mock_130m_qe4.raw"; SpectrumID: "22481"; scans: "27893"
Control	Control_n1	ANXA2_HUMAN	Annexin A2 OS=Homo sapiens OX=9606 GN=ANXA2 PE=1 SV=2	1	0.000231	38588.1	9	9	11	TNQELQEINR	R	V	0.997	62.5	25	62.5		1243.62	2	0.0016	1.3	136	145	mock_130m_qe4 (F040676)	File: "D:\RawData\Q-EX\190327_kosuge PRELP MS\mock_130m_qe4.raw"; SpectrumID: "9181"; scans: "13244"
Control	Control_n1	ANXA2_HUMAN	Annexin A2 OS=Homo sapiens OX=9606 GN=ANXA2 PE=1 SV=2	1	0.000231	38588.1	9	9	11	TPAQYDASELK	K	A	0.977	40.2	25	39.5		1221.59	2	-0.0017	-1.4	105	115	mock_130m_qe4 (F040676)	File: "D:\RawData\Q-EX\190327_kosuge PRELP MS\mock_130m_qe4.raw"; SpectrumID: "10711"; scans: "14929"
Control	Control_n1	ANXA2_HUMAN	Annexin A2 OS=Homo sapiens OX=9606 GN=ANXA2 PE=1 SV=2	1	0.000231	38588.1	9	9	11	TPAQYDASELK	K	A	0.997	56.5	25	56.5		1221.59	2	0.002	1.6	105	115	mock_130m_qe4 (F040676)	File: "D:\RawData\Q-EX\190327_kosuge PRELP MS\mock_130m_qe4.raw"; SpectrumID: "10801"; scans: "15028"
Control	Control_n1	AP1B1_HUMAN	AP-1 complex subunit beta-1 OS=Homo sapiens OX=9606 GN=AP1B1 PE=1 SV=2	0.999	2.1e-05	104621	1	1	1	DCEDPNPLIR	K	A	0.984	37	25	36.8	Carbamidomethyl (+57)	1227.56	2	0.0028	2.3	94	103	mock_130m_qe4 (F040676)	File: "D:\RawData\Q-EX\190327_kosuge PRELP MS\mock_130m_qe4.raw"; SpectrumID: "15757"; scans: "20497"
Control	Control_n1	AP1B1_HUMAN	AP-1 complex subunit beta-1 OS=Homo sapiens OX=9606 GN=AP1B1 PE=1 SV=2	0.999	2.1e-05	104621	1	1	1	EAQSICER	R	V	0.961	36.3	25	29.5	Carbamidomethyl (+57)	991.44	2	-0.0014	-1.4	236	243	mock_130m_qe4 (F040676)	File: "D:\RawData\Q-EX\190327_kosuge PRELP MS\mock_130m_qe4.raw"; SpectrumID: "2634"; scans: "5964"
Control	Control_n1	AP1B1_HUMAN	AP-1 complex subunit beta-1 OS=Homo sapiens OX=9606 GN=AP1B1 PE=1 SV=2	0.999	2.1e-05	104621	1	1	1	EYATEVDVDFVR	K	K	0.997	55.9	25.6	53.7		1441.68	2	0.0028	2	360	371	mock_130m_qe4 (F040676)	File: "D:\RawData\Q-EX\190327_kosuge PRELP MS\mock_130m_qe4.raw"; SpectrumID: "25116"; scans: "30792"
Control	Control_n1	AP1B1_HUMAN	AP-1 complex subunit beta-1 OS=Homo sapiens OX=9606 GN=AP1B1 PE=1 SV=2	0.999	2.1e-05	104621	1	1	1	EYATEVDVDFVR	K	K	0.997	72.9	25.7	72.9		1441.67	2	0.0017	1.2	360	371	mock_130m_qe4 (F040676)	File: "D:\RawData\Q-EX\190327_kosuge PRELP MS\mock_130m_qe4.raw"; SpectrumID: "25028"; scans: "30695"
Control	Control_n1	AP1B1_HUMAN	AP-1 complex subunit beta-1 OS=Homo sapiens OX=9606 GN=AP1B1 PE=1 SV=2	0.999	2.1e-05	104621	1	1	1	ITEYLCEPLRK	K	C	0.951	24.3	25	24.3	Carbamidomethyl (+57)	1420.74	3	0.003	2.1	118	128	mock_130m_qe4 (F040676)	File: "D:\RawData\Q-EX\190327_kosuge PRELP MS\mock_130m_qe4.raw"; SpectrumID: "15361"; scans: "20061"
Control	Control_n1	AP1B1_HUMAN	AP-1 complex subunit beta-1 OS=Homo sapiens OX=9606 GN=AP1B1 PE=1 SV=2	0.999	2.1e-05	104621	1	1	1	LASQANIAQVLAELK	R	E	0.995	34.5	25	34.5		1567.9	3	0.0018	1.2	345	359	mock_130m_qe4 (F040676)	File: "D:\RawData\Q-EX\190327_kosuge PRELP MS\mock_130m_qe4.raw"; SpectrumID: "35686"; scans: "42426"
Control	Control_n1	AP1B1_HUMAN	AP-1 complex subunit beta-1 OS=Homo sapiens OX=9606 GN=AP1B1 PE=1 SV=2	0.999	2.1e-05	104621	1	1	1	LASQANIAQVLAELK	R	E	0.997	80.1	25	80.1		1567.89	2	-0.0021	-1.4	345	359	mock_130m_qe4 (F040676)	File: "D:\RawData\Q-EX\190327_kosuge PRELP MS\mock_130m_qe4.raw"; SpectrumID: "35749"; scans: "42495"
Control	Control_n1	AP1B1_HUMAN	AP-1 complex subunit beta-1 OS=Homo sapiens OX=9606 GN=AP1B1 PE=1 SV=2	0.999	2.1e-05	104621	1	1	1	LASQANIAQVLAELK	R	E	0.997	89.1	25	88.3		1567.9	2	0.0016	1	345	359	mock_130m_qe4 (F040676)	File: "D:\RawData\Q-EX\190327_kosuge PRELP MS\mock_130m_qe4.raw"; SpectrumID: "35659"; scans: "42396"
Control	Control_n1	AP1B1_HUMAN	AP-1 complex subunit beta-1 OS=Homo sapiens OX=9606 GN=AP1B1 PE=1 SV=2	0.999	2.1e-05	104621	1	1	1	LLSTDPVAAK	R	E	0.997	52.9	25	40.5		1013.58	2	0.00028	0.27	529	538	mock_130m_qe4 (F040676)	File: "D:\RawData\Q-EX\190327_kosuge PRELP MS\mock_130m_qe4.raw"; SpectrumID: "11113"; scans: "15371"
Control	Control_n1	AP1B1_HUMAN	AP-1 complex subunit beta-1 OS=Homo sapiens OX=9606 GN=AP1B1 PE=1 SV=2	0.999	2.1e-05	104621	1	1	1	LSHANSAVVLSAVK	R	V	0.993	36.2	25	36.2		1394.79	3	-0.00016	-0.11	248	261	mock_130m_qe4 (F040676)	File: "D:\RawData\Q-EX\190327_kosuge PRELP MS\mock_130m_qe4.raw"; SpectrumID: "11539"; scans: "15840"
Control	Control_n1	AP1B1_HUMAN	AP-1 complex subunit beta-1 OS=Homo sapiens OX=9606 GN=AP1B1 PE=1 SV=2	0.999	2.1e-05	104621	1	1	1	LSHANSAVVLSAVK	R	V	0.995	44.8	25	44.8		1394.79	2	0.0013	0.96	248	261	mock_130m_qe4 (F040676)	File: "D:\RawData\Q-EX\190327_kosuge PRELP MS\mock_130m_qe4.raw"; SpectrumID: "11556"; scans: "15858"
Control	Control_n1	AP1B1_HUMAN	AP-1 complex subunit beta-1 OS=Homo sapiens OX=9606 GN=AP1B1 PE=1 SV=2	0.999	2.1e-05	104621	1	1	1	NVEGQDMLYQSLK	R	L	0.997	55.8	25.8	55.8		1523.73	2	0.0023	1.5	889	901	mock_130m_qe4 (F040676)	File: "D:\RawData\Q-EX\190327_kosuge PRELP MS\mock_130m_qe4.raw"; SpectrumID: "22770"; scans: "28211"
Control	Control_n1	AP1G1_HUMAN	AP-1 complex subunit gamma-1 OS=Homo sapiens OX=9606 GN=AP1G1 PE=1 SV=5	1	4.2e-05	91336.2	2	2	2	IGYLGAMLLLDER	R	Q	0.997	75.2	25	75.2		1462.79	2	0.0021	1.5	84	96	mock_130m_qe4 (F040676)	File: "D:\RawData\Q-EX\190327_kosuge PRELP MS\mock_130m_qe4.raw"; SpectrumID: "39167"; scans: "46255"
Control	Control_n1	AP1G1_HUMAN	AP-1 complex subunit gamma-1 OS=Homo sapiens OX=9606 GN=AP1G1 PE=1 SV=5	1	4.2e-05	91336.2	2	2	2	TVQTDHNAVQR	K	H	0.974	41.3	25	33.3		1267.62	2	-0.0027	-2.1	335	345	mock_130m_qe4 (F040676)	File: "D:\RawData\Q-EX\190327_kosuge PRELP MS\mock_130m_qe4.raw"; SpectrumID: "1610"; scans: "4722"
Control	Control_n1	AP1M1_HUMAN	AP-1 complex subunit mu-1 OS=Homo sapiens OX=9606 GN=AP1M1 PE=1 SV=3	1	0.000252	48569.8	9	10	12	EEEGMLSPILAHGGVR	K	F	0.997	48.4	26	46.6		1693.85	3	0.0041	2.4	41	56	mock_130m_qe4 (F040676)	File: "D:\RawData\Q-EX\190327_kosuge PRELP MS\mock_130m_qe4.raw"; SpectrumID: "23321"; scans: "28817"
Control	Control_n1	AP1M1_HUMAN	AP-1 complex subunit mu-1 OS=Homo sapiens OX=9606 GN=AP1M1 PE=1 SV=3	1	0.000252	48569.8	9	10	12	HNNLYLVATSK	K	K	0.983	40.2	25	40.1		1258.67	2	-0.00086	-0.68	62	72	mock_130m_qe4 (F040676)	File: "D:\RawData\Q-EX\190327_kosuge PRELP MS\mock_130m_qe4.raw"; SpectrumID: "10647"; scans: "14858"
Control	Control_n1	AP1M1_HUMAN	AP-1 complex subunit mu-1 OS=Homo sapiens OX=9606 GN=AP1M1 PE=1 SV=3	1	0.000252	48569.8	9	10	12	ILQEYITQEGHK	K	L	0.989	39.2	25	39.2		1457.75	2	0.00062	0.42	130	141	mock_130m_qe4 (F040676)	File: "D:\RawData\Q-EX\190327_kosuge PRELP MS\mock_130m_qe4.raw"; SpectrumID: "12969"; scans: "17429"
Control	Control_n1	AP1M1_HUMAN	AP-1 complex subunit mu-1 OS=Homo sapiens OX=9606 GN=AP1M1 PE=1 SV=3	1	0.000252	48569.8	9	10	12	ILQEYITQEGHK	K	L	0.995	45.2	25	45.2		1457.75	3	-0.0014	-0.94	130	141	mock_130m_qe4 (F040676)	File: "D:\RawData\Q-EX\190327_kosuge PRELP MS\mock_130m_qe4.raw"; SpectrumID: "12957"; scans: "17416"
Control	Control_n1	AP1M1_HUMAN	AP-1 complex subunit mu-1 OS=Homo sapiens OX=9606 GN=AP1M1 PE=1 SV=3	1	0.000252	48569.8	9	10	12	LETGAPRPPATVTNAVSWR	K	S	0.987	37.5	25.6	37.1		2022.06	3	-0.0022	-1.1	142	160	mock_130m_qe4 (F040676)	File: "D:\RawData\Q-EX\190327_kosuge PRELP MS\mock_130m_qe4.raw"; SpectrumID: "20677"; scans: "25909"
Control	Control_n1	AP1M1_HUMAN	AP-1 complex subunit mu-1 OS=Homo sapiens OX=9606 GN=AP1M1 PE=1 SV=3	1	0.000252	48569.8	9	10	12	LETGAPRPPATVTNAVSWR	K	S	0.993	32.8	25	32.8		2022.07	3	0.0024	1.2	142	160	mock_130m_qe4 (F040676)	File: "D:\RawData\Q-EX\190327_kosuge PRELP MS\mock_130m_qe4.raw"; SpectrumID: "20586"; scans: "25809"
Control	Control_n1	AP1M1_HUMAN	AP-1 complex subunit mu-1 OS=Homo sapiens OX=9606 GN=AP1M1 PE=1 SV=3	1	0.000252	48569.8	9	10	12	SASAVYVLDLK	M	G	0.997	66.5	25	66.5	Acetyl (+42)	1206.65	2	0.0018	1.5	2	12	mock_130m_qe4 (F040676)	File: "D:\RawData\Q-EX\190327_kosuge PRELP MS\mock_130m_qe4.raw"; SpectrumID: "33948"; scans: "40514"
Control	Control_n1	AP1M1_HUMAN	AP-1 complex subunit mu-1 OS=Homo sapiens OX=9606 GN=AP1M1 PE=1 SV=3	1	0.000252	48569.8	9	10	12	SASAVYVLDLK	M	G	0.997	76.1	25	69.2	Acetyl (+42)	1206.65	2	0.0028	2.3	2	12	mock_130m_qe4 (F040676)	File: "D:\RawData\Q-EX\190327_kosuge PRELP MS\mock_130m_qe4.raw"; SpectrumID: "34037"; scans: "40612"
Control	Control_n1	AP1M1_HUMAN	AP-1 complex subunit mu-1 OS=Homo sapiens OX=9606 GN=AP1M1 PE=1 SV=3	1	0.000252	48569.8	9	10	12	SVELEDVK	K	F	0.981	33.8	25	32.7		917.47	2	0.001	1.1	230	237	mock_130m_qe4 (F040676)	File: "D:\RawData\Q-EX\190327_kosuge PRELP MS\mock_130m_qe4.raw"; SpectrumID: "10430"; scans: "14619"
Control	Control_n1	AP1M1_HUMAN	AP-1 complex subunit mu-1 OS=Homo sapiens OX=9606 GN=AP1M1 PE=1 SV=3	1	0.000252	48569.8	9	10	12	VFLSGMPELR	R	L	0.997	51.8	25	51.8		1147.61	2	0.0021	1.8	202	211	mock_130m_qe4 (F040676)	File: "D:\RawData\Q-EX\190327_kosuge PRELP MS\mock_130m_qe4.raw"; SpectrumID: "27265"; scans: "33160"
Control	Control_n1	AP1M1_HUMAN	AP-1 complex subunit mu-1 OS=Homo sapiens OX=9606 GN=AP1M1 PE=1 SV=3	1	0.000252	48569.8	9	10	12	WVPENSEIVWSIK	K	S	0.997	61.5	25.4	61.5		1585.81	2	-0.0023	-1.5	334	346	mock_130m_qe4 (F040676)	File: "D:\RawData\Q-EX\190327_kosuge PRELP MS\mock_130m_qe4.raw"; SpectrumID: "31364"; scans: "37671"
Control	Control_n1	AP1M1_HUMAN	AP-1 complex subunit mu-1 OS=Homo sapiens OX=9606 GN=AP1M1 PE=1 SV=3	1	0.000252	48569.8	9	10	12	YITQNGDYQLR	R	T	0.965	33.2	25	33.2		1369.66	2	-8.2e-05	-0.06	411	421	mock_130m_qe4 (F040676)	File: "D:\RawData\Q-EX\190327_kosuge PRELP MS\mock_130m_qe4.raw"; SpectrumID: "14376"; scans: "18978"
Control	Control_n1	AP2A1_HUMAN	AP-2 complex subunit alpha-1 OS=Homo sapiens OX=9606 GN=AP2A1 PE=1 SV=3	1	0.000294	107531	12	13	14	ACNQLGQFLQHR	R	E	0.993	37.2	25.8	28.7	Carbamidomethyl (+57)	1470.72	3	-0.00013	-0.091	330	341	mock_130m_qe4 (F040676)	File: "D:\RawData\Q-EX\190327_kosuge PRELP MS\mock_130m_qe4.raw"; SpectrumID: "17531"; scans: "22448"
Control	Control_n1	AP2A1_HUMAN	AP-2 complex subunit alpha-1 OS=Homo sapiens OX=9606 GN=AP2A1 PE=1 SV=3	1	0.000294	107531	12	13	14	ALLLSTYIK	R	F	0.97	34.2	25	34.2		1020.62	2	-2.2e-05	-0.021	539	547	mock_130m_qe4 (F040676)	File: "D:\RawData\Q-EX\190327_kosuge PRELP MS\mock_130m_qe4.raw"; SpectrumID: "26925"; scans: "32786"
Control	Control_n1	AP2A1_HUMAN	AP-2 complex subunit alpha-1 OS=Homo sapiens OX=9606 GN=AP2A1 PE=1 SV=3	1	0.000294	107531	12	13	14	EMGEAFAADIPR	R	I	0.994	42.9	25	42.9		1305.6	2	0.0009	0.69	142	153	mock_130m_qe4 (F040676)	File: "D:\RawData\Q-EX\190327_kosuge PRELP MS\mock_130m_qe4.raw"; SpectrumID: "24070"; scans: "29641"
Control	Control_n1	AP2A1_HUMAN	AP-2 complex subunit alpha-1 OS=Homo sapiens OX=9606 GN=AP2A1 PE=1 SV=3	1	0.000294	107531	12	13	14	IAGDYVSEEVWYR	R	V	0.986	59.8	25.9	59.8		1585.74	2	-0.0047	-3	452	464	mock_130m_qe4 (F040676)	File: "D:\RawData\Q-EX\190327_kosuge PRELP MS\mock_130m_qe4.raw"; SpectrumID: "26871"; scans: "32726"
Control	Control_n1	AP2A1_HUMAN	AP-2 complex subunit alpha-1 OS=Homo sapiens OX=9606 GN=AP2A1 PE=1 SV=3	1	0.000294	107531	12	13	14	ILVAGDSMDSVK	R	Q	0.997	59.7	25	49.8		1233.63	2	0.00048	0.39	154	165	mock_130m_qe4 (F040676)	File: "D:\RawData\Q-EX\190327_kosuge PRELP MS\mock_130m_qe4.raw"; SpectrumID: "16768"; scans: "21609"
Control	Control_n1	AP2A1_HUMAN	AP-2 complex subunit alpha-1 OS=Homo sapiens OX=9606 GN=AP2A1 PE=1 SV=3	1	0.000294	107531	12	13	14	LEPNAQAQMYR	R	L	0.997	61.8	25	61.8		1319.63	2	0.0016	1.2	945	955	mock_130m_qe4 (F040676)	File: "D:\RawData\Q-EX\190327_kosuge PRELP MS\mock_130m_qe4.raw"; SpectrumID: "10920"; scans: "15159"
Control	Control_n1	AP2A1_HUMAN	AP-2 complex subunit alpha-1 OS=Homo sapiens OX=9606 GN=AP2A1 PE=1 SV=3	1	0.000294	107531	12	13	14	NADVELQQR	R	A	0.997	50	25	50		1071.53	2	0.0016	1.5	571	579	mock_130m_qe4 (F040676)	File: "D:\RawData\Q-EX\190327_kosuge PRELP MS\mock_130m_qe4.raw"; SpectrumID: "6012"; scans: "9741"
Control	Control_n1	AP2A1_HUMAN	AP-2 complex subunit alpha-1 OS=Homo sapiens OX=9606 GN=AP2A1 PE=1 SV=3	1	0.000294	107531	12	13	14	QIVSEMLR	K	Y	0.952	31	25	17.6		974.52	2	3.8e-05	0.039	404	411	mock_130m_qe4 (F040676)	File: "D:\RawData\Q-EX\190327_kosuge PRELP MS\mock_130m_qe4.raw"; SpectrumID: "16548"; scans: "21367"
Control	Control_n1	AP2A1_HUMAN	AP-2 complex subunit alpha-1 OS=Homo sapiens OX=9606 GN=AP2A1 PE=1 SV=3	1	0.000294	107531	12	13	14	QSAALCLLR	K	L	0.997	57.3	25	41	Carbamidomethyl (+57)	1030.56	2	0.0013	1.3	166	174	mock_130m_qe4 (F040676)	File: "D:\RawData\Q-EX\190327_kosuge PRELP MS\mock_130m_qe4.raw"; SpectrumID: "18969"; scans: "24030"
Control	Control_n1	AP2A1_HUMAN	AP-2 complex subunit alpha-1 OS=Homo sapiens OX=9606 GN=AP2A1 PE=1 SV=3	1	0.000294	107531	12	13	14	THIDTVINALK	K	T	0.99	37.3	25	30.7		1223.69	2	0.0015	1.2	368	378	mock_130m_qe4 (F040676)	File: "D:\RawData\Q-EX\190327_kosuge PRELP MS\mock_130m_qe4.raw"; SpectrumID: "19020"; scans: "24086"
Control	Control_n1	AP2A1_HUMAN	AP-2 complex subunit alpha-1 OS=Homo sapiens OX=9606 GN=AP2A1 PE=1 SV=3	1	0.000294	107531	12	13	14	TSVQFQNFSPTVVHPGDLQTQLAVQTK	K	R	0.987	33	27.1	33		2969.53	3	0.0011	0.37	784	810	mock_130m_qe4 (F040676)	File: "D:\RawData\Q-EX\190327_kosuge PRELP MS\mock_130m_qe4.raw"; SpectrumID: "28768"; scans: "34813"
Control	Control_n1	AP2A1_HUMAN	AP-2 complex subunit alpha-1 OS=Homo sapiens OX=9606 GN=AP2A1 PE=1 SV=3	1	0.000294	107531	12	13	14	VGGYILGEFGNLIAGDPR	K	S	0.991	38.9	25.4	38.9		1846.96	2	0.0022	1.2	499	516	mock_130m_qe4 (F040676)	File: "D:\RawData\Q-EX\190327_kosuge PRELP MS\mock_130m_qe4.raw"; SpectrumID: "40269"; scans: "47467"
Control	Control_n1	AP2A1_HUMAN	AP-2 complex subunit alpha-1 OS=Homo sapiens OX=9606 GN=AP2A1 PE=1 SV=3	1	0.000294	107531	12	13	14	VGGYILGEFGNLIAGDPR	K	S	0.997	44.3	25.2	39.1		1846.96	3	1.2e-05	0.0065	499	516	mock_130m_qe4 (F040676)	File: "D:\RawData\Q-EX\190327_kosuge PRELP MS\mock_130m_qe4.raw"; SpectrumID: "40289"; scans: "47489"
Control	Control_n1	AP2A1_HUMAN	AP-2 complex subunit alpha-1 OS=Homo sapiens OX=9606 GN=AP2A1 PE=1 SV=3	1	0.000294	107531	12	13	14	VGGYILGEFGNLIAGDPR	K	S	0.997	68.1	25.3	65.8		1846.96	2	-0.0011	-0.57	499	516	mock_130m_qe4 (F040676)	File: "D:\RawData\Q-EX\190327_kosuge PRELP MS\mock_130m_qe4.raw"; SpectrumID: "40358"; scans: "47565"
Control	Control_n1	AP2A2_HUMAN	AP-2 complex subunit alpha-2 OS=Homo sapiens OX=9606 GN=AP2A2 PE=1 SV=2	1	0.000126	103945	6	6	6	ACNQLGQFLQHR	R	E	0.993	37.2	25.8	28.7	Carbamidomethyl (+57)	1470.72	3	-0.00013	-0.091	329	340	mock_130m_qe4 (F040676)	File: "D:\RawData\Q-EX\190327_kosuge PRELP MS\mock_130m_qe4.raw"; SpectrumID: "17531"; scans: "22448"
Control	Control_n1	AP2A2_HUMAN	AP-2 complex subunit alpha-2 OS=Homo sapiens OX=9606 GN=AP2A2 PE=1 SV=2	1	0.000126	103945	6	6	6	ALLLSTYIK	R	F	0.97	34.2	25	34.2		1020.62	2	-2.2e-05	-0.021	538	546	mock_130m_qe4 (F040676)	File: "D:\RawData\Q-EX\190327_kosuge PRELP MS\mock_130m_qe4.raw"; SpectrumID: "26925"; scans: "32786"
Control	Control_n1	AP2A2_HUMAN	AP-2 complex subunit alpha-2 OS=Homo sapiens OX=9606 GN=AP2A2 PE=1 SV=2	1	0.000126	103945	6	6	6	EMAEAFAGEIPK	R	V	0.983	38.4	25	38.4		1291.61	2	-0.0003	-0.23	142	153	mock_130m_qe4 (F040676)	File: "D:\RawData\Q-EX\190327_kosuge PRELP MS\mock_130m_qe4.raw"; SpectrumID: "22963"; scans: "28423"
Control	Control_n1	AP2A2_HUMAN	AP-2 complex subunit alpha-2 OS=Homo sapiens OX=9606 GN=AP2A2 PE=1 SV=2	1	0.000126	103945	6	6	6	FFQPTEMASQDFFQR	K	W	0.993	57.4	27.1	28.1		1877.84	2	-0.0042	-2.3	826	840	mock_130m_qe4 (F040676)	File: "D:\RawData\Q-EX\190327_kosuge PRELP MS\mock_130m_qe4.raw"; SpectrumID: "32645"; scans: "39080"
Control	Control_n1	AP2A2_HUMAN	AP-2 complex subunit alpha-2 OS=Homo sapiens OX=9606 GN=AP2A2 PE=1 SV=2	1	0.000126	103945	6	6	6	IAGDYVSEEVWYR	R	V	0.986	59.8	25.9	59.8		1585.74	2	-0.0047	-3	451	463	mock_130m_qe4 (F040676)	File: "D:\RawData\Q-EX\190327_kosuge PRELP MS\mock_130m_qe4.raw"; SpectrumID: "26871"; scans: "32726"
Control	Control_n1	AP2A2_HUMAN	AP-2 complex subunit alpha-2 OS=Homo sapiens OX=9606 GN=AP2A2 PE=1 SV=2	1	0.000126	103945	6	6	6	NADVELQQR	R	A	0.997	50	25	50		1071.53	2	0.0016	1.5	570	578	mock_130m_qe4 (F040676)	File: "D:\RawData\Q-EX\190327_kosuge PRELP MS\mock_130m_qe4.raw"; SpectrumID: "6012"; scans: "9741"
Control	Control_n1	AP2A2_HUMAN	AP-2 complex subunit alpha-2 OS=Homo sapiens OX=9606 GN=AP2A2 PE=1 SV=2	1	0.000126	103945	6	6	6	QSAALCLLR	K	L	0.997	57.3	25	41	Carbamidomethyl (+57)	1030.56	2	0.0013	1.3	166	174	mock_130m_qe4 (F040676)	File: "D:\RawData\Q-EX\190327_kosuge PRELP MS\mock_130m_qe4.raw"; SpectrumID: "18969"; scans: "24030"
Control	Control_n1	AP2A2_HUMAN	AP-2 complex subunit alpha-2 OS=Homo sapiens OX=9606 GN=AP2A2 PE=1 SV=2	1	0.000126	103945	6	6	6	THIETVINALK	K	T	0.996	48.8	25	48.8		1237.71	2	0.0029	2.3	367	377	mock_130m_qe4 (F040676)	File: "D:\RawData\Q-EX\190327_kosuge PRELP MS\mock_130m_qe4.raw"; SpectrumID: "18939"; scans: "23997"
Control	Control_n1	AP2A2_HUMAN	AP-2 complex subunit alpha-2 OS=Homo sapiens OX=9606 GN=AP2A2 PE=1 SV=2	1	0.000126	103945	6	6	6	VGGYILGEFGNLIAGDPR	K	S	0.991	38.9	25.4	38.9		1846.96	2	0.0022	1.2	498	515	mock_130m_qe4 (F040676)	File: "D:\RawData\Q-EX\190327_kosuge PRELP MS\mock_130m_qe4.raw"; SpectrumID: "40269"; scans: "47467"
Control	Control_n1	AP2A2_HUMAN	AP-2 complex subunit alpha-2 OS=Homo sapiens OX=9606 GN=AP2A2 PE=1 SV=2	1	0.000126	103945	6	6	6	VGGYILGEFGNLIAGDPR	K	S	0.997	44.3	25.2	39.1		1846.96	3	1.2e-05	0.0065	498	515	mock_130m_qe4 (F040676)	File: "D:\RawData\Q-EX\190327_kosuge PRELP MS\mock_130m_qe4.raw"; SpectrumID: "40289"; scans: "47489"
Control	Control_n1	AP2A2_HUMAN	AP-2 complex subunit alpha-2 OS=Homo sapiens OX=9606 GN=AP2A2 PE=1 SV=2	1	0.000126	103945	6	6	6	VGGYILGEFGNLIAGDPR	K	S	0.997	68.1	25.3	65.8		1846.96	2	-0.0011	-0.57	498	515	mock_130m_qe4 (F040676)	File: "D:\RawData\Q-EX\190327_kosuge PRELP MS\mock_130m_qe4.raw"; SpectrumID: "40358"; scans: "47565"
Control	Control_n1	AP2A2_HUMAN	AP-2 complex subunit alpha-2 OS=Homo sapiens OX=9606 GN=AP2A2 PE=1 SV=2	1	0.000126	103945	6	6	6	VIQIVINR	R	D	0.988	37.2	25	37.1		953.6	2	0.00068	0.71	464	471	mock_130m_qe4 (F040676)	File: "D:\RawData\Q-EX\190327_kosuge PRELP MS\mock_130m_qe4.raw"; SpectrumID: "17208"; scans: "22093"
Control	Control_n1	AP2A2_HUMAN	AP-2 complex subunit alpha-2 OS=Homo sapiens OX=9606 GN=AP2A2 PE=1 SV=2	1	0.000126	103945	6	6	6	VLVAGDTMDSVK	K	Q	0.97	33.3	25	33.3		1233.63	2	0.00024	0.19	154	165	mock_130m_qe4 (F040676)	File: "D:\RawData\Q-EX\190327_kosuge PRELP MS\mock_130m_qe4.raw"; SpectrumID: "15566"; scans: "20287"
Control	Control_n1	AP2A2_HUMAN	AP-2 complex subunit alpha-2 OS=Homo sapiens OX=9606 GN=AP2A2 PE=1 SV=2	1	0.000126	103945	6	6	6	YGGTFQNVSVQLPITLNK	R	F	0.991	41.2	25	41.2		1978.05	2	0.00062	0.31	808	825	mock_130m_qe4 (F040676)	File: "D:\RawData\Q-EX\190327_kosuge PRELP MS\mock_130m_qe4.raw"; SpectrumID: "32325"; scans: "38728"
Control	Control_n1	AP2B1_HUMAN	AP-2 complex subunit beta OS=Homo sapiens OX=9606 GN=AP2B1 PE=1 SV=1	1	0.000462	104537	16	18	22	APEVSQYIYQVYDSILK	R	-	0.95	29.9	26.5	29.9		2015.03	2	0.0033	1.6	920	936	mock_130m_qe4 (F040676)	File: "D:\RawData\Q-EX\190327_kosuge PRELP MS\mock_130m_qe4.raw"; SpectrumID: "44741"; scans: "52408"
Control	Control_n1	AP2B1_HUMAN	AP-2 complex subunit beta OS=Homo sapiens OX=9606 GN=AP2B1 PE=1 SV=1	1	0.000462	104537	16	18	22	DCEDPNPLIR	K	A	0.984	37	25	36.8	Carbamidomethyl (+57)	1227.56	2	0.0028	2.3	94	103	mock_130m_qe4 (F040676)	File: "D:\RawData\Q-EX\190327_kosuge PRELP MS\mock_130m_qe4.raw"; SpectrumID: "15757"; scans: "20497"
Control	Control_n1	AP2B1_HUMAN	AP-2 complex subunit beta OS=Homo sapiens OX=9606 GN=AP2B1 PE=1 SV=1	1	0.000462	104537	16	18	22	EAQSICER	R	V	0.961	36.3	25	29.5	Carbamidomethyl (+57)	991.44	2	-0.0014	-1.4	236	243	mock_130m_qe4 (F040676)	File: "D:\RawData\Q-EX\190327_kosuge PRELP MS\mock_130m_qe4.raw"; SpectrumID: "2634"; scans: "5964"
Control	Control_n1	AP2B1_HUMAN	AP-2 complex subunit beta OS=Homo sapiens OX=9606 GN=AP2B1 PE=1 SV=1	1	0.000462	104537	16	18	22	ECHLNADTVSSK	K	L	0.997	52.6	25	52.4	Carbamidomethyl (+57)	1359.61	2	0.0026	1.9	856	867	mock_130m_qe4 (F040676)	File: "D:\RawData\Q-EX\190327_kosuge PRELP MS\mock_130m_qe4.raw"; SpectrumID: "4449"; scans: "8011"
Control	Control_n1	AP2B1_HUMAN	AP-2 complex subunit beta OS=Homo sapiens OX=9606 GN=AP2B1 PE=1 SV=1	1	0.000462	104537	16	18	22	EYATEVDVDFVR	K	K	0.997	55.9	25.6	53.7		1441.68	2	0.0028	2	360	371	mock_130m_qe4 (F040676)	File: "D:\RawData\Q-EX\190327_kosuge PRELP MS\mock_130m_qe4.raw"; SpectrumID: "25116"; scans: "30792"
Control	Control_n1	AP2B1_HUMAN	AP-2 complex subunit beta OS=Homo sapiens OX=9606 GN=AP2B1 PE=1 SV=1	1	0.000462	104537	16	18	22	EYATEVDVDFVR	K	K	0.997	72.9	25.7	72.9		1441.67	2	0.0017	1.2	360	371	mock_130m_qe4 (F040676)	File: "D:\RawData\Q-EX\190327_kosuge PRELP MS\mock_130m_qe4.raw"; SpectrumID: "25028"; scans: "30695"
Control	Control_n1	AP2B1_HUMAN	AP-2 complex subunit beta OS=Homo sapiens OX=9606 GN=AP2B1 PE=1 SV=1	1	0.000462	104537	16	18	22	ITEYLCEPLRK	K	C	0.951	24.3	25	24.3	Carbamidomethyl (+57)	1420.74	3	0.003	2.1	118	128	mock_130m_qe4 (F040676)	File: "D:\RawData\Q-EX\190327_kosuge PRELP MS\mock_130m_qe4.raw"; SpectrumID: "15361"; scans: "20061"
Control	Control_n1	AP2B1_HUMAN	AP-2 complex subunit beta OS=Homo sapiens OX=9606 GN=AP2B1 PE=1 SV=1	1	0.000462	104537	16	18	22	KPSETQELVQQVLSLATQDSDNPDLR	K	D	0.997	82.1	28.4	82.1		2910.46	3	-0.001	-0.36	495	520	mock_130m_qe4 (F040676)	File: "D:\RawData\Q-EX\190327_kosuge PRELP MS\mock_130m_qe4.raw"; SpectrumID: "41637"; scans: "48975"
Control	Control_n1	AP2B1_HUMAN	AP-2 complex subunit beta OS=Homo sapiens OX=9606 GN=AP2B1 PE=1 SV=1	1	0.000462	104537	16	18	22	LAPPLVTLLSGEPEVQYVALR	K	N	0.989	28.8	25	28.8		2264.28	3	0.0032	1.4	284	304	mock_130m_qe4 (F040676)	File: "D:\RawData\Q-EX\190327_kosuge PRELP MS\mock_130m_qe4.raw"; SpectrumID: "45088"; scans: "52790"
Control	Control_n1	AP2B1_HUMAN	AP-2 complex subunit beta OS=Homo sapiens OX=9606 GN=AP2B1 PE=1 SV=1	1	0.000462	104537	16	18	22	LAPPLVTLLSGEPEVQYVALR	K	N	0.991	30.2	25	30.2		2264.28	3	0.0032	1.4	284	304	mock_130m_qe4 (F040676)	File: "D:\RawData\Q-EX\190327_kosuge PRELP MS\mock_130m_qe4.raw"; SpectrumID: "45282"; scans: "53003"
Control	Control_n1	AP2B1_HUMAN	AP-2 complex subunit beta OS=Homo sapiens OX=9606 GN=AP2B1 PE=1 SV=1	1	0.000462	104537	16	18	22	LAPPLVTLLSGEPEVQYVALR	K	N	0.997	49.6	25	49.6		2264.28	3	0.0039	1.7	284	304	mock_130m_qe4 (F040676)	File: "D:\RawData\Q-EX\190327_kosuge PRELP MS\mock_130m_qe4.raw"; SpectrumID: "45181"; scans: "52892"
Control	Control_n1	AP2B1_HUMAN	AP-2 complex subunit beta OS=Homo sapiens OX=9606 GN=AP2B1 PE=1 SV=1	1	0.000462	104537	16	18	22	LASQANIAQVLAELK	R	E	0.995	34.5	25	34.5		1567.9	3	0.0018	1.2	345	359	mock_130m_qe4 (F040676)	File: "D:\RawData\Q-EX\190327_kosuge PRELP MS\mock_130m_qe4.raw"; SpectrumID: "35686"; scans: "42426"
Control	Control_n1	AP2B1_HUMAN	AP-2 complex subunit beta OS=Homo sapiens OX=9606 GN=AP2B1 PE=1 SV=1	1	0.000462	104537	16	18	22	LASQANIAQVLAELK	R	E	0.997	80.1	25	80.1		1567.89	2	-0.0021	-1.4	345	359	mock_130m_qe4 (F040676)	File: "D:\RawData\Q-EX\190327_kosuge PRELP MS\mock_130m_qe4.raw"; SpectrumID: "35749"; scans: "42495"
Control	Control_n1	AP2B1_HUMAN	AP-2 complex subunit beta OS=Homo sapiens OX=9606 GN=AP2B1 PE=1 SV=1	1	0.000462	104537	16	18	22	LASQANIAQVLAELK	R	E	0.997	89.1	25	88.3		1567.9	2	0.0016	1	345	359	mock_130m_qe4 (F040676)	File: "D:\RawData\Q-EX\190327_kosuge PRELP MS\mock_130m_qe4.raw"; SpectrumID: "35659"; scans: "42396"
Control	Control_n1	AP2B1_HUMAN	AP-2 complex subunit beta OS=Homo sapiens OX=9606 GN=AP2B1 PE=1 SV=1	1	0.000462	104537	16	18	22	LHDINAQMVEDQGFLDSLR	K	D	0.997	83.4	28.2	83.4		2200.06	3	0.0051	2.3	148	166	mock_130m_qe4 (F040676)	File: "D:\RawData\Q-EX\190327_kosuge PRELP MS\mock_130m_qe4.raw"; SpectrumID: "31660"; scans: "37997"
Control	Control_n1	AP2B1_HUMAN	AP-2 complex subunit beta OS=Homo sapiens OX=9606 GN=AP2B1 PE=1 SV=1	1	0.000462	104537	16	18	22	LQNNNVYTIAK	K	R	0.997	53	25	53		1276.68	2	0.00062	0.48	868	878	mock_130m_qe4 (F040676)	File: "D:\RawData\Q-EX\190327_kosuge PRELP MS\mock_130m_qe4.raw"; SpectrumID: "11463"; scans: "15756"
Control	Control_n1	AP2B1_HUMAN	AP-2 complex subunit beta OS=Homo sapiens OX=9606 GN=AP2B1 PE=1 SV=1	1	0.000462	104537	16	18	22	LSHANSAVVLSAVK	R	V	0.993	36.2	25	36.2		1394.79	3	-0.00016	-0.11	248	261	mock_130m_qe4 (F040676)	File: "D:\RawData\Q-EX\190327_kosuge PRELP MS\mock_130m_qe4.raw"; SpectrumID: "11539"; scans: "15840"
Control	Control_n1	AP2B1_HUMAN	AP-2 complex subunit beta OS=Homo sapiens OX=9606 GN=AP2B1 PE=1 SV=1	1	0.000462	104537	16	18	22	LSHANSAVVLSAVK	R	V	0.995	44.8	25	44.8		1394.79	2	0.0013	0.96	248	261	mock_130m_qe4 (F040676)	File: "D:\RawData\Q-EX\190327_kosuge PRELP MS\mock_130m_qe4.raw"; SpectrumID: "11556"; scans: "15858"
Control	Control_n1	AP2B1_HUMAN	AP-2 complex subunit beta OS=Homo sapiens OX=9606 GN=AP2B1 PE=1 SV=1	1	0.000462	104537	16	18	22	NVEGQDMLYQSLK	R	L	0.997	55.8	25.8	55.8		1523.73	2	0.0023	1.5	880	892	mock_130m_qe4 (F040676)	File: "D:\RawData\Q-EX\190327_kosuge PRELP MS\mock_130m_qe4.raw"; SpectrumID: "22770"; scans: "28211"
Control	Control_n1	AP2B1_HUMAN	AP-2 complex subunit beta OS=Homo sapiens OX=9606 GN=AP2B1 PE=1 SV=1	1	0.000462	104537	16	18	22	QVFLATWK	R	D	0.97	31.7	25	26.9		991.55	2	0.0018	1.8	835	842	mock_130m_qe4 (F040676)	File: "D:\RawData\Q-EX\190327_kosuge PRELP MS\mock_130m_qe4.raw"; SpectrumID: "23209"; scans: "28694"
Control	Control_n1	AP2B1_HUMAN	AP-2 complex subunit beta OS=Homo sapiens OX=9606 GN=AP2B1 PE=1 SV=1	1	0.000462	104537	16	18	22	SQPDMAIMAVNSFVK	K	D	0.997	66.9	25.8	65		1636.8	2	0.0029	1.8	79	93	mock_130m_qe4 (F040676)	File: "D:\RawData\Q-EX\190327_kosuge PRELP MS\mock_130m_qe4.raw"; SpectrumID: "32907"; scans: "39369"
Control	Control_n1	AP2B1_HUMAN	AP-2 complex subunit beta OS=Homo sapiens OX=9606 GN=AP2B1 PE=1 SV=1	1	0.000462	104537	16	18	22	VNYVVQEAIVVIR	K	D	0.997	81.9	25	81.9		1500.87	2	0.004	2.6	403	415	mock_130m_qe4 (F040676)	File: "D:\RawData\Q-EX\190327_kosuge PRELP MS\mock_130m_qe4.raw"; SpectrumID: "31103"; scans: "37384"
Control	Control_n1	AP2M1_HUMAN	AP-2 complex subunit mu OS=Homo sapiens OX=9606 GN=AP2M1 PE=1 SV=2	1	0.000189	49637.7	8	9	9	ASENAIVWK	K	I	0.989	51.4	25	51.3		1016.53	2	0.004	4	346	354	mock_130m_qe4 (F040676)	File: "D:\RawData\Q-EX\190327_kosuge PRELP MS\mock_130m_qe4.raw"; SpectrumID: "14007"; scans: "18572"
Control	Control_n1	AP2M1_HUMAN	AP-2 complex subunit mu OS=Homo sapiens OX=9606 GN=AP2M1 PE=1 SV=2	1	0.000189	49637.7	8	9	9	ESQISAEIELLPTNDK	K	K	0.995	50.2	26.1	50.2		1785.9	2	-0.00096	-0.54	363	378	mock_130m_qe4 (F040676)	File: "D:\RawData\Q-EX\190327_kosuge PRELP MS\mock_130m_qe4.raw"; SpectrumID: "28197"; scans: "34185"
Control	Control_n1	AP2M1_HUMAN	AP-2 complex subunit mu OS=Homo sapiens OX=9606 GN=AP2M1 PE=1 SV=2	1	0.000189	49637.7	8	9	9	IPTPLNTSGVQVICMK	R	G	0.997	51.7	25	51.7	Carbamidomethyl (+57)	1756.92	2	0.00075	0.43	324	339	mock_130m_qe4 (F040676)	File: "D:\RawData\Q-EX\190327_kosuge PRELP MS\mock_130m_qe4.raw"; SpectrumID: "27283"; scans: "33180"
Control	Control_n1	AP2M1_HUMAN	AP-2 complex subunit mu OS=Homo sapiens OX=9606 GN=AP2M1 PE=1 SV=2	1	0.000189	49637.7	8	9	9	LNYSDHDVIK	K	W	0.975	25.8	25	25.8		1202.59	3	0.0017	1.4	411	420	mock_130m_qe4 (F040676)	File: "D:\RawData\Q-EX\190327_kosuge PRELP MS\mock_130m_qe4.raw"; SpectrumID: "9913"; scans: "14050"
Control	Control_n1	AP2M1_HUMAN	AP-2 complex subunit mu OS=Homo sapiens OX=9606 GN=AP2M1 PE=1 SV=2	1	0.000189	49637.7	8	9	9	LNYSDHDVIK	K	W	0.981	34.4	25	25.4		1202.59	2	0.00094	0.78	411	420	mock_130m_qe4 (F040676)	File: "D:\RawData\Q-EX\190327_kosuge PRELP MS\mock_130m_qe4.raw"; SpectrumID: "9871"; scans: "14004"
Control	Control_n1	AP2M1_HUMAN	AP-2 complex subunit mu OS=Homo sapiens OX=9606 GN=AP2M1 PE=1 SV=2	1	0.000189	49637.7	8	9	9	MCDVMAAYFGK	K	I	0.997	52.2	25	52.2	Carbamidomethyl (+57)	1291.54	2	0.00071	0.55	85	95	mock_130m_qe4 (F040676)	File: "D:\RawData\Q-EX\190327_kosuge PRELP MS\mock_130m_qe4.raw"; SpectrumID: "28619"; scans: "34649"
Control	Control_n1	AP2M1_HUMAN	AP-2 complex subunit mu OS=Homo sapiens OX=9606 GN=AP2M1 PE=1 SV=2	1	0.000189	49637.7	8	9	9	MIGGLFIYNHK	-	G	0.967	24.4	25	24.4		1291.68	3	0.0017	1.3	1	11	mock_130m_qe4 (F040676)	File: "D:\RawData\Q-EX\190327_kosuge PRELP MS\mock_130m_qe4.raw"; SpectrumID: "22771"; scans: "28212"
Control	Control_n1	AP2M1_HUMAN	AP-2 complex subunit mu OS=Homo sapiens OX=9606 GN=AP2M1 PE=1 SV=2	1	0.000189	49637.7	8	9	9	SPVTNIAR	R	T	0.99	43	25	37.8		856.48	2	-0.00014	-0.17	45	52	mock_130m_qe4 (F040676)	File: "D:\RawData\Q-EX\190327_kosuge PRELP MS\mock_130m_qe4.raw"; SpectrumID: "6258"; scans: "10013"
Control	Control_n1	AP2M1_HUMAN	AP-2 complex subunit mu OS=Homo sapiens OX=9606 GN=AP2M1 PE=1 SV=2	1	0.000189	49637.7	8	9	9	WARPPISMNFEVPFAPSGLK	K	V	0.994	40.5	26.1	40.5		2243.16	3	0.006	2.7	381	400	mock_130m_qe4 (F040676)	File: "D:\RawData\Q-EX\190327_kosuge PRELP MS\mock_130m_qe4.raw"; SpectrumID: "35794"; scans: "42544"
Control	Control_n1	AP2S1_HUMAN	AP-2 complex subunit sigma OS=Homo sapiens OX=9606 GN=AP2S1 PE=1 SV=2	1	6.31e-05	16999.9	2	2	3	QLLMLQSLE	K	-	0.95	33.8	25	33.8		1073.58	2	0.0033	3.1	134	142	mock_130m_qe4 (F040676)	File: "D:\RawData\Q-EX\190327_kosuge PRELP MS\mock_130m_qe4.raw"; SpectrumID: "36753"; scans: "43599"
Control	Control_n1	AP2S1_HUMAN	AP-2 complex subunit sigma OS=Homo sapiens OX=9606 GN=AP2S1 PE=1 SV=2	1	6.31e-05	16999.9	2	2	3	VYTVVDEMFLAGEIR	K	E	0.997	70.3	25.8	68.4		1740.88	2	0.0047	2.7	110	124	mock_130m_qe4 (F040676)	File: "D:\RawData\Q-EX\190327_kosuge PRELP MS\mock_130m_qe4.raw"; SpectrumID: "39210"; scans: "46302"
Control	Control_n1	AP2S1_HUMAN	AP-2 complex subunit sigma OS=Homo sapiens OX=9606 GN=AP2S1 PE=1 SV=2	1	6.31e-05	16999.9	2	2	3	VYTVVDEMFLAGEIR	K	E	0.997	104	25.8	104		1740.88	2	0.0059	3.4	110	124	mock_130m_qe4 (F040676)	File: "D:\RawData\Q-EX\190327_kosuge PRELP MS\mock_130m_qe4.raw"; SpectrumID: "39090"; scans: "46170"
Control	Control_n1	AP3B1_HUMAN	AP-3 complex subunit beta-1 OS=Homo sapiens OX=9606 GN=AP3B1 PE=1 SV=3	1	8.41e-05	121306	4	4	4	EMLIEVIEK	K	L	0.993	44	25	31.5		1102.59	2	0.00014	0.13	186	194	mock_130m_qe4 (F040676)	File: "D:\RawData\Q-EX\190327_kosuge PRELP MS\mock_130m_qe4.raw"; SpectrumID: "27100"; scans: "32978"
Control	Control_n1	AP3B1_HUMAN	AP-3 complex subunit beta-1 OS=Homo sapiens OX=9606 GN=AP3B1 PE=1 SV=3	1	8.41e-05	121306	4	4	4	LLDSITVPVAR	K	A	0.992	38.2	25	17		1182.7	2	0.0017	1.4	486	496	mock_130m_qe4 (F040676)	File: "D:\RawData\Q-EX\190327_kosuge PRELP MS\mock_130m_qe4.raw"; SpectrumID: "23928"; scans: "29485"
Control	Control_n1	AP3B1_HUMAN	AP-3 complex subunit beta-1 OS=Homo sapiens OX=9606 GN=AP3B1 PE=1 SV=3	1	8.41e-05	121306	4	4	4	QFAAATIQTIGR	K	C	0.997	68	25	61.3		1275.69	2	-0.00034	-0.27	419	430	mock_130m_qe4 (F040676)	File: "D:\RawData\Q-EX\190327_kosuge PRELP MS\mock_130m_qe4.raw"; SpectrumID: "19302"; scans: "24396"
Control	Control_n1	AP3B1_HUMAN	AP-3 complex subunit beta-1 OS=Homo sapiens OX=9606 GN=AP3B1 PE=1 SV=3	1	8.41e-05	121306	4	4	4	VVNVANVGAVPSGQDNIHR	K	F	0.983	28.7	25.2	28.7		1945.02	3	0.0036	1.8	1026	1044	mock_130m_qe4 (F040676)	File: "D:\RawData\Q-EX\190327_kosuge PRELP MS\mock_130m_qe4.raw"; SpectrumID: "14769"; scans: "19410"
Control	Control_n1	AP3D1_HUMAN	AP-3 complex subunit delta-1 OS=Homo sapiens OX=9606 GN=AP3D1 PE=1 SV=1	1	0.000252	130144	11	12	12	ALDLLYGMVSK	R	K	0.997	58.2	25	57.2		1208.65	2	0.002	1.6	360	370	mock_130m_qe4 (F040676)	File: "D:\RawData\Q-EX\190327_kosuge PRELP MS\mock_130m_qe4.raw"; SpectrumID: "31972"; scans: "38340"
Control	Control_n1	AP3D1_HUMAN	AP-3 complex subunit delta-1 OS=Homo sapiens OX=9606 GN=AP3D1 PE=1 SV=1	1	0.000252	130144	11	12	12	DLANDIMTLMSHTKPYIR	R	K	0.996	47.9	27.3	47.7		2118.06	3	-0.0017	-0.81	146	163	mock_130m_qe4 (F040676)	File: "D:\RawData\Q-EX\190327_kosuge PRELP MS\mock_130m_qe4.raw"; SpectrumID: "40721"; scans: "47964"
Control	Control_n1	AP3D1_HUMAN	AP-3 complex subunit delta-1 OS=Homo sapiens OX=9606 GN=AP3D1 PE=1 SV=1	1	0.000252	130144	11	12	12	DLILQCLDDKDESIR	K	L	0.984	36	26.7	36	Carbamidomethyl (+57)	1831.9	3	-0.0014	-0.75	343	357	mock_130m_qe4 (F040676)	File: "D:\RawData\Q-EX\190327_kosuge PRELP MS\mock_130m_qe4.raw"; SpectrumID: "26281"; scans: "32076"
Control	Control_n1	AP3D1_HUMAN	AP-3 complex subunit delta-1 OS=Homo sapiens OX=9606 GN=AP3D1 PE=1 SV=1	1	0.000252	130144	11	12	12	DLILQCLDDKDESIR	K	L	0.997	59.5	26.8	59.5	Carbamidomethyl (+57)	1831.9	2	0.0026	1.4	343	357	mock_130m_qe4 (F040676)	File: "D:\RawData\Q-EX\190327_kosuge PRELP MS\mock_130m_qe4.raw"; SpectrumID: "26294"; scans: "32090"
Control	Control_n1	AP3D1_HUMAN	AP-3 complex subunit delta-1 OS=Homo sapiens OX=9606 GN=AP3D1 PE=1 SV=1	1	0.000252	130144	11	12	12	EQAGEAEGAQAVTQLMVDR	K	L	0.997	129	27.6	129		2001.94	2	-0.0036	-1.8	538	556	mock_130m_qe4 (F040676)	File: "D:\RawData\Q-EX\190327_kosuge PRELP MS\mock_130m_qe4.raw"; SpectrumID: "26931"; scans: "32792"
Control	Control_n1	AP3D1_HUMAN	AP-3 complex subunit delta-1 OS=Homo sapiens OX=9606 GN=AP3D1 PE=1 SV=1	1	0.000252	130144	11	12	12	GMELSVLDSLNAR	K	M	0.997	62.5	25	53.2		1403.71	2	0.0032	2.3	963	975	mock_130m_qe4 (F040676)	File: "D:\RawData\Q-EX\190327_kosuge PRELP MS\mock_130m_qe4.raw"; SpectrumID: "30892"; scans: "37152"
Control	Control_n1	AP3D1_HUMAN	AP-3 complex subunit delta-1 OS=Homo sapiens OX=9606 GN=AP3D1 PE=1 SV=1	1	0.000252	130144	11	12	12	ILIEDSDQNLK	R	Y	0.997	53.8	25	43.1		1286.67	2	0.0027	2.1	310	320	mock_130m_qe4 (F040676)	File: "D:\RawData\Q-EX\190327_kosuge PRELP MS\mock_130m_qe4.raw"; SpectrumID: "16128"; scans: "20905"
Control	Control_n1	AP3D1_HUMAN	AP-3 complex subunit delta-1 OS=Homo sapiens OX=9606 GN=AP3D1 PE=1 SV=1	1	0.000252	130144	11	12	12	KGENSVSVDGK	K	C	0.976	40	25	30		1118.55	2	-0.002	-1.8	1122	1132	mock_130m_qe4 (F040676)	File: "D:\RawData\Q-EX\190327_kosuge PRELP MS\mock_130m_qe4.raw"; SpectrumID: "1872"; scans: "5049"
Control	Control_n1	AP3D1_HUMAN	AP-3 complex subunit delta-1 OS=Homo sapiens OX=9606 GN=AP3D1 PE=1 SV=1	1	0.000252	130144	11	12	12	LLESGDLSMSSIK	K	V	0.997	92.9	25.2	82.1		1378.7	2	0.0021	1.5	1061	1073	mock_130m_qe4 (F040676)	File: "D:\RawData\Q-EX\190327_kosuge PRELP MS\mock_130m_qe4.raw"; SpectrumID: "23278"; scans: "28770"
Control	Control_n1	AP3D1_HUMAN	AP-3 complex subunit delta-1 OS=Homo sapiens OX=9606 GN=AP3D1 PE=1 SV=1	1	0.000252	130144	11	12	12	LMTSSTNNWVLIK	K	I	0.997	53.3	25	53.3		1505.79	2	0.00058	0.38	228	240	mock_130m_qe4 (F040676)	File: "D:\RawData\Q-EX\190327_kosuge PRELP MS\mock_130m_qe4.raw"; SpectrumID: "26858"; scans: "32712"
Control	Control_n1	AP3D1_HUMAN	AP-3 complex subunit delta-1 OS=Homo sapiens OX=9606 GN=AP3D1 PE=1 SV=1	1	0.000252	130144	11	12	12	MSFQNLLAK	R	I	0.991	51.6	25	51.1		1050.55	2	-0.0021	-2	1079	1087	mock_130m_qe4 (F040676)	File: "D:\RawData\Q-EX\190327_kosuge PRELP MS\mock_130m_qe4.raw"; SpectrumID: "25733"; scans: "31473"
Control	Control_n1	AP3D1_HUMAN	AP-3 complex subunit delta-1 OS=Homo sapiens OX=9606 GN=AP3D1 PE=1 SV=1	1	0.000252	130144	11	12	12	VTTLPGHIQAVYVQNVVK	R	L	0.988	43.5	25	43.5		1965.11	3	0.0079	4	511	528	mock_130m_qe4 (F040676)	File: "D:\RawData\Q-EX\190327_kosuge PRELP MS\mock_130m_qe4.raw"; SpectrumID: "23109"; scans: "28584"
Control	Control_n1	AP3M1_HUMAN	AP-3 complex subunit mu-1 OS=Homo sapiens OX=9606 GN=AP3M1 PE=1 SV=1	1	6.31e-05	46922	3	3	3	GLVNLQSGAPKPEENPSLNIQFK	K	I	0.989	33.4	25.6	33.4		2479.31	3	0.00034	0.14	356	378	mock_130m_qe4 (F040676)	File: "D:\RawData\Q-EX\190327_kosuge PRELP MS\mock_130m_qe4.raw"; SpectrumID: "25992"; scans: "31758"
Control	Control_n1	AP3M1_HUMAN	AP-3 complex subunit mu-1 OS=Homo sapiens OX=9606 GN=AP3M1 PE=1 SV=1	1	6.31e-05	46922	3	3	3	LLDDVSFHPCIR	R	F	0.963	26	25.9	26	Carbamidomethyl (+57)	1470.73	3	0.00069	0.47	227	238	mock_130m_qe4 (F040676)	File: "D:\RawData\Q-EX\190327_kosuge PRELP MS\mock_130m_qe4.raw"; SpectrumID: "22883"; scans: "28335"
Control	Control_n1	AP3M1_HUMAN	AP-3 complex subunit mu-1 OS=Homo sapiens OX=9606 GN=AP3M1 PE=1 SV=1	1	6.31e-05	46922	3	3	3	VSSQNLVAIPVYVK	R	H	0.989	45	25	45		1515.86	2	-0.0015	-0.96	264	277	mock_130m_qe4 (F040676)	File: "D:\RawData\Q-EX\190327_kosuge PRELP MS\mock_130m_qe4.raw"; SpectrumID: "26257"; scans: "32050"
Control	Control_n1	AP3S1_HUMAN	AP-3 complex subunit sigma-1 OS=Homo sapiens OX=9606 GN=AP3S1 PE=1 SV=1	0.804	2.1e-05	21714.7	1	1	1	NINIGDISIK	R	V	0.987	38.8	25	38.8		1085.61	2	0.00034	0.31	176	185	mock_130m_qe4 (F040676)	File: "D:\RawData\Q-EX\190327_kosuge PRELP MS\mock_130m_qe4.raw"; SpectrumID: "25863"; scans: "31616"
Control	Control_n1	APC1_HUMAN	Anaphase-promoting complex subunit 1 OS=Homo sapiens OX=9606 GN=ANAPC1 PE=1 SV=1	0.999	2.1e-05	216485	1	1	1	LLGSLDEVVLLSPVPELR	K	D	0.995	49.6	25	49.4		1948.13	2	0.0053	2.7	544	561	mock_130m_qe4 (F040676)	File: "D:\RawData\Q-EX\190327_kosuge PRELP MS\mock_130m_qe4.raw"; SpectrumID: "43434"; scans: "50966"
Control	Control_n1	APC4_HUMAN	Anaphase-promoting complex subunit 4 OS=Homo sapiens OX=9606 GN=ANAPC4 PE=1 SV=2	0.95	2.1e-05	92101.5	1	1	1	DLIALANTAGEVLLHR	R	L	0.997	51.9	25	51.9		1704.95	3	-0.0013	-0.75	33	48	mock_130m_qe4 (F040676)	File: "D:\RawData\Q-EX\190327_kosuge PRELP MS\mock_130m_qe4.raw"; SpectrumID: "42482"; scans: "49919"
Control	Control_n1	APC5_HUMAN	Anaphase-promoting complex subunit 5 OS=Homo sapiens OX=9606 GN=ANAPC5 PE=1 SV=2	0.998	2.1e-05	85061.2	1	1	1	FNPDFAEAHYLSYLNNLR	K	V	0.965	27.6	28.1	27.6		2183.05	3	0.0026	1.2	246	263	mock_130m_qe4 (F040676)	File: "D:\RawData\Q-EX\190327_kosuge PRELP MS\mock_130m_qe4.raw"; SpectrumID: "35174"; scans: "41862"
Control	Control_n1	APC7_HUMAN	Anaphase-promoting complex subunit 7 OS=Homo sapiens OX=9606 GN=ANAPC7 PE=1 SV=4	1	8.41e-05	66839.7	4	4	4	AIQLNSNSVQALLLK	K	G	0.993	51.3	25	51.3		1610.94	2	0.0055	3.4	365	379	mock_130m_qe4 (F040676)	File: "D:\RawData\Q-EX\190327_kosuge PRELP MS\mock_130m_qe4.raw"; SpectrumID: "31900"; scans: "38261"
Control	Control_n1	APC7_HUMAN	Anaphase-promoting complex subunit 7 OS=Homo sapiens OX=9606 GN=ANAPC7 PE=1 SV=4	1	8.41e-05	66839.7	4	4	4	DMAAAGLHSNVR	R	L	0.989	42.3	25	35.9		1240.6	2	0.0034	2.7	43	54	mock_130m_qe4 (F040676)	File: "D:\RawData\Q-EX\190327_kosuge PRELP MS\mock_130m_qe4.raw"; SpectrumID: "7865"; scans: "11787"
Control	Control_n1	APC7_HUMAN	Anaphase-promoting complex subunit 7 OS=Homo sapiens OX=9606 GN=ANAPC7 PE=1 SV=4	1	8.41e-05	66839.7	4	4	4	GMDVYGYLLAR	K	E	0.985	43	25	43		1256.63	2	0.004	3.2	307	317	mock_130m_qe4 (F040676)	File: "D:\RawData\Q-EX\190327_kosuge PRELP MS\mock_130m_qe4.raw"; SpectrumID: "31545"; scans: "37870"
Control	Control_n1	APC7_HUMAN	Anaphase-promoting complex subunit 7 OS=Homo sapiens OX=9606 GN=ANAPC7 PE=1 SV=4	1	8.41e-05	66839.7	4	4	4	LEDVENLGCR	R	L	0.979	33.9	25	32.6	Carbamidomethyl (+57)	1203.56	2	0.00095	0.79	321	330	mock_130m_qe4 (F040676)	File: "D:\RawData\Q-EX\190327_kosuge PRELP MS\mock_130m_qe4.raw"; SpectrumID: "14071"; scans: "18642"
Control	Control_n1	API5_HUMAN	Apoptosis inhibitor 5 OS=Homo sapiens OX=9606 GN=API5 PE=1 SV=3	1	6.31e-05	58988.8	2	2	3	GTLGGLFSQILQGEDIVR	K	E	0.997	85	25	85		1902.02	2	0.0017	0.89	131	148	mock_130m_qe4 (F040676)	File: "D:\RawData\Q-EX\190327_kosuge PRELP MS\mock_130m_qe4.raw"; SpectrumID: "44720"; scans: "52385"
Control	Control_n1	API5_HUMAN	Apoptosis inhibitor 5 OS=Homo sapiens OX=9606 GN=API5 PE=1 SV=3	1	6.31e-05	58988.8	2	2	3	GTLGGLFSQILQGEDIVR	K	E	0.997	86	25	86		1902.02	2	0.0028	1.5	131	148	mock_130m_qe4 (F040676)	File: "D:\RawData\Q-EX\190327_kosuge PRELP MS\mock_130m_qe4.raw"; SpectrumID: "44808"; scans: "52482"
Control	Control_n1	API5_HUMAN	Apoptosis inhibitor 5 OS=Homo sapiens OX=9606 GN=API5 PE=1 SV=3	1	6.31e-05	58988.8	2	2	3	NYGILADATEQVGQHK	R	D	0.986	32.5	26.1	32.5		1742.86	3	1.2e-05	0.0069	10	25	mock_130m_qe4 (F040676)	File: "D:\RawData\Q-EX\190327_kosuge PRELP MS\mock_130m_qe4.raw"; SpectrumID: "20064"; scans: "25234"
Control	Control_n1	APMAP_HUMAN	Adipocyte plasma membrane-associated protein OS=Homo sapiens OX=9606 GN=APMAP PE=1 SV=2	0.69	2.1e-05	46463.5	1	1	1	LLEYDTVTR	R	E	0.957	34.5	25	23		1108.58	2	-0.00092	-0.83	239	247	mock_130m_qe4 (F040676)	File: "D:\RawData\Q-EX\190327_kosuge PRELP MS\mock_130m_qe4.raw"; SpectrumID: "16023"; scans: "20789"
Control	Control_n1	AQR_HUMAN	RNA helicase aquarius OS=Homo sapiens OX=9606 GN=AQR PE=1 SV=4	0.928	2.1e-05	171282	1	1	1	TDVAVQIISNIYHNFPEQR	K	T	0.996	42.8	27.5	42.8		2243.13	3	-0.00026	-0.11	830	848	mock_130m_qe4 (F040676)	File: "D:\RawData\Q-EX\190327_kosuge PRELP MS\mock_130m_qe4.raw"; SpectrumID: "40172"; scans: "47360"
Control	Control_n1	ARF3_HUMAN	ADP-ribosylation factor 3 OS=Homo sapiens OX=9606 GN=ARF3 PE=1 SV=2	1	0.000126	20583.7	6	6	6	DAVLLVFANK	R	Q	0.997	58.7	25	57.7		1088.62	2	0.0018	1.6	118	127	mock_130m_qe4 (F040676)	File: "D:\RawData\Q-EX\190327_kosuge PRELP MS\mock_130m_qe4.raw"; SpectrumID: "29578"; scans: "35704"
Control	Control_n1	ARF3_HUMAN	ADP-ribosylation factor 3 OS=Homo sapiens OX=9606 GN=ARF3 PE=1 SV=2	1	0.000126	20583.7	6	6	6	ILMVGLDAAGK	R	T	0.997	59.8	25	52.8		1086.61	2	0.0029	2.7	20	30	mock_130m_qe4 (F040676)	File: "D:\RawData\Q-EX\190327_kosuge PRELP MS\mock_130m_qe4.raw"; SpectrumID: "22498"; scans: "27912"
Control	Control_n1	ARF3_HUMAN	ADP-ribosylation factor 3 OS=Homo sapiens OX=9606 GN=ARF3 PE=1 SV=2	1	0.000126	20583.7	6	6	6	LGEIVTTIPTIGFNVETVEYK	K	N	0.997	73	25	73		2322.24	3	0.0027	1.2	39	59	mock_130m_qe4 (F040676)	File: "D:\RawData\Q-EX\190327_kosuge PRELP MS\mock_130m_qe4.raw"; SpectrumID: "38687"; scans: "45727"
Control	Control_n1	ARF3_HUMAN	ADP-ribosylation factor 3 OS=Homo sapiens OX=9606 GN=ARF3 PE=1 SV=2	1	0.000126	20583.7	6	6	6	MLAEDELR	R	D	0.99	43.8	25	30.3		975.47	2	0.00088	0.9	110	117	mock_130m_qe4 (F040676)	File: "D:\RawData\Q-EX\190327_kosuge PRELP MS\mock_130m_qe4.raw"; SpectrumID: "13951"; scans: "18510"
Control	Control_n1	ARF3_HUMAN	ADP-ribosylation factor 3 OS=Homo sapiens OX=9606 GN=ARF3 PE=1 SV=2	1	0.000126	20583.7	6	6	6	NISFTVWDVGGQDK	K	I	0.997	71.1	25.5	71.1		1564.75	2	-0.00056	-0.36	60	73	mock_130m_qe4 (F040676)	File: "D:\RawData\Q-EX\190327_kosuge PRELP MS\mock_130m_qe4.raw"; SpectrumID: "31125"; scans: "37408"
Control	Control_n1	ARF3_HUMAN	ADP-ribosylation factor 3 OS=Homo sapiens OX=9606 GN=ARF3 PE=1 SV=2	1	0.000126	20583.7	6	6	6	QDLPNAMNAAEITDK	K	L	0.997	101	26.1	101		1629.77	2	0.0021	1.3	128	142	mock_130m_qe4 (F040676)	File: "D:\RawData\Q-EX\190327_kosuge PRELP MS\mock_130m_qe4.raw"; SpectrumID: "21095"; scans: "26369"
Control	Control_n1	ARF1_HUMAN	ADP-ribosylation factor 1 OS=Homo sapiens OX=9606 GN=ARF1 PE=1 SV=2	1	0.000126	20679.6	6	6	6	DAVLLVFANK	R	Q	0.997	58.7	25	57.7		1088.62	2	0.0018	1.6	118	127	mock_130m_qe4 (F040676)	File: "D:\RawData\Q-EX\190327_kosuge PRELP MS\mock_130m_qe4.raw"; SpectrumID: "29578"; scans: "35704"
Control	Control_n1	ARF1_HUMAN	ADP-ribosylation factor 1 OS=Homo sapiens OX=9606 GN=ARF1 PE=1 SV=2	1	0.000126	20679.6	6	6	6	ILMVGLDAAGK	R	T	0.997	59.8	25	52.8		1086.61	2	0.0029	2.7	20	30	mock_130m_qe4 (F040676)	File: "D:\RawData\Q-EX\190327_kosuge PRELP MS\mock_130m_qe4.raw"; SpectrumID: "22498"; scans: "27912"
Control	Control_n1	ARF1_HUMAN	ADP-ribosylation factor 1 OS=Homo sapiens OX=9606 GN=ARF1 PE=1 SV=2	1	0.000126	20679.6	6	6	6	LGEIVTTIPTIGFNVETVEYK	K	N	0.997	73	25	73		2322.24	3	0.0027	1.2	39	59	mock_130m_qe4 (F040676)	File: "D:\RawData\Q-EX\190327_kosuge PRELP MS\mock_130m_qe4.raw"; SpectrumID: "38687"; scans: "45727"
Control	Control_n1	ARF1_HUMAN	ADP-ribosylation factor 1 OS=Homo sapiens OX=9606 GN=ARF1 PE=1 SV=2	1	0.000126	20679.6	6	6	6	MLAEDELR	R	D	0.99	43.8	25	30.3		975.47	2	0.00088	0.9	110	117	mock_130m_qe4 (F040676)	File: "D:\RawData\Q-EX\190327_kosuge PRELP MS\mock_130m_qe4.raw"; SpectrumID: "13951"; scans: "18510"
Control	Control_n1	ARF1_HUMAN	ADP-ribosylation factor 1 OS=Homo sapiens OX=9606 GN=ARF1 PE=1 SV=2	1	0.000126	20679.6	6	6	6	NISFTVWDVGGQDK	K	I	0.997	71.1	25.5	71.1		1564.75	2	-0.00056	-0.36	60	73	mock_130m_qe4 (F040676)	File: "D:\RawData\Q-EX\190327_kosuge PRELP MS\mock_130m_qe4.raw"; SpectrumID: "31125"; scans: "37408"
Control	Control_n1	ARF1_HUMAN	ADP-ribosylation factor 1 OS=Homo sapiens OX=9606 GN=ARF1 PE=1 SV=2	1	0.000126	20679.6	6	6	6	QDLPNAMNAAEITDK	K	L	0.997	101	26.1	101		1629.77	2	0.0021	1.3	128	142	mock_130m_qe4 (F040676)	File: "D:\RawData\Q-EX\190327_kosuge PRELP MS\mock_130m_qe4.raw"; SpectrumID: "21095"; scans: "26369"
Control	Control_n1	ARF4_HUMAN	ADP-ribosylation factor 4 OS=Homo sapiens OX=9606 GN=ARF4 PE=1 SV=3	1	4.2e-05	20493.6	2	2	2	ILMVGLDAAGK	R	T	0.997	59.8	25	52.8		1086.61	2	0.0029	2.7	20	30	mock_130m_qe4 (F040676)	File: "D:\RawData\Q-EX\190327_kosuge PRELP MS\mock_130m_qe4.raw"; SpectrumID: "22498"; scans: "27912"
Control	Control_n1	ARF4_HUMAN	ADP-ribosylation factor 4 OS=Homo sapiens OX=9606 GN=ARF4 PE=1 SV=3	1	4.2e-05	20493.6	2	2	2	IQEVADELQK	R	M	0.972	46.2	25	28.9		1171.61	2	0.0052	4.4	100	109	mock_130m_qe4 (F040676)	File: "D:\RawData\Q-EX\190327_kosuge PRELP MS\mock_130m_qe4.raw"; SpectrumID: "11993"; scans: "16355"
Control	Control_n1	ARF4_HUMAN	ADP-ribosylation factor 4 OS=Homo sapiens OX=9606 GN=ARF4 PE=1 SV=3	1	4.2e-05	20493.6	2	2	2	LGEIVTTIPTIGFNVETVEYK	K	N	0.997	73	25	73		2322.24	3	0.0027	1.2	39	59	mock_130m_qe4 (F040676)	File: "D:\RawData\Q-EX\190327_kosuge PRELP MS\mock_130m_qe4.raw"; SpectrumID: "38687"; scans: "45727"
Control	Control_n1	ARF4_HUMAN	ADP-ribosylation factor 4 OS=Homo sapiens OX=9606 GN=ARF4 PE=1 SV=3	1	4.2e-05	20493.6	2	2	2	QDLPNAMAISEMTDK	K	L	0.997	90.4	25.7	90.4		1662.76	2	-0.0025	-1.5	128	142	mock_130m_qe4 (F040676)	File: "D:\RawData\Q-EX\190327_kosuge PRELP MS\mock_130m_qe4.raw"; SpectrumID: "26002"; scans: "31769"
Control	Control_n1	ARF5_HUMAN	ADP-ribosylation factor 5 OS=Homo sapiens OX=9606 GN=ARF5 PE=1 SV=2	0.804	2.1e-05	20512.1	1	1	1	DAVLLVFANK	R	Q	0.997	58.7	25	57.7		1088.62	2	0.0018	1.6	118	127	mock_130m_qe4 (F040676)	File: "D:\RawData\Q-EX\190327_kosuge PRELP MS\mock_130m_qe4.raw"; SpectrumID: "29578"; scans: "35704"
Control	Control_n1	ARF5_HUMAN	ADP-ribosylation factor 5 OS=Homo sapiens OX=9606 GN=ARF5 PE=1 SV=2	0.804	2.1e-05	20512.1	1	1	1	ILMVGLDAAGK	R	T	0.997	59.8	25	52.8		1086.61	2	0.0029	2.7	20	30	mock_130m_qe4 (F040676)	File: "D:\RawData\Q-EX\190327_kosuge PRELP MS\mock_130m_qe4.raw"; SpectrumID: "22498"; scans: "27912"
Control	Control_n1	ARF5_HUMAN	ADP-ribosylation factor 5 OS=Homo sapiens OX=9606 GN=ARF5 PE=1 SV=2	0.804	2.1e-05	20512.1	1	1	1	LGEIVTTIPTIGFNVETVEYK	K	N	0.997	73	25	73		2322.24	3	0.0027	1.2	39	59	mock_130m_qe4 (F040676)	File: "D:\RawData\Q-EX\190327_kosuge PRELP MS\mock_130m_qe4.raw"; SpectrumID: "38687"; scans: "45727"
Control	Control_n1	ARF5_HUMAN	ADP-ribosylation factor 5 OS=Homo sapiens OX=9606 GN=ARF5 PE=1 SV=2	0.804	2.1e-05	20512.1	1	1	1	VQESADELQK	R	M	0.987	41.6	25	39.3		1145.56	2	-0.00056	-0.49	100	109	mock_130m_qe4 (F040676)	File: "D:\RawData\Q-EX\190327_kosuge PRELP MS\mock_130m_qe4.raw"; SpectrumID: "5241"; scans: "8885"
Control	Control_n1	ARF6_HUMAN	ADP-ribosylation factor 6 OS=Homo sapiens OX=9606 GN=ARF6 PE=1 SV=2	0.996	2.1e-05	20065	1	1	1	ILMLGLDAAGK	R	T	0.963	34.7	25	28.2		1100.63	2	-0.00072	-0.66	16	26	mock_130m_qe4 (F040676)	File: "D:\RawData\Q-EX\190327_kosuge PRELP MS\mock_130m_qe4.raw"; SpectrumID: "26521"; scans: "32340"
Control	Control_n1	ARGI1_HUMAN	Arginase-1 OS=Homo sapiens OX=9606 GN=ARG1 PE=1 SV=2	1	6.31e-05	34718	3	3	3	GGVEEGPTVLR	R	K	0.989	36.8	25	29.2		1112.58	2	0.0014	1.3	22	32	mock_130m_qe4 (F040676)	File: "D:\RawData\Q-EX\190327_kosuge PRELP MS\mock_130m_qe4.raw"; SpectrumID: "11958"; scans: "16317"
Control	Control_n1	ARGI1_HUMAN	Arginase-1 OS=Homo sapiens OX=9606 GN=ARG1 PE=1 SV=2	1	6.31e-05	34718	3	3	3	TGLLSGLDIMEVNPSLGK	K	T	0.997	69.7	25	69.7		1842.98	2	0.0008	0.43	267	284	mock_130m_qe4 (F040676)	File: "D:\RawData\Q-EX\190327_kosuge PRELP MS\mock_130m_qe4.raw"; SpectrumID: "38530"; scans: "45554"
Control	Control_n1	ARGI1_HUMAN	Arginase-1 OS=Homo sapiens OX=9606 GN=ARG1 PE=1 SV=2	1	6.31e-05	34718	3	3	3	VMEETLSYLLGR	K	K	0.995	54	25.4	54		1409.72	2	-0.0013	-0.91	211	222	mock_130m_qe4 (F040676)	File: "D:\RawData\Q-EX\190327_kosuge PRELP MS\mock_130m_qe4.raw"; SpectrumID: "33871"; scans: "40429"
Control	Control_n1	ARGL1_HUMAN	Arginine and glutamate-rich protein 1 OS=Homo sapiens OX=9606 GN=ARGLU1 PE=1 SV=1	1	4.2e-05	33199.2	2	2	2	LIEEETAR	K	R	0.99	42.2	25	32.7		959.49	2	0.00086	0.89	125	132	mock_130m_qe4 (F040676)	File: "D:\RawData\Q-EX\190327_kosuge PRELP MS\mock_130m_qe4.raw"; SpectrumID: "5936"; scans: "9657"
Control	Control_n1	ARGL1_HUMAN	Arginine and glutamate-rich protein 1 OS=Homo sapiens OX=9606 GN=ARGLU1 PE=1 SV=1	1	4.2e-05	33199.2	2	2	2	QLLEELER	K	Q	0.99	63.1	25	18.5		1028.55	2	0.0021	2	171	178	mock_130m_qe4 (F040676)	File: "D:\RawData\Q-EX\190327_kosuge PRELP MS\mock_130m_qe4.raw"; SpectrumID: "20509"; scans: "25724"
Control	Control_n1	ARL1_HUMAN	ADP-ribosylation factor-like protein 1 OS=Homo sapiens OX=9606 GN=ARL1 PE=1 SV=1	1	4.2e-05	20400.2	2	2	2	ILILGLDGAGK	R	T	0.995	72.4	25	67.7		1068.65	2	-0.0034	-3.2	20	30	mock_130m_qe4 (F040676)	File: "D:\RawData\Q-EX\190327_kosuge PRELP MS\mock_130m_qe4.raw"; SpectrumID: "26848"; scans: "32701"
Control	Control_n1	ARL1_HUMAN	ADP-ribosylation factor-like protein 1 OS=Homo sapiens OX=9606 GN=ARL1 PE=1 SV=1	1	4.2e-05	20400.2	2	2	2	SELVAMLEEEELRK	K	A	0.993	37.2	25.5	37.2		1674.85	3	-0.00039	-0.23	105	118	mock_130m_qe4 (F040676)	File: "D:\RawData\Q-EX\190327_kosuge PRELP MS\mock_130m_qe4.raw"; SpectrumID: "27857"; scans: "33811"
Control	Control_n1	ARL8B_HUMAN	ADP-ribosylation factor-like protein 8B OS=Homo sapiens OX=9606 GN=ARL8B PE=1 SV=1	1	0.000126	21522	5	5	6	GVNAIVYMIDAADR	R	E	0.977	33.2	25.4	33.2		1506.75	2	0.0025	1.7	88	101	mock_130m_qe4 (F040676)	File: "D:\RawData\Q-EX\190327_kosuge PRELP MS\mock_130m_qe4.raw"; SpectrumID: "36855"; scans: "43711"
Control	Control_n1	ARL8B_HUMAN	ADP-ribosylation factor-like protein 8B OS=Homo sapiens OX=9606 GN=ARL8B PE=1 SV=1	1	0.000126	21522	5	5	6	GVNAIVYMIDAADR	R	E	0.997	63.9	25.1	63.9		1506.75	2	-0.0024	-1.6	88	101	mock_130m_qe4 (F040676)	File: "D:\RawData\Q-EX\190327_kosuge PRELP MS\mock_130m_qe4.raw"; SpectrumID: "36760"; scans: "43607"
Control	Control_n1	ARL8B_HUMAN	ADP-ribosylation factor-like protein 8B OS=Homo sapiens OX=9606 GN=ARL8B PE=1 SV=1	1	0.000126	21522	5	5	6	GVNAIVYMIDAADREK	R	I	0.997	50.2	26.2	50.2		1763.89	3	0.002	1.1	88	103	mock_130m_qe4 (F040676)	File: "D:\RawData\Q-EX\190327_kosuge PRELP MS\mock_130m_qe4.raw"; SpectrumID: "32664"; scans: "39101"
Control	Control_n1	ARL8B_HUMAN	ADP-ribosylation factor-like protein 8B OS=Homo sapiens OX=9606 GN=ARL8B PE=1 SV=1	1	0.000126	21522	5	5	6	IWDIGGQPR	K	F	0.979	32.9	25	0		1040.54	2	0.0014	1.3	69	77	mock_130m_qe4 (F040676)	File: "D:\RawData\Q-EX\190327_kosuge PRELP MS\mock_130m_qe4.raw"; SpectrumID: "18401"; scans: "23405"
Control	Control_n1	ARL8B_HUMAN	ADP-ribosylation factor-like protein 8B OS=Homo sapiens OX=9606 GN=ARL8B PE=1 SV=1	1	0.000126	21522	5	5	6	MNLSAIQDR	K	E	0.995	49.5	25	40.4		1046.52	2	0.0029	2.7	147	155	mock_130m_qe4 (F040676)	File: "D:\RawData\Q-EX\190327_kosuge PRELP MS\mock_130m_qe4.raw"; SpectrumID: "14686"; scans: "19319"
Control	Control_n1	ARL8B_HUMAN	ADP-ribosylation factor-like protein 8B OS=Homo sapiens OX=9606 GN=ARL8B PE=1 SV=1	1	0.000126	21522	5	5	6	NELHNLLDKPQLQGIPVLVLGNK	R	R	0.997	72.9	25	72.9		2551.45	3	0.0031	1.2	109	131	mock_130m_qe4 (F040676)	File: "D:\RawData\Q-EX\190327_kosuge PRELP MS\mock_130m_qe4.raw"; SpectrumID: "33367"; scans: "39875"
Control	Control_n1	ARMX3_HUMAN	Armadillo repeat-containing X-linked protein 3 OS=Homo sapiens OX=9606 GN=ARMCX3 PE=1 SV=1	1	0.000126	42483.8	5	5	6	AQVPSSLGSLFNK	R	K	0.991	49.6	25	44.3		1346.72	2	0.0046	3.4	283	295	mock_130m_qe4 (F040676)	File: "D:\RawData\Q-EX\190327_kosuge PRELP MS\mock_130m_qe4.raw"; SpectrumID: "26574"; scans: "32398"
Control	Control_n1	ARMX3_HUMAN	Armadillo repeat-containing X-linked protein 3 OS=Homo sapiens OX=9606 GN=ARMCX3 PE=1 SV=1	1	0.000126	42483.8	5	5	6	AQVPSSLGSLFNK	R	K	0.996	46.2	25	46.2		1346.72	2	0.0027	2	283	295	mock_130m_qe4 (F040676)	File: "D:\RawData\Q-EX\190327_kosuge PRELP MS\mock_130m_qe4.raw"; SpectrumID: "26663"; scans: "32497"
Control	Control_n1	ARMX3_HUMAN	Armadillo repeat-containing X-linked protein 3 OS=Homo sapiens OX=9606 GN=ARMCX3 PE=1 SV=1	1	0.000126	42483.8	5	5	6	ASPNSDDTVLSPQELQK	R	V	0.96	34.2	27.1	32.3		1827.89	2	7.8e-05	0.043	109	125	mock_130m_qe4 (F040676)	File: "D:\RawData\Q-EX\190327_kosuge PRELP MS\mock_130m_qe4.raw"; SpectrumID: "17806"; scans: "22751"
Control	Control_n1	ARMX3_HUMAN	Armadillo repeat-containing X-linked protein 3 OS=Homo sapiens OX=9606 GN=ARMCX3 PE=1 SV=1	1	0.000126	42483.8	5	5	6	DLGGLPIVAK	R	I	0.982	36.3	25	36.3		981.59	2	0.00024	0.24	161	170	mock_130m_qe4 (F040676)	File: "D:\RawData\Q-EX\190327_kosuge PRELP MS\mock_130m_qe4.raw"; SpectrumID: "23486"; scans: "28999"
Control	Control_n1	ARMX3_HUMAN	Armadillo repeat-containing X-linked protein 3 OS=Homo sapiens OX=9606 GN=ARMCX3 PE=1 SV=1	1	0.000126	42483.8	5	5	6	MAEGGSGDVDDAGDCSGAR	K	Y	0.995	42.1	25	42.1	Carbamidomethyl (+57)	1825.69	2	0.0025	1.4	38	56	mock_130m_qe4 (F040676)	File: "D:\RawData\Q-EX\190327_kosuge PRELP MS\mock_130m_qe4.raw"; SpectrumID: "7118"; scans: "10963"
Control	Control_n1	ARMX3_HUMAN	Armadillo repeat-containing X-linked protein 3 OS=Homo sapiens OX=9606 GN=ARMCX3 PE=1 SV=1	1	0.000126	42483.8	5	5	6	VYMNQVCDDTITSR	K	L	0.997	73	26.2	73	Carbamidomethyl (+57)	1700.75	2	0.00041	0.24	202	215	mock_130m_qe4 (F040676)	File: "D:\RawData\Q-EX\190327_kosuge PRELP MS\mock_130m_qe4.raw"; SpectrumID: "16771"; scans: "21612"
Control	Control_n1	ARPC4_HUMAN	Actin-related protein 2/3 complex subunit 4 OS=Homo sapiens OX=9606 GN=ARPC4 PE=1 SV=3	1	6.31e-05	19649.4	3	3	3	AENFFILR	R	R	0.99	60.8	25	60.8		1008.54	2	0.0028	2.7	98	105	mock_130m_qe4 (F040676)	File: "D:\RawData\Q-EX\190327_kosuge PRELP MS\mock_130m_qe4.raw"; SpectrumID: "27686"; scans: "33623"
Control	Control_n1	ARPC4_HUMAN	Actin-related protein 2/3 complex subunit 4 OS=Homo sapiens OX=9606 GN=ARPC4 PE=1 SV=3	1	6.31e-05	19649.4	3	3	3	ELLLQPVTISR	K	N	0.945	28.6	25	28.6		1267.75	2	0.0013	1	45	55	mock_130m_qe4 (F040676)	File: "D:\RawData\Q-EX\190327_kosuge PRELP MS\mock_130m_qe4.raw"; SpectrumID: "25838"; scans: "31589"
Control	Control_n1	ARPC4_HUMAN	Actin-related protein 2/3 complex subunit 4 OS=Homo sapiens OX=9606 GN=ARPC4 PE=1 SV=3	1	6.31e-05	19649.4	3	3	3	IVAEEFLK	R	N	0.954	30.7	25	29.8		947.54	2	0.0022	2.3	159	166	mock_130m_qe4 (F040676)	File: "D:\RawData\Q-EX\190327_kosuge PRELP MS\mock_130m_qe4.raw"; SpectrumID: "20689"; scans: "25922"
Control	Control_n1	ASCC2_HUMAN	Activating signal cointegrator 1 complex subunit 2 OS=Homo sapiens OX=9606 GN=ASCC2 PE=1 SV=3	0.983	2.1e-05	86345	1	1	1	SVFLTFLR	R	M	0.976	32.3	25	20		981.57	2	0.0015	1.5	122	129	mock_130m_qe4 (F040676)	File: "D:\RawData\Q-EX\190327_kosuge PRELP MS\mock_130m_qe4.raw"; SpectrumID: "32713"; scans: "39155"
Control	Control_n1	ASCC3_HUMAN	Activating signal cointegrator 1 complex subunit 3 OS=Homo sapiens OX=9606 GN=ASCC3 PE=1 SV=3	1	0.00021	251449	10	10	10	DLADWLNIK	R	Q	0.986	38.1	25	38.1		1086.57	2	0.0025	2.3	1498	1506	mock_130m_qe4 (F040676)	File: "D:\RawData\Q-EX\190327_kosuge PRELP MS\mock_130m_qe4.raw"; SpectrumID: "37722"; scans: "44665"
Control	Control_n1	ASCC3_HUMAN	Activating signal cointegrator 1 complex subunit 3 OS=Homo sapiens OX=9606 GN=ASCC3 PE=1 SV=3	1	0.00021	251449	10	10	10	EMENIIATVR	R	D	0.995	50.2	25	39.4		1174.6	2	-0.00062	-0.53	1595	1604	mock_130m_qe4 (F040676)	File: "D:\RawData\Q-EX\190327_kosuge PRELP MS\mock_130m_qe4.raw"; SpectrumID: "21280"; scans: "26572"
Control	Control_n1	ASCC3_HUMAN	Activating signal cointegrator 1 complex subunit 3 OS=Homo sapiens OX=9606 GN=ASCC3 PE=1 SV=3	1	0.00021	251449	10	10	10	FRPVPLGQTFLGIK	R	C	0.985	29.2	25	29.2		1571.92	3	0.0011	0.67	676	689	mock_130m_qe4 (F040676)	File: "D:\RawData\Q-EX\190327_kosuge PRELP MS\mock_130m_qe4.raw"; SpectrumID: "28190"; scans: "34177"
Control	Control_n1	ASCC3_HUMAN	Activating signal cointegrator 1 complex subunit 3 OS=Homo sapiens OX=9606 GN=ASCC3 PE=1 SV=3	1	0.00021	251449	10	10	10	IVGLSTALANAR	R	D	0.997	48.6	25	48.5		1184.69	2	0.0008	0.67	1486	1497	mock_130m_qe4 (F040676)	File: "D:\RawData\Q-EX\190327_kosuge PRELP MS\mock_130m_qe4.raw"; SpectrumID: "21617"; scans: "26943"
Control	Control_n1	ASCC3_HUMAN	Activating signal cointegrator 1 complex subunit 3 OS=Homo sapiens OX=9606 GN=ASCC3 PE=1 SV=3	1	0.00021	251449	10	10	10	IVYVAPMK	K	A	0.953	35.2	25	35.2		919.52	2	0.0031	3.3	533	540	mock_130m_qe4 (F040676)	File: "D:\RawData\Q-EX\190327_kosuge PRELP MS\mock_130m_qe4.raw"; SpectrumID: "13196"; scans: "17679"
Control	Control_n1	ASCC3_HUMAN	Activating signal cointegrator 1 complex subunit 3 OS=Homo sapiens OX=9606 GN=ASCC3 PE=1 SV=3	1	0.00021	251449	10	10	10	LKPECSTEELLSILSDAEEYTDLPVR	R	H	0.997	83.1	29.3	74.8	Carbamidomethyl (+57)	3006.48	3	0.0028	0.92	1836	1861	mock_130m_qe4 (F040676)	File: "D:\RawData\Q-EX\190327_kosuge PRELP MS\mock_130m_qe4.raw"; SpectrumID: "46675"; scans: "54535"
Control	Control_n1	ASCC3_HUMAN	Activating signal cointegrator 1 complex subunit 3 OS=Homo sapiens OX=9606 GN=ASCC3 PE=1 SV=3	1	0.00021	251449	10	10	10	MQSINEDLKDILHAAK	K	Q	0.956	26	25.8	26		1824.94	4	-0.0025	-1.4	63	78	mock_130m_qe4 (F040676)	File: "D:\RawData\Q-EX\190327_kosuge PRELP MS\mock_130m_qe4.raw"; SpectrumID: "28982"; scans: "35048"
Control	Control_n1	ASCC3_HUMAN	Activating signal cointegrator 1 complex subunit 3 OS=Homo sapiens OX=9606 GN=ASCC3 PE=1 SV=3	1	0.00021	251449	10	10	10	TNFISSHTEKPVR	R	I	0.997	50.9	25	50.9		1514.79	3	0.0044	2.9	1473	1485	mock_130m_qe4 (F040676)	File: "D:\RawData\Q-EX\190327_kosuge PRELP MS\mock_130m_qe4.raw"; SpectrumID: "6542"; scans: "10327"
Control	Control_n1	ASCC3_HUMAN	Activating signal cointegrator 1 complex subunit 3 OS=Homo sapiens OX=9606 GN=ASCC3 PE=1 SV=3	1	0.00021	251449	10	10	10	TVAAELAIFR	K	V	0.997	60.8	25	60.8		1089.62	2	0.0011	1	1356	1365	mock_130m_qe4 (F040676)	File: "D:\RawData\Q-EX\190327_kosuge PRELP MS\mock_130m_qe4.raw"; SpectrumID: "28510"; scans: "34529"
Control	Control_n1	ASCC3_HUMAN	Activating signal cointegrator 1 complex subunit 3 OS=Homo sapiens OX=9606 GN=ASCC3 PE=1 SV=3	1	0.00021	251449	10	10	10	VSDSLTDLALK	K	-	0.997	69	25	61.3		1160.63	2	0.0024	2	2192	2202	mock_130m_qe4 (F040676)	File: "D:\RawData\Q-EX\190327_kosuge PRELP MS\mock_130m_qe4.raw"; SpectrumID: "22909"; scans: "28364"
Control	Control_n1	ASPH_HUMAN	Aspartyl/asparaginyl beta-hydroxylase OS=Homo sapiens OX=9606 GN=ASPH PE=1 SV=3	1	0.000126	85844.6	5	5	6	EGIESGDPGTDDGR	K	F	0.997	48.6	25	48.6		1403.58	2	0.001	0.74	513	526	mock_130m_qe4 (F040676)	File: "D:\RawData\Q-EX\190327_kosuge PRELP MS\mock_130m_qe4.raw"; SpectrumID: "7308"; scans: "11172"
Control	Control_n1	ASPH_HUMAN	Aspartyl/asparaginyl beta-hydroxylase OS=Homo sapiens OX=9606 GN=ASPH PE=1 SV=3	1	0.000126	85844.6	5	5	6	GAIETYQEVASLPDVPADLLK	R	L	0.995	43.8	26	43.5		2228.16	2	0.0025	1.1	400	420	mock_130m_qe4 (F040676)	File: "D:\RawData\Q-EX\190327_kosuge PRELP MS\mock_130m_qe4.raw"; SpectrumID: "38654"; scans: "45690"
Control	Control_n1	ASPH_HUMAN	Aspartyl/asparaginyl beta-hydroxylase OS=Homo sapiens OX=9606 GN=ASPH PE=1 SV=3	1	0.000126	85844.6	5	5	6	LGIYDADGDGDFDVDDAK	K	V	0.997	62.4	28	62.4		1899.8	2	-0.0018	-0.94	87	104	mock_130m_qe4 (F040676)	File: "D:\RawData\Q-EX\190327_kosuge PRELP MS\mock_130m_qe4.raw"; SpectrumID: "27621"; scans: "33551"
Control	Control_n1	ASPH_HUMAN	Aspartyl/asparaginyl beta-hydroxylase OS=Homo sapiens OX=9606 GN=ASPH PE=1 SV=3	1	0.000126	85844.6	5	5	6	LGIYDADGDGDFDVDDAK	K	V	0.997	110	28	110		1899.8	2	0.0025	1.3	87	104	mock_130m_qe4 (F040676)	File: "D:\RawData\Q-EX\190327_kosuge PRELP MS\mock_130m_qe4.raw"; SpectrumID: "27518"; scans: "33438"
Control	Control_n1	ASPH_HUMAN	Aspartyl/asparaginyl beta-hydroxylase OS=Homo sapiens OX=9606 GN=ASPH PE=1 SV=3	1	0.000126	85844.6	5	5	6	LIRDEGLAVMDK	K	A	0.946	23.7	25	23.7		1358.72	3	0.00049	0.36	596	607	mock_130m_qe4 (F040676)	File: "D:\RawData\Q-EX\190327_kosuge PRELP MS\mock_130m_qe4.raw"; SpectrumID: "15598"; scans: "20322"
Control	Control_n1	ASPH_HUMAN	Aspartyl/asparaginyl beta-hydroxylase OS=Homo sapiens OX=9606 GN=ASPH PE=1 SV=3	1	0.000126	85844.6	5	5	6	VLIFDDSFEHEVWQDASSFR	K	L	0.984	39.6	28.9	39.6		2426.12	3	-0.0026	-1.1	716	735	mock_130m_qe4 (F040676)	File: "D:\RawData\Q-EX\190327_kosuge PRELP MS\mock_130m_qe4.raw"; SpectrumID: "42124"; scans: "49525"
Control	Control_n1	AT1A1_HUMAN	Sodium/potassium-transporting ATPase subunit alpha-1 OS=Homo sapiens OX=9606 GN=ATP1A1 PE=1 SV=1	1	0.000273	112882	11	13	13	AAVPDAVGK	R	C	0.961	29	25	26.1		826.46	2	0.0011	1.4	597	605	mock_130m_qe4 (F040676)	File: "D:\RawData\Q-EX\190327_kosuge PRELP MS\mock_130m_qe4.raw"; SpectrumID: "5552"; scans: "9231"
Control	Control_n1	AT1A1_HUMAN	Sodium/potassium-transporting ATPase subunit alpha-1 OS=Homo sapiens OX=9606 GN=ATP1A1 PE=1 SV=1	1	0.000273	112882	11	13	13	AVAGDASESALLK	R	C	0.997	64.9	25	62.8		1230.65	2	0.0019	1.5	446	458	mock_130m_qe4 (F040676)	File: "D:\RawData\Q-EX\190327_kosuge PRELP MS\mock_130m_qe4.raw"; SpectrumID: "14194"; scans: "18777"
Control	Control_n1	AT1A1_HUMAN	Sodium/potassium-transporting ATPase subunit alpha-1 OS=Homo sapiens OX=9606 GN=ATP1A1 PE=1 SV=1	1	0.000273	112882	11	13	13	DMTSEQLDDILK	K	Y	0.997	85.2	25.1	85.2		1406.66	2	9.8e-05	0.07	672	683	mock_130m_qe4 (F040676)	File: "D:\RawData\Q-EX\190327_kosuge PRELP MS\mock_130m_qe4.raw"; SpectrumID: "29587"; scans: "35714"
Control	Control_n1	AT1A1_HUMAN	Sodium/potassium-transporting ATPase subunit alpha-1 OS=Homo sapiens OX=9606 GN=ATP1A1 PE=1 SV=1	1	0.000273	112882	11	13	13	EQPLDEELKDAFQNAYLELGGLGER	K	V	0.978	37.2	29.4	36.8		2833.38	3	-0.0024	-0.84	527	551	mock_130m_qe4 (F040676)	File: "D:\RawData\Q-EX\190327_kosuge PRELP MS\mock_130m_qe4.raw"; SpectrumID: "47690"; scans: "55652"
Control	Control_n1	AT1A1_HUMAN	Sodium/potassium-transporting ATPase subunit alpha-1 OS=Homo sapiens OX=9606 GN=ATP1A1 PE=1 SV=1	1	0.000273	112882	11	13	13	GIVVYTGDR	R	T	0.988	47.2	25	47.2		978.52	2	0.0035	3.6	256	264	mock_130m_qe4 (F040676)	File: "D:\RawData\Q-EX\190327_kosuge PRELP MS\mock_130m_qe4.raw"; SpectrumID: "11823"; scans: "16167"
Control	Control_n1	AT1A1_HUMAN	Sodium/potassium-transporting ATPase subunit alpha-1 OS=Homo sapiens OX=9606 GN=ATP1A1 PE=1 SV=1	1	0.000273	112882	11	13	13	NSVFQQGMK	R	N	0.96	30.4	25	30.4		1037.5	2	0.00058	0.56	942	950	mock_130m_qe4 (F040676)	File: "D:\RawData\Q-EX\190327_kosuge PRELP MS\mock_130m_qe4.raw"; SpectrumID: "9902"; scans: "14038"
Control	Control_n1	AT1A1_HUMAN	Sodium/potassium-transporting ATPase subunit alpha-1 OS=Homo sapiens OX=9606 GN=ATP1A1 PE=1 SV=1	1	0.000273	112882	11	13	13	QAADMILLDDNFASIVTGVEEGR	K	L	0.971	52.8	29.2	47.4		2463.18	3	-0.011	-4.3	744	766	mock_130m_qe4 (F040676)	File: "D:\RawData\Q-EX\190327_kosuge PRELP MS\mock_130m_qe4.raw"; SpectrumID: "47263"; scans: "55182"
Control	Control_n1	AT1A1_HUMAN	Sodium/potassium-transporting ATPase subunit alpha-1 OS=Homo sapiens OX=9606 GN=ATP1A1 PE=1 SV=1	1	0.000273	112882	11	13	13	QAADMILLDDNFASIVTGVEEGR	K	L	0.979	45.7	28.9	45.7		2463.19	2	-0.0049	-2	744	766	mock_130m_qe4 (F040676)	File: "D:\RawData\Q-EX\190327_kosuge PRELP MS\mock_130m_qe4.raw"; SpectrumID: "47260"; scans: "55179"
Control	Control_n1	AT1A1_HUMAN	Sodium/potassium-transporting ATPase subunit alpha-1 OS=Homo sapiens OX=9606 GN=ATP1A1 PE=1 SV=1	1	0.000273	112882	11	13	13	QGAIVAVTGDGVNDSPALK	R	K	0.996	46.4	25	46.4		1810.94	2	0.0008	0.44	708	726	mock_130m_qe4 (F040676)	File: "D:\RawData\Q-EX\190327_kosuge PRELP MS\mock_130m_qe4.raw"; SpectrumID: "20267"; scans: "25458"
Control	Control_n1	AT1A1_HUMAN	Sodium/potassium-transporting ATPase subunit alpha-1 OS=Homo sapiens OX=9606 GN=ATP1A1 PE=1 SV=1	1	0.000273	112882	11	13	13	SPDFTNENPLETR	R	N	0.997	61.7	26	61.7		1518.7	2	0.0015	0.96	228	240	mock_130m_qe4 (F040676)	File: "D:\RawData\Q-EX\190327_kosuge PRELP MS\mock_130m_qe4.raw"; SpectrumID: "20790"; scans: "26033"
Control	Control_n1	AT1A1_HUMAN	Sodium/potassium-transporting ATPase subunit alpha-1 OS=Homo sapiens OX=9606 GN=ATP1A1 PE=1 SV=1	1	0.000273	112882	11	13	13	TSATWLALSR	K	I	0.995	48.1	25	48		1104.6	2	0.0027	2.4	414	423	mock_130m_qe4 (F040676)	File: "D:\RawData\Q-EX\190327_kosuge PRELP MS\mock_130m_qe4.raw"; SpectrumID: "22603"; scans: "28027"
Control	Control_n1	AT1A1_HUMAN	Sodium/potassium-transporting ATPase subunit alpha-1 OS=Homo sapiens OX=9606 GN=ATP1A1 PE=1 SV=1	1	0.000273	112882	11	13	13	VIMVTGDHPITAK	K	A	0.991	45.1	25	45.1		1380.74	2	-0.00088	-0.64	613	625	mock_130m_qe4 (F040676)	File: "D:\RawData\Q-EX\190327_kosuge PRELP MS\mock_130m_qe4.raw"; SpectrumID: "11538"; scans: "15839"
Control	Control_n1	AT1A1_HUMAN	Sodium/potassium-transporting ATPase subunit alpha-1 OS=Homo sapiens OX=9606 GN=ATP1A1 PE=1 SV=1	1	0.000273	112882	11	13	13	VIMVTGDHPITAK	K	A	0.997	41.1	25	41.1		1380.75	3	0.0014	0.98	613	625	mock_130m_qe4 (F040676)	File: "D:\RawData\Q-EX\190327_kosuge PRELP MS\mock_130m_qe4.raw"; SpectrumID: "11530"; scans: "15830"
Control	Control_n1	AT2A2_HUMAN	Sarcoplasmic/endoplasmic reticulum calcium ATPase 2 OS=Homo sapiens OX=9606 GN=ATP2A2 PE=1 SV=1	1	0.00042	114741	17	19	20	DIVPGDIVEIAVGDKVPADIR	K	L	0.949	30.5	25	30.5		2190.19	3	-0.0032	-1.4	144	164	mock_130m_qe4 (F040676)	File: "D:\RawData\Q-EX\190327_kosuge PRELP MS\mock_130m_qe4.raw"; SpectrumID: "37491"; scans: "44411"
Control	Control_n1	AT2A2_HUMAN	Sarcoplasmic/endoplasmic reticulum calcium ATPase 2 OS=Homo sapiens OX=9606 GN=ATP2A2 PE=1 SV=1	1	0.00042	114741	17	19	20	DIVPGDIVEIAVGDKVPADIR	K	L	0.995	35	25	35		2190.19	3	0.002	0.9	144	164	mock_130m_qe4 (F040676)	File: "D:\RawData\Q-EX\190327_kosuge PRELP MS\mock_130m_qe4.raw"; SpectrumID: "37592"; scans: "44522"
Control	Control_n1	AT2A2_HUMAN	Sarcoplasmic/endoplasmic reticulum calcium ATPase 2 OS=Homo sapiens OX=9606 GN=ATP2A2 PE=1 SV=1	1	0.00042	114741	17	19	20	EFDELNPSAQR	R	D	0.988	40.2	25	40.2		1304.6	2	-6.2e-05	-0.047	656	666	mock_130m_qe4 (F040676)	File: "D:\RawData\Q-EX\190327_kosuge PRELP MS\mock_130m_qe4.raw"; SpectrumID: "15741"; scans: "20479"
Control	Control_n1	AT2A2_HUMAN	Sarcoplasmic/endoplasmic reticulum calcium ATPase 2 OS=Homo sapiens OX=9606 GN=ATP2A2 PE=1 SV=1	1	0.00042	114741	17	19	20	EWGSGSDTLR	R	C	0.981	34.4	25	31		1106.5	2	0.00086	0.77	550	559	mock_130m_qe4 (F040676)	File: "D:\RawData\Q-EX\190327_kosuge PRELP MS\mock_130m_qe4.raw"; SpectrumID: "12271"; scans: "16661"
Control	Control_n1	AT2A2_HUMAN	Sarcoplasmic/endoplasmic reticulum calcium ATPase 2 OS=Homo sapiens OX=9606 GN=ATP2A2 PE=1 SV=1	1	0.00042	114741	17	19	20	GTAVAICR	K	R	0.99	49.8	25	49.8	Carbamidomethyl (+57)	846.44	2	0.0012	1.4	629	636	mock_130m_qe4 (F040676)	File: "D:\RawData\Q-EX\190327_kosuge PRELP MS\mock_130m_qe4.raw"; SpectrumID: "5467"; scans: "9135"
Control	Control_n1	AT2A2_HUMAN	Sarcoplasmic/endoplasmic reticulum calcium ATPase 2 OS=Homo sapiens OX=9606 GN=ATP2A2 PE=1 SV=1	1	0.00042	114741	17	19	20	IEVASSVK	R	L	0.99	48.6	25	40		831.47	2	0.0011	1.3	604	611	mock_130m_qe4 (F040676)	File: "D:\RawData\Q-EX\190327_kosuge PRELP MS\mock_130m_qe4.raw"; SpectrumID: "6011"; scans: "9740"
Control	Control_n1	AT2A2_HUMAN	Sarcoplasmic/endoplasmic reticulum calcium ATPase 2 OS=Homo sapiens OX=9606 GN=ATP2A2 PE=1 SV=1	1	0.00042	114741	17	19	20	IGIFGQDEDVTSK	R	A	0.997	61.3	25.6	61.3		1407.69	2	-0.00038	-0.27	638	650	mock_130m_qe4 (F040676)	File: "D:\RawData\Q-EX\190327_kosuge PRELP MS\mock_130m_qe4.raw"; SpectrumID: "22421"; scans: "27827"
Control	Control_n1	AT2A2_HUMAN	Sarcoplasmic/endoplasmic reticulum calcium ATPase 2 OS=Homo sapiens OX=9606 GN=ATP2A2 PE=1 SV=1	1	0.00042	114741	17	19	20	IRDEMVATEQER	K	T	0.993	44.4	25.7	44.4		1475.7	2	9.8e-05	0.066	235	246	mock_130m_qe4 (F040676)	File: "D:\RawData\Q-EX\190327_kosuge PRELP MS\mock_130m_qe4.raw"; SpectrumID: "7387"; scans: "11261"
Control	Control_n1	AT2A2_HUMAN	Sarcoplasmic/endoplasmic reticulum calcium ATPase 2 OS=Homo sapiens OX=9606 GN=ATP2A2 PE=1 SV=1	1	0.00042	114741	17	19	20	IRDEMVATEQER	K	T	0.997	45.3	25.8	45.3		1475.71	3	0.0012	0.81	235	246	mock_130m_qe4 (F040676)	File: "D:\RawData\Q-EX\190327_kosuge PRELP MS\mock_130m_qe4.raw"; SpectrumID: "7389"; scans: "11263"
Control	Control_n1	AT2A2_HUMAN	Sarcoplasmic/endoplasmic reticulum calcium ATPase 2 OS=Homo sapiens OX=9606 GN=ATP2A2 PE=1 SV=1	1	0.00042	114741	17	19	20	ISLPVILMDETLK	K	F	0.997	63.5	25	48.5		1470.84	2	0.00044	0.3	972	984	mock_130m_qe4 (F040676)	File: "D:\RawData\Q-EX\190327_kosuge PRELP MS\mock_130m_qe4.raw"; SpectrumID: "40120"; scans: "47303"
Control	Control_n1	AT2A2_HUMAN	Sarcoplasmic/endoplasmic reticulum calcium ATPase 2 OS=Homo sapiens OX=9606 GN=ATP2A2 PE=1 SV=1	1	0.00042	114741	17	19	20	KAEIGIAMGSGTAVAK	K	T	0.997	46.3	25	46.3		1502.82	3	0.0042	2.8	712	727	mock_130m_qe4 (F040676)	File: "D:\RawData\Q-EX\190327_kosuge PRELP MS\mock_130m_qe4.raw"; SpectrumID: "12628"; scans: "17054"
Control	Control_n1	AT2A2_HUMAN	Sarcoplasmic/endoplasmic reticulum calcium ATPase 2 OS=Homo sapiens OX=9606 GN=ATP2A2 PE=1 SV=1	1	0.00042	114741	17	19	20	MNVFDTELK	K	G	0.997	50.7	25	49		1095.53	2	0.002	1.8	452	460	mock_130m_qe4 (F040676)	File: "D:\RawData\Q-EX\190327_kosuge PRELP MS\mock_130m_qe4.raw"; SpectrumID: "22992"; scans: "28455"
Control	Control_n1	AT2A2_HUMAN	Sarcoplasmic/endoplasmic reticulum calcium ATPase 2 OS=Homo sapiens OX=9606 GN=ATP2A2 PE=1 SV=1	1	0.00042	114741	17	19	20	NAENAIEALK	R	E	0.997	47.7	25	47		1071.56	2	0.0019	1.8	111	120	mock_130m_qe4 (F040676)	File: "D:\RawData\Q-EX\190327_kosuge PRELP MS\mock_130m_qe4.raw"; SpectrumID: "15904"; scans: "20658"
Control	Control_n1	AT2A2_HUMAN	Sarcoplasmic/endoplasmic reticulum calcium ATPase 2 OS=Homo sapiens OX=9606 GN=ATP2A2 PE=1 SV=1	1	0.00042	114741	17	19	20	NMLFSGTNIAAGK	K	A	0.992	45.4	25	45.4		1322.66	2	-0.00048	-0.36	206	218	mock_130m_qe4 (F040676)	File: "D:\RawData\Q-EX\190327_kosuge PRELP MS\mock_130m_qe4.raw"; SpectrumID: "22041"; scans: "27409"
Control	Control_n1	AT2A2_HUMAN	Sarcoplasmic/endoplasmic reticulum calcium ATPase 2 OS=Homo sapiens OX=9606 GN=ATP2A2 PE=1 SV=1	1	0.00042	114741	17	19	20	SLPSVETLGCTSVICSDK	R	T	0.997	49.8	27.3	49.8	Carbamidomethyl (+57), Carbamidomethyl (+57)	1951.93	2	0.0022	1.1	335	352	mock_130m_qe4 (F040676)	File: "D:\RawData\Q-EX\190327_kosuge PRELP MS\mock_130m_qe4.raw"; SpectrumID: "26046"; scans: "31818"
Control	Control_n1	AT2A2_HUMAN	Sarcoplasmic/endoplasmic reticulum calcium ATPase 2 OS=Homo sapiens OX=9606 GN=ATP2A2 PE=1 SV=1	1	0.00042	114741	17	19	20	TASEMVLADDNFSTIVAAVEEGR	K	A	0.997	54.3	28.5	54.3		2424.15	3	-5.8e-05	-0.024	728	750	mock_130m_qe4 (F040676)	File: "D:\RawData\Q-EX\190327_kosuge PRELP MS\mock_130m_qe4.raw"; SpectrumID: "44377"; scans: "52007"
Control	Control_n1	AT2A2_HUMAN	Sarcoplasmic/endoplasmic reticulum calcium ATPase 2 OS=Homo sapiens OX=9606 GN=ATP2A2 PE=1 SV=1	1	0.00042	114741	17	19	20	TASEMVLADDNFSTIVAAVEEGR	K	A	0.997	106	28.5	98.5		2424.15	2	0.0011	0.44	728	750	mock_130m_qe4 (F040676)	File: "D:\RawData\Q-EX\190327_kosuge PRELP MS\mock_130m_qe4.raw"; SpectrumID: "44292"; scans: "51914"
Control	Control_n1	AT2A2_HUMAN	Sarcoplasmic/endoplasmic reticulum calcium ATPase 2 OS=Homo sapiens OX=9606 GN=ATP2A2 PE=1 SV=1	1	0.00042	114741	17	19	20	TGTLTTNQMSVCR	K	M	0.997	61.4	25.7	61.4	Carbamidomethyl (+57)	1467.68	2	0.0016	1.1	353	365	mock_130m_qe4 (F040676)	File: "D:\RawData\Q-EX\190327_kosuge PRELP MS\mock_130m_qe4.raw"; SpectrumID: "11404"; scans: "15691"
Control	Control_n1	AT2A2_HUMAN	Sarcoplasmic/endoplasmic reticulum calcium ATPase 2 OS=Homo sapiens OX=9606 GN=ATP2A2 PE=1 SV=1	1	0.00042	114741	17	19	20	VDQSILTGESVSVIK	R	H	0.992	41.7	25	41.7		1573.86	2	0.00068	0.43	175	189	mock_130m_qe4 (F040676)	File: "D:\RawData\Q-EX\190327_kosuge PRELP MS\mock_130m_qe4.raw"; SpectrumID: "24841"; scans: "30489"
Control	Control_n1	AT2A2_HUMAN	Sarcoplasmic/endoplasmic reticulum calcium ATPase 2 OS=Homo sapiens OX=9606 GN=ATP2A2 PE=1 SV=1	1	0.00042	114741	17	19	20	VSFYQLSHFLQCK	R	E	0.997	41.4	26.5	41.4	Carbamidomethyl (+57)	1655.82	3	0.0027	1.6	864	876	mock_130m_qe4 (F040676)	File: "D:\RawData\Q-EX\190327_kosuge PRELP MS\mock_130m_qe4.raw"; SpectrumID: "31589"; scans: "37919"
Control	Control_n1	AT2C1_HUMAN	Calcium-transporting ATPase type 2C member 1 OS=Homo sapiens OX=9606 GN=ATP2C1 PE=1 SV=3	0.761	2.1e-05	100561	1	1	1	MGLDGLQQDYIR	K	K	0.984	38	25.3	38		1407.69	2	0.0034	2.4	437	448	mock_130m_qe4 (F040676)	File: "D:\RawData\Q-EX\190327_kosuge PRELP MS\mock_130m_qe4.raw"; SpectrumID: "25882"; scans: "31637"
Control	Control_n1	ATP5E_HUMAN	ATP synthase subunit epsilon, mitochondrial OS=Homo sapiens OX=9606 GN=ATP5F1E PE=1 SV=2	1	6.31e-05	5761.8	2	2	3	DALKTEFK	R	A	0.984	34.6	25	27.5		950.51	2	0.0015	1.6	25	32	mock_130m_qe4 (F040676)	File: "D:\RawData\Q-EX\190327_kosuge PRELP MS\mock_130m_qe4.raw"; SpectrumID: "7498"; scans: "11383"
Control	Control_n1	ATP5E_HUMAN	ATP synthase subunit epsilon, mitochondrial OS=Homo sapiens OX=9606 GN=ATP5F1E PE=1 SV=2	1	6.31e-05	5761.8	2	2	3	QAGLSYIR	R	Y	0.99	48.6	25	28.5		906.49	2	0.0016	1.7	7	14	mock_130m_qe4 (F040676)	File: "D:\RawData\Q-EX\190327_kosuge PRELP MS\mock_130m_qe4.raw"; SpectrumID: "11997"; scans: "16360"
Control	Control_n1	ATP5E_HUMAN	ATP synthase subunit epsilon, mitochondrial OS=Homo sapiens OX=9606 GN=ATP5F1E PE=1 SV=2	1	6.31e-05	5761.8	2	2	3	QAGLSYIR	R	Y	0.99	55.2	25	37.8		906.49	2	0.0017	1.8	7	14	mock_130m_qe4 (F040676)	File: "D:\RawData\Q-EX\190327_kosuge PRELP MS\mock_130m_qe4.raw"; SpectrumID: "12091"; scans: "16463"
Control	Control_n1	AT5EL_HUMAN	ATP synthase subunit epsilon-like protein, mitochondrial OS=Homo sapiens OX=9606 GN=ATP5EP2 PE=3 SV=1	1	6.31e-05	5788.9	2	2	3	DALKTEFK	R	A	0.984	34.6	25	27.5		950.51	2	0.0015	1.6	25	32	mock_130m_qe4 (F040676)	File: "D:\RawData\Q-EX\190327_kosuge PRELP MS\mock_130m_qe4.raw"; SpectrumID: "7498"; scans: "11383"
Control	Control_n1	AT5EL_HUMAN	ATP synthase subunit epsilon-like protein, mitochondrial OS=Homo sapiens OX=9606 GN=ATP5EP2 PE=3 SV=1	1	6.31e-05	5788.9	2	2	3	QAGLSYIR	R	Y	0.99	48.6	25	28.5		906.49	2	0.0016	1.7	7	14	mock_130m_qe4 (F040676)	File: "D:\RawData\Q-EX\190327_kosuge PRELP MS\mock_130m_qe4.raw"; SpectrumID: "11997"; scans: "16360"
Control	Control_n1	AT5EL_HUMAN	ATP synthase subunit epsilon-like protein, mitochondrial OS=Homo sapiens OX=9606 GN=ATP5EP2 PE=3 SV=1	1	6.31e-05	5788.9	2	2	3	QAGLSYIR	R	Y	0.99	55.2	25	37.8		906.49	2	0.0017	1.8	7	14	mock_130m_qe4 (F040676)	File: "D:\RawData\Q-EX\190327_kosuge PRELP MS\mock_130m_qe4.raw"; SpectrumID: "12091"; scans: "16463"
Control	Control_n1	AT5F1_HUMAN	ATP synthase F(0) complex subunit B1, mitochondrial OS=Homo sapiens OX=9606 GN=ATP5PB PE=1 SV=2	1	0.000715	28890.8	10	15	34	EQEHMINWVEK	K	H	0.954	23.6	25.6	23.6		1441.67	3	0.0019	1.3	211	221	mock_130m_qe4 (F040676)	File: "D:\RawData\Q-EX\190327_kosuge PRELP MS\mock_130m_qe4.raw"; SpectrumID: "15928"; scans: "20685"
Control	Control_n1	AT5F1_HUMAN	ATP synthase F(0) complex subunit B1, mitochondrial OS=Homo sapiens OX=9606 GN=ATP5PB PE=1 SV=2	1	0.000715	28890.8	10	15	34	EQEHMINWVEK	K	H	0.997	44.7	25.4	44.7		1441.67	3	0.0011	0.74	211	221	mock_130m_qe4 (F040676)	File: "D:\RawData\Q-EX\190327_kosuge PRELP MS\mock_130m_qe4.raw"; SpectrumID: "16016"; scans: "20782"
Control	Control_n1	AT5F1_HUMAN	ATP synthase F(0) complex subunit B1, mitochondrial OS=Homo sapiens OX=9606 GN=ATP5PB PE=1 SV=2	1	0.000715	28890.8	10	15	34	EQEHMINWVEK	K	H	0.997	69.8	25.4	62.3		1441.67	2	0.001	0.71	211	221	mock_130m_qe4 (F040676)	File: "D:\RawData\Q-EX\190327_kosuge PRELP MS\mock_130m_qe4.raw"; SpectrumID: "15948"; scans: "20707"
Control	Control_n1	AT5F1_HUMAN	ATP synthase F(0) complex subunit B1, mitochondrial OS=Homo sapiens OX=9606 GN=ATP5PB PE=1 SV=2	1	0.000715	28890.8	10	15	34	HVVQSISTQQEK	K	E	0.986	34.4	25	34.4		1382.71	3	-0.00079	-0.57	222	233	mock_130m_qe4 (F040676)	File: "D:\RawData\Q-EX\190327_kosuge PRELP MS\mock_130m_qe4.raw"; SpectrumID: "3564"; scans: "7023"
Control	Control_n1	AT5F1_HUMAN	ATP synthase F(0) complex subunit B1, mitochondrial OS=Homo sapiens OX=9606 GN=ATP5PB PE=1 SV=2	1	0.000715	28890.8	10	15	34	HVVQSISTQQEK	K	E	0.997	75.3	25	75.3		1382.72	2	0.0015	1.1	222	233	mock_130m_qe4 (F040676)	File: "D:\RawData\Q-EX\190327_kosuge PRELP MS\mock_130m_qe4.raw"; SpectrumID: "3553"; scans: "7011"
Control	Control_n1	AT5F1_HUMAN	ATP synthase F(0) complex subunit B1, mitochondrial OS=Homo sapiens OX=9606 GN=ATP5PB PE=1 SV=2	1	0.000715	28890.8	10	15	34	HYLFDVQR	R	N	0.99	44.7	25	44.7		1076.54	2	0.0018	1.7	164	171	mock_130m_qe4 (F040676)	File: "D:\RawData\Q-EX\190327_kosuge PRELP MS\mock_130m_qe4.raw"; SpectrumID: "15718"; scans: "20454"
Control	Control_n1	AT5F1_HUMAN	ATP synthase F(0) complex subunit B1, mitochondrial OS=Homo sapiens OX=9606 GN=ATP5PB PE=1 SV=2	1	0.000715	28890.8	10	15	34	HYLFDVQR	R	N	0.99	47.4	25	46.8		1076.54	2	0.0028	2.6	164	171	mock_130m_qe4 (F040676)	File: "D:\RawData\Q-EX\190327_kosuge PRELP MS\mock_130m_qe4.raw"; SpectrumID: "15805"; scans: "20550"
Control	Control_n1	AT5F1_HUMAN	ATP synthase F(0) complex subunit B1, mitochondrial OS=Homo sapiens OX=9606 GN=ATP5PB PE=1 SV=2	1	0.000715	28890.8	10	15	34	LAQLEEAK	K	Q	0.99	44.6	25	32.5		900.49	2	0.001	1.1	132	139	mock_130m_qe4 (F040676)	File: "D:\RawData\Q-EX\190327_kosuge PRELP MS\mock_130m_qe4.raw"; SpectrumID: "6518"; scans: "10300"
Control	Control_n1	AT5F1_HUMAN	ATP synthase F(0) complex subunit B1, mitochondrial OS=Homo sapiens OX=9606 GN=ATP5PB PE=1 SV=2	1	0.000715	28890.8	10	15	34	LAQLEEAK	K	Q	0.99	48.6	25	36.8		900.49	2	0.00046	0.51	132	139	mock_130m_qe4 (F040676)	File: "D:\RawData\Q-EX\190327_kosuge PRELP MS\mock_130m_qe4.raw"; SpectrumID: "6610"; scans: "10402"
Control	Control_n1	AT5F1_HUMAN	ATP synthase F(0) complex subunit B1, mitochondrial OS=Homo sapiens OX=9606 GN=ATP5PB PE=1 SV=2	1	0.000715	28890.8	10	15	34	LDYHISVQNMMR	R	R	0.985	42	25.7	42		1505.71	2	-0.00094	-0.63	197	208	mock_130m_qe4 (F040676)	File: "D:\RawData\Q-EX\190327_kosuge PRELP MS\mock_130m_qe4.raw"; SpectrumID: "23448"; scans: "28957"
Control	Control_n1	AT5F1_HUMAN	ATP synthase F(0) complex subunit B1, mitochondrial OS=Homo sapiens OX=9606 GN=ATP5PB PE=1 SV=2	1	0.000715	28890.8	10	15	34	LDYHISVQNMMR	R	R	0.994	36.1	25.1	36.1		1505.72	3	0.0034	2.3	197	208	mock_130m_qe4 (F040676)	File: "D:\RawData\Q-EX\190327_kosuge PRELP MS\mock_130m_qe4.raw"; SpectrumID: "23624"; scans: "29150"
Control	Control_n1	AT5F1_HUMAN	ATP synthase F(0) complex subunit B1, mitochondrial OS=Homo sapiens OX=9606 GN=ATP5PB PE=1 SV=2	1	0.000715	28890.8	10	15	34	LDYHISVQNMMR	R	R	0.997	39.8	25.2	39.8		1505.71	3	0.0027	1.8	197	208	mock_130m_qe4 (F040676)	File: "D:\RawData\Q-EX\190327_kosuge PRELP MS\mock_130m_qe4.raw"; SpectrumID: "23438"; scans: "28946"
Control	Control_n1	AT5F1_HUMAN	ATP synthase F(0) complex subunit B1, mitochondrial OS=Homo sapiens OX=9606 GN=ATP5PB PE=1 SV=2	1	0.000715	28890.8	10	15	34	LDYHISVQNMMR	R	R	0.997	39.7	25.5	39.7		1505.71	3	0.0016	1.1	197	208	mock_130m_qe4 (F040676)	File: "D:\RawData\Q-EX\190327_kosuge PRELP MS\mock_130m_qe4.raw"; SpectrumID: "23529"; scans: "29046"
Control	Control_n1	AT5F1_HUMAN	ATP synthase F(0) complex subunit B1, mitochondrial OS=Homo sapiens OX=9606 GN=ATP5PB PE=1 SV=2	1	0.000715	28890.8	10	15	34	NNIAMALEVTYR	R	E	0.99	46	25.6	46		1393.7	2	-0.0011	-0.79	172	183	mock_130m_qe4 (F040676)	File: "D:\RawData\Q-EX\190327_kosuge PRELP MS\mock_130m_qe4.raw"; SpectrumID: "26819"; scans: "32669"
Control	Control_n1	AT5F1_HUMAN	ATP synthase F(0) complex subunit B1, mitochondrial OS=Homo sapiens OX=9606 GN=ATP5PB PE=1 SV=2	1	0.000715	28890.8	10	15	34	NNIAMALEVTYR	R	E	0.991	44.9	25.5	44.7		1393.7	2	-0.00074	-0.53	172	183	mock_130m_qe4 (F040676)	File: "D:\RawData\Q-EX\190327_kosuge PRELP MS\mock_130m_qe4.raw"; SpectrumID: "26960"; scans: "32824"
Control	Control_n1	AT5F1_HUMAN	ATP synthase F(0) complex subunit B1, mitochondrial OS=Homo sapiens OX=9606 GN=ATP5PB PE=1 SV=2	1	0.000715	28890.8	10	15	34	NNIAMALEVTYR	R	E	0.991	43.6	25.3	36.3		1393.7	2	-0.00036	-0.26	172	183	mock_130m_qe4 (F040676)	File: "D:\RawData\Q-EX\190327_kosuge PRELP MS\mock_130m_qe4.raw"; SpectrumID: "27130"; scans: "33011"
Control	Control_n1	AT5F1_HUMAN	ATP synthase F(0) complex subunit B1, mitochondrial OS=Homo sapiens OX=9606 GN=ATP5PB PE=1 SV=2	1	0.000715	28890.8	10	15	34	NNIAMALEVTYR	R	E	0.996	57.3	25.3	57.3		1393.7	2	-0.0018	-1.3	172	183	mock_130m_qe4 (F040676)	File: "D:\RawData\Q-EX\190327_kosuge PRELP MS\mock_130m_qe4.raw"; SpectrumID: "26720"; scans: "32560"
Control	Control_n1	AT5F1_HUMAN	ATP synthase F(0) complex subunit B1, mitochondrial OS=Homo sapiens OX=9606 GN=ATP5PB PE=1 SV=2	1	0.000715	28890.8	10	15	34	NNIAMALEVTYR	R	E	0.997	67.7	25.3	67.7		1393.7	2	-0.00036	-0.26	172	183	mock_130m_qe4 (F040676)	File: "D:\RawData\Q-EX\190327_kosuge PRELP MS\mock_130m_qe4.raw"; SpectrumID: "26446"; scans: "32258"
Control	Control_n1	AT5F1_HUMAN	ATP synthase F(0) complex subunit B1, mitochondrial OS=Homo sapiens OX=9606 GN=ATP5PB PE=1 SV=2	1	0.000715	28890.8	10	15	34	NNIAMALEVTYR	R	E	0.997	58.6	25	58.6		1393.7	2	0.002	1.4	172	183	mock_130m_qe4 (F040676)	File: "D:\RawData\Q-EX\190327_kosuge PRELP MS\mock_130m_qe4.raw"; SpectrumID: "26626"; scans: "32456"
Control	Control_n1	AT5F1_HUMAN	ATP synthase F(0) complex subunit B1, mitochondrial OS=Homo sapiens OX=9606 GN=ATP5PB PE=1 SV=2	1	0.000715	28890.8	10	15	34	NNIAMALEVTYR	R	E	0.997	71.5	25	71.5		1393.7	2	0.0026	1.8	172	183	mock_130m_qe4 (F040676)	File: "D:\RawData\Q-EX\190327_kosuge PRELP MS\mock_130m_qe4.raw"; SpectrumID: "26350"; scans: "32152"
Control	Control_n1	AT5F1_HUMAN	ATP synthase F(0) complex subunit B1, mitochondrial OS=Homo sapiens OX=9606 GN=ATP5PB PE=1 SV=2	1	0.000715	28890.8	10	15	34	NNIAMALEVTYR	R	E	0.997	71.8	25	71.8		1393.7	2	0.002	1.4	172	183	mock_130m_qe4 (F040676)	File: "D:\RawData\Q-EX\190327_kosuge PRELP MS\mock_130m_qe4.raw"; SpectrumID: "26537"; scans: "32358"
Control	Control_n1	AT5F1_HUMAN	ATP synthase F(0) complex subunit B1, mitochondrial OS=Homo sapiens OX=9606 GN=ATP5PB PE=1 SV=2	1	0.000715	28890.8	10	15	34	NRLDYHISVQNMMR	K	R	0.977	28.2	26.6	25.5		1775.86	3	0.0019	1.1	195	208	mock_130m_qe4 (F040676)	File: "D:\RawData\Q-EX\190327_kosuge PRELP MS\mock_130m_qe4.raw"; SpectrumID: "19501"; scans: "24615"
Control	Control_n1	AT5F1_HUMAN	ATP synthase F(0) complex subunit B1, mitochondrial OS=Homo sapiens OX=9606 GN=ATP5PB PE=1 SV=2	1	0.000715	28890.8	10	15	34	QASIQHIQNAIDTEK	K	S	0.981	38.3	26.5	38.3		1694.86	3	-0.0026	-1.5	140	154	mock_130m_qe4 (F040676)	File: "D:\RawData\Q-EX\190327_kosuge PRELP MS\mock_130m_qe4.raw"; SpectrumID: "13795"; scans: "18338"
Control	Control_n1	AT5F1_HUMAN	ATP synthase F(0) complex subunit B1, mitochondrial OS=Homo sapiens OX=9606 GN=ATP5PB PE=1 SV=2	1	0.000715	28890.8	10	15	34	QASIQHIQNAIDTEK	K	S	0.994	48.2	26.3	47.3	Gln->pyro-Glu (-17)	1677.83	2	-0.00065	-0.39	140	154	mock_130m_qe4 (F040676)	File: "D:\RawData\Q-EX\190327_kosuge PRELP MS\mock_130m_qe4.raw"; SpectrumID: "21698"; scans: "27032"
Control	Control_n1	AT5F1_HUMAN	ATP synthase F(0) complex subunit B1, mitochondrial OS=Homo sapiens OX=9606 GN=ATP5PB PE=1 SV=2	1	0.000715	28890.8	10	15	34	QASIQHIQNAIDTEK	K	S	0.997	50.6	26.3	50.6		1694.86	3	0.00037	0.22	140	154	mock_130m_qe4 (F040676)	File: "D:\RawData\Q-EX\190327_kosuge PRELP MS\mock_130m_qe4.raw"; SpectrumID: "13886"; scans: "18439"
Control	Control_n1	AT5F1_HUMAN	ATP synthase F(0) complex subunit B1, mitochondrial OS=Homo sapiens OX=9606 GN=ATP5PB PE=1 SV=2	1	0.000715	28890.8	10	15	34	QASIQHIQNAIDTEK	K	S	0.997	69.6	26.3	69.5		1694.86	2	0.00074	0.44	140	154	mock_130m_qe4 (F040676)	File: "D:\RawData\Q-EX\190327_kosuge PRELP MS\mock_130m_qe4.raw"; SpectrumID: "13807"; scans: "18352"
Control	Control_n1	AT5F1_HUMAN	ATP synthase F(0) complex subunit B1, mitochondrial OS=Homo sapiens OX=9606 GN=ATP5PB PE=1 SV=2	1	0.000715	28890.8	10	15	34	QASIQHIQNAIDTEK	K	S	0.997	71.5	25.9	65.6	Gln->pyro-Glu (-17)	1677.83	2	0.0013	0.77	140	154	mock_130m_qe4 (F040676)	File: "D:\RawData\Q-EX\190327_kosuge PRELP MS\mock_130m_qe4.raw"; SpectrumID: "21608"; scans: "26933"
Control	Control_n1	AT5F1_HUMAN	ATP synthase F(0) complex subunit B1, mitochondrial OS=Homo sapiens OX=9606 GN=ATP5PB PE=1 SV=2	1	0.000715	28890.8	10	15	34	YGPFVADFADK	K	L	0.986	41.6	25	41.6		1228.58	2	0.0036	2.9	116	126	mock_130m_qe4 (F040676)	File: "D:\RawData\Q-EX\190327_kosuge PRELP MS\mock_130m_qe4.raw"; SpectrumID: "25875"; scans: "31630"
Control	Control_n1	AT5F1_HUMAN	ATP synthase F(0) complex subunit B1, mitochondrial OS=Homo sapiens OX=9606 GN=ATP5PB PE=1 SV=2	1	0.000715	28890.8	10	15	34	YGPFVADFADK	K	L	0.997	63	25	63		1228.58	2	-0.001	-0.85	116	126	mock_130m_qe4 (F040676)	File: "D:\RawData\Q-EX\190327_kosuge PRELP MS\mock_130m_qe4.raw"; SpectrumID: "25704"; scans: "31439"
Control	Control_n1	AT5F1_HUMAN	ATP synthase F(0) complex subunit B1, mitochondrial OS=Homo sapiens OX=9606 GN=ATP5PB PE=1 SV=2	1	0.000715	28890.8	10	15	34	YGPFVADFADK	K	L	0.997	62.6	25	62.6		1228.58	2	-0.00054	-0.44	116	126	mock_130m_qe4 (F040676)	File: "D:\RawData\Q-EX\190327_kosuge PRELP MS\mock_130m_qe4.raw"; SpectrumID: "25785"; scans: "31531"
Control	Control_n1	AT5F1_HUMAN	ATP synthase F(0) complex subunit B1, mitochondrial OS=Homo sapiens OX=9606 GN=ATP5PB PE=1 SV=2	1	0.000715	28890.8	10	15	34	YGPFVADFADK	K	L	0.997	65.9	25	62		1228.58	2	0.0026	2.1	116	126	mock_130m_qe4 (F040676)	File: "D:\RawData\Q-EX\190327_kosuge PRELP MS\mock_130m_qe4.raw"; SpectrumID: "25615"; scans: "31341"
Control	Control_n1	AT5F1_HUMAN	ATP synthase F(0) complex subunit B1, mitochondrial OS=Homo sapiens OX=9606 GN=ATP5PB PE=1 SV=2	1	0.000715	28890.8	10	15	34	YGPFVADFADK	K	L	0.997	72.9	25	72.1		1228.58	2	0.0019	1.5	116	126	mock_130m_qe4 (F040676)	File: "D:\RawData\Q-EX\190327_kosuge PRELP MS\mock_130m_qe4.raw"; SpectrumID: "25520"; scans: "31236"
Control	Control_n1	AT5F1_HUMAN	ATP synthase F(0) complex subunit B1, mitochondrial OS=Homo sapiens OX=9606 GN=ATP5PB PE=1 SV=2	1	0.000715	28890.8	10	15	34	YGPFVADFADKLNEQK	K	L	0.996	38	26.9	38		1840.9	3	0.0023	1.2	116	131	mock_130m_qe4 (F040676)	File: "D:\RawData\Q-EX\190327_kosuge PRELP MS\mock_130m_qe4.raw"; SpectrumID: "27095"; scans: "32973"
Control	Control_n1	AT5F1_HUMAN	ATP synthase F(0) complex subunit B1, mitochondrial OS=Homo sapiens OX=9606 GN=ATP5PB PE=1 SV=2	1	0.000715	28890.8	10	15	34	YGPFVADFADKLNEQK	K	L	0.997	58.9	26.7	58.9		1840.9	3	-0.0036	-1.9	116	131	mock_130m_qe4 (F040676)	File: "D:\RawData\Q-EX\190327_kosuge PRELP MS\mock_130m_qe4.raw"; SpectrumID: "27189"; scans: "33076"
Control	Control_n1	ATD3A_HUMAN	ATPase family AAA domain-containing protein 3A OS=Homo sapiens OX=9606 GN=ATAD3A PE=1 SV=2	1	0.000568	71352.2	16	18	27	ATLNAFLYR	R	T	0.997	58.3	25	57.3		1067.58	2	0.00076	0.71	479	487	mock_130m_qe4 (F040676)	File: "D:\RawData\Q-EX\190327_kosuge PRELP MS\mock_130m_qe4.raw"; SpectrumID: "23875"; scans: "29427"
Control	Control_n1	ATD3A_HUMAN	ATPase family AAA domain-containing protein 3A OS=Homo sapiens OX=9606 GN=ATAD3A PE=1 SV=2	1	0.000568	71352.2	16	18	27	ATLNAFLYR	R	T	0.997	57.8	25	57.7		1067.58	2	0.0015	1.4	479	487	mock_130m_qe4 (F040676)	File: "D:\RawData\Q-EX\190327_kosuge PRELP MS\mock_130m_qe4.raw"; SpectrumID: "23789"; scans: "29332"
Control	Control_n1	ATD3A_HUMAN	ATPase family AAA domain-containing protein 3A OS=Homo sapiens OX=9606 GN=ATAD3A PE=1 SV=2	1	0.000568	71352.2	16	18	27	DALNLAQMQEQTLQLEQQSK	K	L	0.997	46.2	27.8	46.2		2315.15	3	0.0036	1.6	73	92	mock_130m_qe4 (F040676)	File: "D:\RawData\Q-EX\190327_kosuge PRELP MS\mock_130m_qe4.raw"; SpectrumID: "32148"; scans: "38534"
Control	Control_n1	ATD3A_HUMAN	ATPase family AAA domain-containing protein 3A OS=Homo sapiens OX=9606 GN=ATAD3A PE=1 SV=2	1	0.000568	71352.2	16	18	27	EGVTAMHK	R	L	0.99	60.4	25	57.2		871.42	2	-0.0014	-1.6	435	442	mock_130m_qe4 (F040676)	File: "D:\RawData\Q-EX\190327_kosuge PRELP MS\mock_130m_qe4.raw"; SpectrumID: "1784"; scans: "4937"
Control	Control_n1	ATD3A_HUMAN	ATPase family AAA domain-containing protein 3A OS=Homo sapiens OX=9606 GN=ATAD3A PE=1 SV=2	1	0.000568	71352.2	16	18	27	FMLVLASNQPEQFDWAINDR	K	I	0.995	53	28.9	53		2393.14	3	-0.0047	-2	495	514	mock_130m_qe4 (F040676)	File: "D:\RawData\Q-EX\190327_kosuge PRELP MS\mock_130m_qe4.raw"; SpectrumID: "39603"; scans: "46734"
Control	Control_n1	ATD3A_HUMAN	ATPase family AAA domain-containing protein 3A OS=Homo sapiens OX=9606 GN=ATAD3A PE=1 SV=2	1	0.000568	71352.2	16	18	27	FMLVLASNQPEQFDWAINDR	K	I	0.997	50.2	28.6	50.2		2393.15	3	-0.00088	-0.37	495	514	mock_130m_qe4 (F040676)	File: "D:\RawData\Q-EX\190327_kosuge PRELP MS\mock_130m_qe4.raw"; SpectrumID: "39704"; scans: "46845"
Control	Control_n1	ATD3A_HUMAN	ATPase family AAA domain-containing protein 3A OS=Homo sapiens OX=9606 GN=ATAD3A PE=1 SV=2	1	0.000568	71352.2	16	18	27	FMLVLASNQPEQFDWAINDR	K	I	0.997	97.4	28.5	97.4		2393.16	2	0.008	3.4	495	514	mock_130m_qe4 (F040676)	File: "D:\RawData\Q-EX\190327_kosuge PRELP MS\mock_130m_qe4.raw"; SpectrumID: "39687"; scans: "46827"
Control	Control_n1	ATD3A_HUMAN	ATPase family AAA domain-containing protein 3A OS=Homo sapiens OX=9606 GN=ATAD3A PE=1 SV=2	1	0.000568	71352.2	16	18	27	INEMVHFDLPGQEER	R	E	0.996	48.5	27.5	48.5		1812.85	2	0.0013	0.73	515	529	mock_130m_qe4 (F040676)	File: "D:\RawData\Q-EX\190327_kosuge PRELP MS\mock_130m_qe4.raw"; SpectrumID: "24108"; scans: "29683"
Control	Control_n1	ATD3A_HUMAN	ATPase family AAA domain-containing protein 3A OS=Homo sapiens OX=9606 GN=ATAD3A PE=1 SV=2	1	0.000568	71352.2	16	18	27	INEMVHFDLPGQEER	R	E	0.997	73.8	27.5	73.1		1812.85	3	0.00069	0.38	515	529	mock_130m_qe4 (F040676)	File: "D:\RawData\Q-EX\190327_kosuge PRELP MS\mock_130m_qe4.raw"; SpectrumID: "24156"; scans: "29736"
Control	Control_n1	ATD3A_HUMAN	ATPase family AAA domain-containing protein 3A OS=Homo sapiens OX=9606 GN=ATAD3A PE=1 SV=2	1	0.000568	71352.2	16	18	27	INEMVHFDLPGQEER	R	E	0.997	68.6	27.6	56.4		1812.85	3	0.0027	1.5	515	529	mock_130m_qe4 (F040676)	File: "D:\RawData\Q-EX\190327_kosuge PRELP MS\mock_130m_qe4.raw"; SpectrumID: "24064"; scans: "29634"
Control	Control_n1	ATD3A_HUMAN	ATPase family AAA domain-containing protein 3A OS=Homo sapiens OX=9606 GN=ATAD3A PE=1 SV=2	1	0.000568	71352.2	16	18	27	ITVLEALR	R	H	0.99	43.1	25	28.1		913.56	2	0.0017	1.8	339	346	mock_130m_qe4 (F040676)	File: "D:\RawData\Q-EX\190327_kosuge PRELP MS\mock_130m_qe4.raw"; SpectrumID: "23690"; scans: "29223"
Control	Control_n1	ATD3A_HUMAN	ATPase family AAA domain-containing protein 3A OS=Homo sapiens OX=9606 GN=ATAD3A PE=1 SV=2	1	0.000568	71352.2	16	18	27	ITVLEALR	R	H	0.99	45.9	25	32.4		913.56	2	0.0013	1.4	339	346	mock_130m_qe4 (F040676)	File: "D:\RawData\Q-EX\190327_kosuge PRELP MS\mock_130m_qe4.raw"; SpectrumID: "23786"; scans: "29329"
Control	Control_n1	ATD3A_HUMAN	ATPase family AAA domain-containing protein 3A OS=Homo sapiens OX=9606 GN=ATAD3A PE=1 SV=2	1	0.000568	71352.2	16	18	27	ITVLEALR	R	H	0.99	50	25	30.4		913.56	2	-0.0011	-1.2	339	346	mock_130m_qe4 (F040676)	File: "D:\RawData\Q-EX\190327_kosuge PRELP MS\mock_130m_qe4.raw"; SpectrumID: "23904"; scans: "29458"
Control	Control_n1	ATD3A_HUMAN	ATPase family AAA domain-containing protein 3A OS=Homo sapiens OX=9606 GN=ATAD3A PE=1 SV=2	1	0.000568	71352.2	16	18	27	LFDWANTSR	K	R	0.988	37.9	25	37		1108.53	2	0.0023	2.1	443	451	mock_130m_qe4 (F040676)	File: "D:\RawData\Q-EX\190327_kosuge PRELP MS\mock_130m_qe4.raw"; SpectrumID: "22988"; scans: "28451"
Control	Control_n1	ATD3A_HUMAN	ATPase family AAA domain-containing protein 3A OS=Homo sapiens OX=9606 GN=ATAD3A PE=1 SV=2	1	0.000568	71352.2	16	18	27	LFDWANTSR	K	R	0.992	41.8	25	36.9		1108.53	2	0.0024	2.2	443	451	mock_130m_qe4 (F040676)	File: "D:\RawData\Q-EX\190327_kosuge PRELP MS\mock_130m_qe4.raw"; SpectrumID: "23075"; scans: "28547"
Control	Control_n1	ATD3A_HUMAN	ATPase family AAA domain-containing protein 3A OS=Homo sapiens OX=9606 GN=ATAD3A PE=1 SV=2	1	0.000568	71352.2	16	18	27	LLSRPQDALEGVVLSPSLEAR	R	V	0.979	28.7	25	28.7		2249.24	3	0.00044	0.2	355	375	mock_130m_qe4 (F040676)	File: "D:\RawData\Q-EX\190327_kosuge PRELP MS\mock_130m_qe4.raw"; SpectrumID: "29625"; scans: "35756"
Control	Control_n1	ATD3A_HUMAN	ATPase family AAA domain-containing protein 3A OS=Homo sapiens OX=9606 GN=ATAD3A PE=1 SV=2	1	0.000568	71352.2	16	18	27	LLSRPQDALEGVVLSPSLEAR	R	V	0.997	52.1	25	52.1		2249.24	3	0.0034	1.5	355	375	mock_130m_qe4 (F040676)	File: "D:\RawData\Q-EX\190327_kosuge PRELP MS\mock_130m_qe4.raw"; SpectrumID: "29801"; scans: "35950"
Control	Control_n1	ATD3A_HUMAN	ATPase family AAA domain-containing protein 3A OS=Homo sapiens OX=9606 GN=ATAD3A PE=1 SV=2	1	0.000568	71352.2	16	18	27	LLSRPQDALEGVVLSPSLEAR	R	V	0.997	61.2	25	61.2		2249.24	3	0.00044	0.2	355	375	mock_130m_qe4 (F040676)	File: "D:\RawData\Q-EX\190327_kosuge PRELP MS\mock_130m_qe4.raw"; SpectrumID: "29711"; scans: "35851"
Control	Control_n1	ATD3A_HUMAN	ATPase family AAA domain-containing protein 3A OS=Homo sapiens OX=9606 GN=ATAD3A PE=1 SV=2	1	0.000568	71352.2	16	18	27	LTEGMSGR	R	E	0.968	33.8	25	24.6		849.4	2	-4.2e-05	-0.049	569	576	mock_130m_qe4 (F040676)	File: "D:\RawData\Q-EX\190327_kosuge PRELP MS\mock_130m_qe4.raw"; SpectrumID: "3591"; scans: "7053"
Control	Control_n1	ATD3A_HUMAN	ATPase family AAA domain-containing protein 3A OS=Homo sapiens OX=9606 GN=ATAD3A PE=1 SV=2	1	0.000568	71352.2	16	18	27	NATLVAGR	K	F	0.987	39.8	25.4	26.8		800.45	2	5.8e-05	0.072	314	321	mock_130m_qe4 (F040676)	File: "D:\RawData\Q-EX\190327_kosuge PRELP MS\mock_130m_qe4.raw"; SpectrumID: "4196"; scans: "7730"
Control	Control_n1	ATD3A_HUMAN	ATPase family AAA domain-containing protein 3A OS=Homo sapiens OX=9606 GN=ATAD3A PE=1 SV=2	1	0.000568	71352.2	16	18	27	NILMYGPPGTGK	R	T	0.973	32.2	25	32.2		1246.64	2	0.0012	0.99	395	406	mock_130m_qe4 (F040676)	File: "D:\RawData\Q-EX\190327_kosuge PRELP MS\mock_130m_qe4.raw"; SpectrumID: "20276"; scans: "25468"
Control	Control_n1	ATD3A_HUMAN	ATPase family AAA domain-containing protein 3A OS=Homo sapiens OX=9606 GN=ATAD3A PE=1 SV=2	1	0.000568	71352.2	16	18	27	QQQLLNEENLR	K	K	0.997	55.5	25	55.5		1383.71	2	-0.00034	-0.25	195	205	mock_130m_qe4 (F040676)	File: "D:\RawData\Q-EX\190327_kosuge PRELP MS\mock_130m_qe4.raw"; SpectrumID: "15813"; scans: "20558"
Control	Control_n1	ATD3A_HUMAN	ATPase family AAA domain-containing protein 3A OS=Homo sapiens OX=9606 GN=ATAD3A PE=1 SV=2	1	0.000568	71352.2	16	18	27	QTVLESIR	R	T	0.99	45.8	25	27.8		944.53	2	0.0016	1.6	268	275	mock_130m_qe4 (F040676)	File: "D:\RawData\Q-EX\190327_kosuge PRELP MS\mock_130m_qe4.raw"; SpectrumID: "14676"; scans: "19308"
Control	Control_n1	ATD3A_HUMAN	ATPase family AAA domain-containing protein 3A OS=Homo sapiens OX=9606 GN=ATAD3A PE=1 SV=2	1	0.000568	71352.2	16	18	27	RGLLLFVDEADAFLR	R	K	0.994	37.9	25	37.9		1733.95	3	-0.00018	-0.1	452	466	mock_130m_qe4 (F040676)	File: "D:\RawData\Q-EX\190327_kosuge PRELP MS\mock_130m_qe4.raw"; SpectrumID: "41038"; scans: "48313"
Control	Control_n1	ATD3A_HUMAN	ATPase family AAA domain-containing protein 3A OS=Homo sapiens OX=9606 GN=ATAD3A PE=1 SV=2	1	0.000568	71352.2	16	18	27	TAGTLFGEGFR	R	A	0.997	60.9	25	60.9		1154.57	2	-0.0015	-1.3	276	286	mock_130m_qe4 (F040676)	File: "D:\RawData\Q-EX\190327_kosuge PRELP MS\mock_130m_qe4.raw"; SpectrumID: "23367"; scans: "28868"
Control	Control_n1	ATD3A_HUMAN	ATPase family AAA domain-containing protein 3A OS=Homo sapiens OX=9606 GN=ATAD3A PE=1 SV=2	1	0.000568	71352.2	16	18	27	TAGTLFGEGFR	R	A	0.997	61.8	25	61.8		1154.57	2	0.0017	1.4	276	286	mock_130m_qe4 (F040676)	File: "D:\RawData\Q-EX\190327_kosuge PRELP MS\mock_130m_qe4.raw"; SpectrumID: "23455"; scans: "28965"
Control	Control_n1	ATD3A_HUMAN	ATPase family AAA domain-containing protein 3A OS=Homo sapiens OX=9606 GN=ATAD3A PE=1 SV=2	1	0.000568	71352.2	16	18	27	VQDAVQQHQQK	R	M	0.996	75	25	72.4		1307.65	2	-0.0042	-3.2	606	616	mock_130m_qe4 (F040676)	File: "D:\RawData\Q-EX\190327_kosuge PRELP MS\mock_130m_qe4.raw"; SpectrumID: "1102"; scans: "4031"
Control	Control_n1	ATD3B_HUMAN	ATPase family AAA domain-containing protein 3B OS=Homo sapiens OX=9606 GN=ATAD3B PE=1 SV=1	1	6.31e-05	72556	2	3	3	EGVTAMHK	R	L	0.99	60.4	25	57.2		871.42	2	-0.0014	-1.6	387	394	mock_130m_qe4 (F040676)	File: "D:\RawData\Q-EX\190327_kosuge PRELP MS\mock_130m_qe4.raw"; SpectrumID: "1784"; scans: "4937"
Control	Control_n1	ATD3B_HUMAN	ATPase family AAA domain-containing protein 3B OS=Homo sapiens OX=9606 GN=ATAD3B PE=1 SV=1	1	6.31e-05	72556	2	3	3	EYEAAVEQLK	K	S	0.997	71.6	25	68.3		1178.58	2	0.0021	1.8	95	104	mock_130m_qe4 (F040676)	File: "D:\RawData\Q-EX\190327_kosuge PRELP MS\mock_130m_qe4.raw"; SpectrumID: "14678"; scans: "19310"
Control	Control_n1	ATD3B_HUMAN	ATPase family AAA domain-containing protein 3B OS=Homo sapiens OX=9606 GN=ATAD3B PE=1 SV=1	1	6.31e-05	72556	2	3	3	ITVLEALR	R	H	0.99	43.1	25	28.1		913.56	2	0.0017	1.8	291	298	mock_130m_qe4 (F040676)	File: "D:\RawData\Q-EX\190327_kosuge PRELP MS\mock_130m_qe4.raw"; SpectrumID: "23690"; scans: "29223"
Control	Control_n1	ATD3B_HUMAN	ATPase family AAA domain-containing protein 3B OS=Homo sapiens OX=9606 GN=ATAD3B PE=1 SV=1	1	6.31e-05	72556	2	3	3	ITVLEALR	R	H	0.99	45.9	25	32.4		913.56	2	0.0013	1.4	291	298	mock_130m_qe4 (F040676)	File: "D:\RawData\Q-EX\190327_kosuge PRELP MS\mock_130m_qe4.raw"; SpectrumID: "23786"; scans: "29329"
Control	Control_n1	ATD3B_HUMAN	ATPase family AAA domain-containing protein 3B OS=Homo sapiens OX=9606 GN=ATAD3B PE=1 SV=1	1	6.31e-05	72556	2	3	3	ITVLEALR	R	H	0.99	50	25	30.4		913.56	2	-0.0011	-1.2	291	298	mock_130m_qe4 (F040676)	File: "D:\RawData\Q-EX\190327_kosuge PRELP MS\mock_130m_qe4.raw"; SpectrumID: "23904"; scans: "29458"
Control	Control_n1	ATD3B_HUMAN	ATPase family AAA domain-containing protein 3B OS=Homo sapiens OX=9606 GN=ATAD3B PE=1 SV=1	1	6.31e-05	72556	2	3	3	LFDWANTSR	K	R	0.988	37.9	25	37		1108.53	2	0.0023	2.1	395	403	mock_130m_qe4 (F040676)	File: "D:\RawData\Q-EX\190327_kosuge PRELP MS\mock_130m_qe4.raw"; SpectrumID: "22988"; scans: "28451"
Control	Control_n1	ATD3B_HUMAN	ATPase family AAA domain-containing protein 3B OS=Homo sapiens OX=9606 GN=ATAD3B PE=1 SV=1	1	6.31e-05	72556	2	3	3	LFDWANTSR	K	R	0.992	41.8	25	36.9		1108.53	2	0.0024	2.2	395	403	mock_130m_qe4 (F040676)	File: "D:\RawData\Q-EX\190327_kosuge PRELP MS\mock_130m_qe4.raw"; SpectrumID: "23075"; scans: "28547"
Control	Control_n1	ATD3B_HUMAN	ATPase family AAA domain-containing protein 3B OS=Homo sapiens OX=9606 GN=ATAD3B PE=1 SV=1	1	6.31e-05	72556	2	3	3	LKEYEAAVEQLK	K	S	0.996	37.7	25	37.7		1419.76	3	0.0012	0.87	93	104	mock_130m_qe4 (F040676)	File: "D:\RawData\Q-EX\190327_kosuge PRELP MS\mock_130m_qe4.raw"; SpectrumID: "15938"; scans: "20696"
Control	Control_n1	ATD3B_HUMAN	ATPase family AAA domain-containing protein 3B OS=Homo sapiens OX=9606 GN=ATAD3B PE=1 SV=1	1	6.31e-05	72556	2	3	3	LKEYEAAVEQLK	K	S	0.997	72.7	25	70.1		1419.77	2	0.0055	3.9	93	104	mock_130m_qe4 (F040676)	File: "D:\RawData\Q-EX\190327_kosuge PRELP MS\mock_130m_qe4.raw"; SpectrumID: "15943"; scans: "20701"
Control	Control_n1	ATD3B_HUMAN	ATPase family AAA domain-containing protein 3B OS=Homo sapiens OX=9606 GN=ATAD3B PE=1 SV=1	1	6.31e-05	72556	2	3	3	LTEGMSGR	R	E	0.968	33.8	25	24.6		849.4	2	-4.2e-05	-0.049	521	528	mock_130m_qe4 (F040676)	File: "D:\RawData\Q-EX\190327_kosuge PRELP MS\mock_130m_qe4.raw"; SpectrumID: "3591"; scans: "7053"
Control	Control_n1	ATD3B_HUMAN	ATPase family AAA domain-containing protein 3B OS=Homo sapiens OX=9606 GN=ATAD3B PE=1 SV=1	1	6.31e-05	72556	2	3	3	QQQLLNEENLR	K	K	0.997	55.5	25	55.5		1383.71	2	-0.00034	-0.25	147	157	mock_130m_qe4 (F040676)	File: "D:\RawData\Q-EX\190327_kosuge PRELP MS\mock_130m_qe4.raw"; SpectrumID: "15813"; scans: "20558"
Control	Control_n1	ATD3B_HUMAN	ATPase family AAA domain-containing protein 3B OS=Homo sapiens OX=9606 GN=ATAD3B PE=1 SV=1	1	6.31e-05	72556	2	3	3	QTVLESIR	R	T	0.99	45.8	25	27.8		944.53	2	0.0016	1.6	220	227	mock_130m_qe4 (F040676)	File: "D:\RawData\Q-EX\190327_kosuge PRELP MS\mock_130m_qe4.raw"; SpectrumID: "14676"; scans: "19308"
Control	Control_n1	ATD3B_HUMAN	ATPase family AAA domain-containing protein 3B OS=Homo sapiens OX=9606 GN=ATAD3B PE=1 SV=1	1	6.31e-05	72556	2	3	3	TAGTLFGEGFR	R	A	0.997	60.9	25	60.9		1154.57	2	-0.0015	-1.3	228	238	mock_130m_qe4 (F040676)	File: "D:\RawData\Q-EX\190327_kosuge PRELP MS\mock_130m_qe4.raw"; SpectrumID: "23367"; scans: "28868"
Control	Control_n1	ATD3B_HUMAN	ATPase family AAA domain-containing protein 3B OS=Homo sapiens OX=9606 GN=ATAD3B PE=1 SV=1	1	6.31e-05	72556	2	3	3	TAGTLFGEGFR	R	A	0.997	61.8	25	61.8		1154.57	2	0.0017	1.4	228	238	mock_130m_qe4 (F040676)	File: "D:\RawData\Q-EX\190327_kosuge PRELP MS\mock_130m_qe4.raw"; SpectrumID: "23455"; scans: "28965"
Control	Control_n1	ATP5H_HUMAN	ATP synthase subunit d, mitochondrial OS=Homo sapiens OX=9606 GN=ATP5PD PE=1 SV=3	1	0.000504	18473.9	9	12	24	AGLVDDFEK	K	K	0.997	60.2	25	56.9		992.48	2	0.00042	0.42	64	72	mock_130m_qe4 (F040676)	File: "D:\RawData\Q-EX\190327_kosuge PRELP MS\mock_130m_qe4.raw"; SpectrumID: "18697"; scans: "23731"
Control	Control_n1	ATP5H_HUMAN	ATP synthase subunit d, mitochondrial OS=Homo sapiens OX=9606 GN=ATP5PD PE=1 SV=3	1	0.000504	18473.9	9	12	24	AGLVDDFEK	K	K	0.997	60	25	54.9		992.48	2	0.00086	0.86	64	72	mock_130m_qe4 (F040676)	File: "D:\RawData\Q-EX\190327_kosuge PRELP MS\mock_130m_qe4.raw"; SpectrumID: "18786"; scans: "23829"
Control	Control_n1	ATP5H_HUMAN	ATP synthase subunit d, mitochondrial OS=Homo sapiens OX=9606 GN=ATP5PD PE=1 SV=3	1	0.000504	18473.9	9	12	24	IVEYEKEMEK	R	M	0.996	48.6	25	46		1296.63	2	0.00026	0.2	112	121	mock_130m_qe4 (F040676)	File: "D:\RawData\Q-EX\190327_kosuge PRELP MS\mock_130m_qe4.raw"; SpectrumID: "8704"; scans: "12716"
Control	Control_n1	ATP5H_HUMAN	ATP synthase subunit d, mitochondrial OS=Homo sapiens OX=9606 GN=ATP5PD PE=1 SV=3	1	0.000504	18473.9	9	12	24	IVEYEKEMEK	R	M	0.997	42.8	25	42.8		1296.63	3	0.0018	1.4	112	121	mock_130m_qe4 (F040676)	File: "D:\RawData\Q-EX\190327_kosuge PRELP MS\mock_130m_qe4.raw"; SpectrumID: "8692"; scans: "12703"
Control	Control_n1	ATP5H_HUMAN	ATP synthase subunit d, mitochondrial OS=Homo sapiens OX=9606 GN=ATP5PD PE=1 SV=3	1	0.000504	18473.9	9	12	24	LAALPENPPAIDWAYYK	R	A	0.997	57.4	26.5	57.4		1930.99	2	0.0051	2.6	42	58	mock_130m_qe4 (F040676)	File: "D:\RawData\Q-EX\190327_kosuge PRELP MS\mock_130m_qe4.raw"; SpectrumID: "33243"; scans: "39738"
Control	Control_n1	ATP5H_HUMAN	ATP synthase subunit d, mitochondrial OS=Homo sapiens OX=9606 GN=ATP5PD PE=1 SV=3	1	0.000504	18473.9	9	12	24	LAALPENPPAIDWAYYK	R	A	0.997	65.7	26.4	65.7		1930.99	2	0.006	3.1	42	58	mock_130m_qe4 (F040676)	File: "D:\RawData\Q-EX\190327_kosuge PRELP MS\mock_130m_qe4.raw"; SpectrumID: "32968"; scans: "39436"
Control	Control_n1	ATP5H_HUMAN	ATP synthase subunit d, mitochondrial OS=Homo sapiens OX=9606 GN=ATP5PD PE=1 SV=3	1	0.000504	18473.9	9	12	24	LAALPENPPAIDWAYYK	R	A	0.997	52	26.5	52		1930.99	2	0.0026	1.4	42	58	mock_130m_qe4 (F040676)	File: "D:\RawData\Q-EX\190327_kosuge PRELP MS\mock_130m_qe4.raw"; SpectrumID: "33056"; scans: "39533"
Control	Control_n1	ATP5H_HUMAN	ATP synthase subunit d, mitochondrial OS=Homo sapiens OX=9606 GN=ATP5PD PE=1 SV=3	1	0.000504	18473.9	9	12	24	LAALPENPPAIDWAYYK	R	A	0.997	64	26.5	64		1930.98	2	0.00092	0.48	42	58	mock_130m_qe4 (F040676)	File: "D:\RawData\Q-EX\190327_kosuge PRELP MS\mock_130m_qe4.raw"; SpectrumID: "33147"; scans: "39633"
Control	Control_n1	ATP5H_HUMAN	ATP synthase subunit d, mitochondrial OS=Homo sapiens OX=9606 GN=ATP5PD PE=1 SV=3	1	0.000504	18473.9	9	12	24	NLIPFDQMTIEDLNEAFPETK	K	L	0.962	49.9	28.8	49.9		2464.17	3	-0.0094	-3.8	124	144	mock_130m_qe4 (F040676)	File: "D:\RawData\Q-EX\190327_kosuge PRELP MS\mock_130m_qe4.raw"; SpectrumID: "43742"; scans: "51309"
Control	Control_n1	ATP5H_HUMAN	ATP synthase subunit d, mitochondrial OS=Homo sapiens OX=9606 GN=ATP5PD PE=1 SV=3	1	0.000504	18473.9	9	12	24	NLIPFDQMTIEDLNEAFPETK	K	L	0.997	63.2	28.5	63.2		2464.18	2	-0.0031	-1.2	124	144	mock_130m_qe4 (F040676)	File: "D:\RawData\Q-EX\190327_kosuge PRELP MS\mock_130m_qe4.raw"; SpectrumID: "43580"; scans: "51127"
Control	Control_n1	ATP5H_HUMAN	ATP synthase subunit d, mitochondrial OS=Homo sapiens OX=9606 GN=ATP5PD PE=1 SV=3	1	0.000504	18473.9	9	12	24	NLIPFDQMTIEDLNEAFPETK	K	L	0.997	50.4	28.6	50.4		2464.19	3	0.0018	0.73	124	144	mock_130m_qe4 (F040676)	File: "D:\RawData\Q-EX\190327_kosuge PRELP MS\mock_130m_qe4.raw"; SpectrumID: "43629"; scans: "51181"
Control	Control_n1	ATP5H_HUMAN	ATP synthase subunit d, mitochondrial OS=Homo sapiens OX=9606 GN=ATP5PD PE=1 SV=3	1	0.000504	18473.9	9	12	24	NLIPFDQMTIEDLNEAFPETK	K	L	0.997	65.1	28.6	65.1		2464.18	2	0.0011	0.45	124	144	mock_130m_qe4 (F040676)	File: "D:\RawData\Q-EX\190327_kosuge PRELP MS\mock_130m_qe4.raw"; SpectrumID: "43840"; scans: "51417"
Control	Control_n1	ATP5H_HUMAN	ATP synthase subunit d, mitochondrial OS=Homo sapiens OX=9606 GN=ATP5PD PE=1 SV=3	1	0.000504	18473.9	9	12	24	NLIPFDQMTIEDLNEAFPETK	K	L	0.997	89.9	28.7	89.9		2464.18	2	-0.0052	-2.1	124	144	mock_130m_qe4 (F040676)	File: "D:\RawData\Q-EX\190327_kosuge PRELP MS\mock_130m_qe4.raw"; SpectrumID: "43751"; scans: "51319"
Control	Control_n1	ATP5H_HUMAN	ATP synthase subunit d, mitochondrial OS=Homo sapiens OX=9606 GN=ATP5PD PE=1 SV=3	1	0.000504	18473.9	9	12	24	NLIPFDQMTIEDLNEAFPETK	K	L	0.997	91.8	28.7	91.8		2464.18	2	-0.0052	-2.1	124	144	mock_130m_qe4 (F040676)	File: "D:\RawData\Q-EX\190327_kosuge PRELP MS\mock_130m_qe4.raw"; SpectrumID: "43670"; scans: "51226"
Control	Control_n1	ATP5H_HUMAN	ATP synthase subunit d, mitochondrial OS=Homo sapiens OX=9606 GN=ATP5PD PE=1 SV=3	1	0.000504	18473.9	9	12	24	SCAEWVSLSK	K	A	0.984	35.1	25	35.1	Carbamidomethyl (+57)	1165.55	2	0.0013	1.1	100	109	mock_130m_qe4 (F040676)	File: "D:\RawData\Q-EX\190327_kosuge PRELP MS\mock_130m_qe4.raw"; SpectrumID: "18046"; scans: "23015"
Control	Control_n1	ATP5H_HUMAN	ATP synthase subunit d, mitochondrial OS=Homo sapiens OX=9606 GN=ATP5PD PE=1 SV=3	1	0.000504	18473.9	9	12	24	SWNETLTSR	K	L	0.97	33.2	25	33.2		1092.52	2	0.0026	2.4	33	41	mock_130m_qe4 (F040676)	File: "D:\RawData\Q-EX\190327_kosuge PRELP MS\mock_130m_qe4.raw"; SpectrumID: "14054"; scans: "18623"
Control	Control_n1	ATP5H_HUMAN	ATP synthase subunit d, mitochondrial OS=Homo sapiens OX=9606 GN=ATP5PD PE=1 SV=3	1	0.000504	18473.9	9	12	24	SWNETLTSR	K	L	0.989	39.2	25	38.7		1092.52	2	0.0004	0.36	33	41	mock_130m_qe4 (F040676)	File: "D:\RawData\Q-EX\190327_kosuge PRELP MS\mock_130m_qe4.raw"; SpectrumID: "13813"; scans: "18358"
Control	Control_n1	ATP5H_HUMAN	ATP synthase subunit d, mitochondrial OS=Homo sapiens OX=9606 GN=ATP5PD PE=1 SV=3	1	0.000504	18473.9	9	12	24	SWNETLTSR	K	L	0.995	44.7	25	44.7		1092.52	2	0.00076	0.69	33	41	mock_130m_qe4 (F040676)	File: "D:\RawData\Q-EX\190327_kosuge PRELP MS\mock_130m_qe4.raw"; SpectrumID: "13906"; scans: "18461"
Control	Control_n1	ATP5H_HUMAN	ATP synthase subunit d, mitochondrial OS=Homo sapiens OX=9606 GN=ATP5PD PE=1 SV=3	1	0.000504	18473.9	9	12	24	TIDWVAFAEIIPQNQK	K	A	0.997	48.3	25.1	48.3		1871.98	3	-0.002	-1.1	10	25	mock_130m_qe4 (F040676)	File: "D:\RawData\Q-EX\190327_kosuge PRELP MS\mock_130m_qe4.raw"; SpectrumID: "40647"; scans: "47883"
Control	Control_n1	ATP5H_HUMAN	ATP synthase subunit d, mitochondrial OS=Homo sapiens OX=9606 GN=ATP5PD PE=1 SV=3	1	0.000504	18473.9	9	12	24	TIDWVAFAEIIPQNQK	K	A	0.997	47.1	25.1	47.1		1871.98	3	0.00016	0.087	10	25	mock_130m_qe4 (F040676)	File: "D:\RawData\Q-EX\190327_kosuge PRELP MS\mock_130m_qe4.raw"; SpectrumID: "40556"; scans: "47783"
Control	Control_n1	ATP5H_HUMAN	ATP synthase subunit d, mitochondrial OS=Homo sapiens OX=9606 GN=ATP5PD PE=1 SV=3	1	0.000504	18473.9	9	12	24	TIDWVAFAEIIPQNQK	K	A	0.997	69.2	25	69.2		1871.98	2	0.00048	0.26	10	25	mock_130m_qe4 (F040676)	File: "D:\RawData\Q-EX\190327_kosuge PRELP MS\mock_130m_qe4.raw"; SpectrumID: "40448"; scans: "47664"
Control	Control_n1	ATP5H_HUMAN	ATP synthase subunit d, mitochondrial OS=Homo sapiens OX=9606 GN=ATP5PD PE=1 SV=3	1	0.000504	18473.9	9	12	24	TIDWVAFAEIIPQNQK	K	A	0.997	80	25	80		1871.98	2	-0.00086	-0.46	10	25	mock_130m_qe4 (F040676)	File: "D:\RawData\Q-EX\190327_kosuge PRELP MS\mock_130m_qe4.raw"; SpectrumID: "40576"; scans: "47805"
Control	Control_n1	ATP5H_HUMAN	ATP synthase subunit d, mitochondrial OS=Homo sapiens OX=9606 GN=ATP5PD PE=1 SV=3	1	0.000504	18473.9	9	12	24	VPVPEDKYTAQVDAEEKEDVK	K	S	0.994	32.2	28.4	32.2		2388.17	4	0.0021	0.87	79	99	mock_130m_qe4 (F040676)	File: "D:\RawData\Q-EX\190327_kosuge PRELP MS\mock_130m_qe4.raw"; SpectrumID: "15717"; scans: "20453"
Control	Control_n1	ATP5H_HUMAN	ATP synthase subunit d, mitochondrial OS=Homo sapiens OX=9606 GN=ATP5PD PE=1 SV=3	1	0.000504	18473.9	9	12	24	YTAQVDAEEK	K	E	0.997	54.2	25	54.2		1152.53	2	-0.00046	-0.4	86	95	mock_130m_qe4 (F040676)	File: "D:\RawData\Q-EX\190327_kosuge PRELP MS\mock_130m_qe4.raw"; SpectrumID: "5656"; scans: "9345"
Control	Control_n1	ATP5I_HUMAN	ATP synthase subunit e, mitochondrial OS=Homo sapiens OX=9606 GN=ATP5ME PE=1 SV=2	1	0.000168	7915.7	3	3	8	MVPPVQVSPLIK	-	L	0.994	42.7	25	42.7		1306.77	2	0.00068	0.52	1	12	mock_130m_qe4 (F040676)	File: "D:\RawData\Q-EX\190327_kosuge PRELP MS\mock_130m_qe4.raw"; SpectrumID: "24612"; scans: "30237"
Control	Control_n1	ATP5I_HUMAN	ATP synthase subunit e, mitochondrial OS=Homo sapiens OX=9606 GN=ATP5ME PE=1 SV=2	1	0.000168	7915.7	3	3	8	VPPVQVSPLIK	M	L	0.984	40.5	25	40.5		1175.73	2	-0.00082	-0.7	2	12	mock_130m_qe4 (F040676)	File: "D:\RawData\Q-EX\190327_kosuge PRELP MS\mock_130m_qe4.raw"; SpectrumID: "20646"; scans: "25875"
Control	Control_n1	ATP5I_HUMAN	ATP synthase subunit e, mitochondrial OS=Homo sapiens OX=9606 GN=ATP5ME PE=1 SV=2	1	0.000168	7915.7	3	3	8	VPPVQVSPLIK	M	L	0.99	38	25	38		1175.73	2	0.0014	1.2	2	12	mock_130m_qe4 (F040676)	File: "D:\RawData\Q-EX\190327_kosuge PRELP MS\mock_130m_qe4.raw"; SpectrumID: "20468"; scans: "25679"
Control	Control_n1	ATP5I_HUMAN	ATP synthase subunit e, mitochondrial OS=Homo sapiens OX=9606 GN=ATP5ME PE=1 SV=2	1	0.000168	7915.7	3	3	8	VPPVQVSPLIK	M	L	0.992	40.2	25	40.2		1175.73	2	0.00088	0.75	2	12	mock_130m_qe4 (F040676)	File: "D:\RawData\Q-EX\190327_kosuge PRELP MS\mock_130m_qe4.raw"; SpectrumID: "20555"; scans: "25775"
Control	Control_n1	ATP5I_HUMAN	ATP synthase subunit e, mitochondrial OS=Homo sapiens OX=9606 GN=ATP5ME PE=1 SV=2	1	0.000168	7915.7	3	3	8	VPPVQVSPLIK	M	L	0.994	42.5	25	42.5		1175.73	2	0.001	0.87	2	12	mock_130m_qe4 (F040676)	File: "D:\RawData\Q-EX\190327_kosuge PRELP MS\mock_130m_qe4.raw"; SpectrumID: "20378"; scans: "25580"
Control	Control_n1	ATP5I_HUMAN	ATP synthase subunit e, mitochondrial OS=Homo sapiens OX=9606 GN=ATP5ME PE=1 SV=2	1	0.000168	7915.7	3	3	8	VPPVQVSPLIK	M	L	0.997	47.6	25	47.6		1175.73	2	0.0014	1.2	2	12	mock_130m_qe4 (F040676)	File: "D:\RawData\Q-EX\190327_kosuge PRELP MS\mock_130m_qe4.raw"; SpectrumID: "20736"; scans: "25974"
Control	Control_n1	ATP5I_HUMAN	ATP synthase subunit e, mitochondrial OS=Homo sapiens OX=9606 GN=ATP5ME PE=1 SV=2	1	0.000168	7915.7	3	3	8	VPPVQVSPLIK	M	L	0.997	48.1	25	48.1		1175.73	2	0.0015	1.3	2	12	mock_130m_qe4 (F040676)	File: "D:\RawData\Q-EX\190327_kosuge PRELP MS\mock_130m_qe4.raw"; SpectrumID: "20843"; scans: "26091"
Control	Control_n1	ATP5I_HUMAN	ATP synthase subunit e, mitochondrial OS=Homo sapiens OX=9606 GN=ATP5ME PE=1 SV=2	1	0.000168	7915.7	3	3	8	YSALFLGVAYGATR	R	Y	0.997	60.5	25	60.5		1487.78	2	0.0049	3.3	16	29	mock_130m_qe4 (F040676)	File: "D:\RawData\Q-EX\190327_kosuge PRELP MS\mock_130m_qe4.raw"; SpectrumID: "31318"; scans: "37621"
Control	Control_n1	ATP5J_HUMAN	ATP synthase-coupling factor 6, mitochondrial OS=Homo sapiens OX=9606 GN=ATP5PF PE=1 SV=1	1	0.000168	12569.9	4	5	8	FEDPKFEVIEKPQA	K	-	0.983	27.1	25.4	27.1		1675.85	3	0.0024	1.5	95	108	mock_130m_qe4 (F040676)	File: "D:\RawData\Q-EX\190327_kosuge PRELP MS\mock_130m_qe4.raw"; SpectrumID: "20049"; scans: "25218"
Control	Control_n1	ATP5J_HUMAN	ATP synthase-coupling factor 6, mitochondrial OS=Homo sapiens OX=9606 GN=ATP5PF PE=1 SV=1	1	0.000168	12569.9	4	5	8	FEDPKFEVIEKPQA	K	-	0.994	43.3	25	42.5		1675.85	2	0.0011	0.63	95	108	mock_130m_qe4 (F040676)	File: "D:\RawData\Q-EX\190327_kosuge PRELP MS\mock_130m_qe4.raw"; SpectrumID: "20101"; scans: "25275"
Control	Control_n1	ATP5J_HUMAN	ATP synthase-coupling factor 6, mitochondrial OS=Homo sapiens OX=9606 GN=ATP5PF PE=1 SV=1	1	0.000168	12569.9	4	5	8	FEDPKFEVIEKPQA	K	-	0.997	43.5	25.1	43.5		1675.85	3	0.0019	1.1	95	108	mock_130m_qe4 (F040676)	File: "D:\RawData\Q-EX\190327_kosuge PRELP MS\mock_130m_qe4.raw"; SpectrumID: "20146"; scans: "25325"
Control	Control_n1	ATP5J_HUMAN	ATP synthase-coupling factor 6, mitochondrial OS=Homo sapiens OX=9606 GN=ATP5PF PE=1 SV=1	1	0.000168	12569.9	4	5	8	QMFGNADMNTFPTFK	K	F	0.997	80	26.6	80		1747.77	2	-0.0018	-1	80	94	mock_130m_qe4 (F040676)	File: "D:\RawData\Q-EX\190327_kosuge PRELP MS\mock_130m_qe4.raw"; SpectrumID: "30910"; scans: "37172"
Control	Control_n1	ATP5J_HUMAN	ATP synthase-coupling factor 6, mitochondrial OS=Homo sapiens OX=9606 GN=ATP5PF PE=1 SV=1	1	0.000168	12569.9	4	5	8	QMFGNADMNTFPTFK	K	F	0.997	76.9	26.8	76.9		1747.77	2	0.0028	1.6	80	94	mock_130m_qe4 (F040676)	File: "D:\RawData\Q-EX\190327_kosuge PRELP MS\mock_130m_qe4.raw"; SpectrumID: "30997"; scans: "37268"
Control	Control_n1	ATP5J_HUMAN	ATP synthase-coupling factor 6, mitochondrial OS=Homo sapiens OX=9606 GN=ATP5PF PE=1 SV=1	1	0.000168	12569.9	4	5	8	QTSGGPVDASSEYQQELER	R	E	0.997	150	27.9	150		2079.94	2	0.0041	2	55	73	mock_130m_qe4 (F040676)	File: "D:\RawData\Q-EX\190327_kosuge PRELP MS\mock_130m_qe4.raw"; SpectrumID: "18657"; scans: "23687"
Control	Control_n1	ATP5J_HUMAN	ATP synthase-coupling factor 6, mitochondrial OS=Homo sapiens OX=9606 GN=ATP5PF PE=1 SV=1	1	0.000168	12569.9	4	5	8	RQTSGGPVDASSEYQQELER	K	E	0.977	36.2	28.6	34.8		2236.03	3	-0.002	-0.89	54	73	mock_130m_qe4 (F040676)	File: "D:\RawData\Q-EX\190327_kosuge PRELP MS\mock_130m_qe4.raw"; SpectrumID: "15149"; scans: "19828"
Control	Control_n1	ATP5J_HUMAN	ATP synthase-coupling factor 6, mitochondrial OS=Homo sapiens OX=9606 GN=ATP5PF PE=1 SV=1	1	0.000168	12569.9	4	5	8	RQTSGGPVDASSEYQQELER	K	E	0.997	52	28.7	51.8		2236.04	3	0.0019	0.83	54	73	mock_130m_qe4 (F040676)	File: "D:\RawData\Q-EX\190327_kosuge PRELP MS\mock_130m_qe4.raw"; SpectrumID: "15053"; scans: "19722"
Control	Control_n1	ATP5L_HUMAN	ATP synthase subunit g, mitochondrial OS=Homo sapiens OX=9606 GN=ATP5MG PE=1 SV=3	1	0.000273	11410.5	5	6	13	IVNSAQTGSFK	K	Q	0.997	83.7	25	74.2		1150.6	2	0.0023	2	56	66	mock_130m_qe4 (F040676)	File: "D:\RawData\Q-EX\190327_kosuge PRELP MS\mock_130m_qe4.raw"; SpectrumID: "7081"; scans: "10923"
Control	Control_n1	ATP5L_HUMAN	ATP synthase subunit g, mitochondrial OS=Homo sapiens OX=9606 GN=ATP5MG PE=1 SV=3	1	0.000273	11410.5	5	6	13	IVNSAQTGSFK	K	Q	0.997	84.1	25	72.9		1150.6	2	0.00082	0.71	56	66	mock_130m_qe4 (F040676)	File: "D:\RawData\Q-EX\190327_kosuge PRELP MS\mock_130m_qe4.raw"; SpectrumID: "6985"; scans: "10817"
Control	Control_n1	ATP5L_HUMAN	ATP synthase subunit g, mitochondrial OS=Homo sapiens OX=9606 GN=ATP5MG PE=1 SV=3	1	0.000273	11410.5	5	6	13	KIVNSAQTGSFK	K	Q	0.969	46	25	41.2		1278.7	3	0.0061	4.7	55	66	mock_130m_qe4 (F040676)	File: "D:\RawData\Q-EX\190327_kosuge PRELP MS\mock_130m_qe4.raw"; SpectrumID: "5271"; scans: "8918"
Control	Control_n1	ATP5L_HUMAN	ATP synthase subunit g, mitochondrial OS=Homo sapiens OX=9606 GN=ATP5MG PE=1 SV=3	1	0.000273	11410.5	5	6	13	KIVNSAQTGSFK	K	Q	0.997	55.1	25	52.1		1278.69	2	0.0008	0.62	55	66	mock_130m_qe4 (F040676)	File: "D:\RawData\Q-EX\190327_kosuge PRELP MS\mock_130m_qe4.raw"; SpectrumID: "5254"; scans: "8899"
Control	Control_n1	ATP5L_HUMAN	ATP synthase subunit g, mitochondrial OS=Homo sapiens OX=9606 GN=ATP5MG PE=1 SV=3	1	0.000273	11410.5	5	6	13	LATFWYYAK	R	V	0.997	52	25	50.7		1161.59	2	0.0013	1.1	27	35	mock_130m_qe4 (F040676)	File: "D:\RawData\Q-EX\190327_kosuge PRELP MS\mock_130m_qe4.raw"; SpectrumID: "28075"; scans: "34051"
Control	Control_n1	ATP5L_HUMAN	ATP synthase subunit g, mitochondrial OS=Homo sapiens OX=9606 GN=ATP5MG PE=1 SV=3	1	0.000273	11410.5	5	6	13	TPALVNAAVTYSKPR	K	L	0.997	41.2	25	41.2		1586.88	3	0.00086	0.54	12	26	mock_130m_qe4 (F040676)	File: "D:\RawData\Q-EX\190327_kosuge PRELP MS\mock_130m_qe4.raw"; SpectrumID: "17640"; scans: "22568"
Control	Control_n1	ATP5L_HUMAN	ATP synthase subunit g, mitochondrial OS=Homo sapiens OX=9606 GN=ATP5MG PE=1 SV=3	1	0.000273	11410.5	5	6	13	TPALVNAAVTYSKPR	K	L	0.997	56.6	25	56.6		1586.88	3	0.0056	3.5	12	26	mock_130m_qe4 (F040676)	File: "D:\RawData\Q-EX\190327_kosuge PRELP MS\mock_130m_qe4.raw"; SpectrumID: "17737"; scans: "22675"
Control	Control_n1	ATP5L_HUMAN	ATP synthase subunit g, mitochondrial OS=Homo sapiens OX=9606 GN=ATP5MG PE=1 SV=3	1	0.000273	11410.5	5	6	13	TPALVNAAVTYSKPR	K	L	0.997	73.1	25	73.1		1586.88	3	0.0045	2.8	12	26	mock_130m_qe4 (F040676)	File: "D:\RawData\Q-EX\190327_kosuge PRELP MS\mock_130m_qe4.raw"; SpectrumID: "17826"; scans: "22773"
Control	Control_n1	ATP5L_HUMAN	ATP synthase subunit g, mitochondrial OS=Homo sapiens OX=9606 GN=ATP5MG PE=1 SV=3	1	0.000273	11410.5	5	6	13	VELVPPTPAEIPR	K	A	0.994	40.2	25	40.2		1416.8	2	0.002	1.4	36	48	mock_130m_qe4 (F040676)	File: "D:\RawData\Q-EX\190327_kosuge PRELP MS\mock_130m_qe4.raw"; SpectrumID: "24859"; scans: "30509"
Control	Control_n1	ATP5L_HUMAN	ATP synthase subunit g, mitochondrial OS=Homo sapiens OX=9606 GN=ATP5MG PE=1 SV=3	1	0.000273	11410.5	5	6	13	VELVPPTPAEIPR	K	A	0.995	42.3	25	42.3		1416.8	2	0.0022	1.5	36	48	mock_130m_qe4 (F040676)	File: "D:\RawData\Q-EX\190327_kosuge PRELP MS\mock_130m_qe4.raw"; SpectrumID: "24725"; scans: "30362"
Control	Control_n1	ATP5L_HUMAN	ATP synthase subunit g, mitochondrial OS=Homo sapiens OX=9606 GN=ATP5MG PE=1 SV=3	1	0.000273	11410.5	5	6	13	VELVPPTPAEIPR	K	A	0.997	57.5	25	57.5		1416.8	2	0.00056	0.39	36	48	mock_130m_qe4 (F040676)	File: "D:\RawData\Q-EX\190327_kosuge PRELP MS\mock_130m_qe4.raw"; SpectrumID: "24455"; scans: "30065"
Control	Control_n1	ATP5L_HUMAN	ATP synthase subunit g, mitochondrial OS=Homo sapiens OX=9606 GN=ATP5MG PE=1 SV=3	1	0.000273	11410.5	5	6	13	VELVPPTPAEIPR	K	A	0.997	62.8	25	62.8		1416.8	2	0.00044	0.31	36	48	mock_130m_qe4 (F040676)	File: "D:\RawData\Q-EX\190327_kosuge PRELP MS\mock_130m_qe4.raw"; SpectrumID: "24547"; scans: "30166"
Control	Control_n1	ATP5L_HUMAN	ATP synthase subunit g, mitochondrial OS=Homo sapiens OX=9606 GN=ATP5MG PE=1 SV=3	1	0.000273	11410.5	5	6	13	VELVPPTPAEIPR	K	A	0.997	71.9	25	71.9		1416.8	2	0.00032	0.22	36	48	mock_130m_qe4 (F040676)	File: "D:\RawData\Q-EX\190327_kosuge PRELP MS\mock_130m_qe4.raw"; SpectrumID: "24635"; scans: "30263"
Control	Control_n1	ATP6_HUMAN	ATP synthase subunit a OS=Homo sapiens OX=9606 GN=MT-ATP6 PE=1 SV=1	1	8.41e-05	24801.6	2	2	4	LITTQQWLIK	R	L	0.996	50.1	25	47.8		1242.74	2	0.003	2.4	42	51	mock_130m_qe4 (F040676)	File: "D:\RawData\Q-EX\190327_kosuge PRELP MS\mock_130m_qe4.raw"; SpectrumID: "26185"; scans: "31971"
Control	Control_n1	ATP6_HUMAN	ATP synthase subunit a OS=Homo sapiens OX=9606 GN=MT-ATP6 PE=1 SV=1	1	8.41e-05	24801.6	2	2	4	LITTQQWLIK	R	L	0.997	59.3	25	51.1		1242.74	2	0.0021	1.7	42	51	mock_130m_qe4 (F040676)	File: "D:\RawData\Q-EX\190327_kosuge PRELP MS\mock_130m_qe4.raw"; SpectrumID: "26007"; scans: "31775"
Control	Control_n1	ATP6_HUMAN	ATP synthase subunit a OS=Homo sapiens OX=9606 GN=MT-ATP6 PE=1 SV=1	1	8.41e-05	24801.6	2	2	4	LITTQQWLIK	R	L	0.997	63.4	25	54.5		1242.73	2	0.00084	0.67	42	51	mock_130m_qe4 (F040676)	File: "D:\RawData\Q-EX\190327_kosuge PRELP MS\mock_130m_qe4.raw"; SpectrumID: "26095"; scans: "31872"
Control	Control_n1	ATP6_HUMAN	ATP synthase subunit a OS=Homo sapiens OX=9606 GN=MT-ATP6 PE=1 SV=1	1	8.41e-05	24801.6	2	2	4	QMMTMHNTK	K	G	0.996	48.2	25	48.2		1120.48	2	0.00038	0.34	56	64	mock_130m_qe4 (F040676)	File: "D:\RawData\Q-EX\190327_kosuge PRELP MS\mock_130m_qe4.raw"; SpectrumID: "3116"; scans: "6516"
Control	Control_n1	ATPA_HUMAN	ATP synthase subunit alpha, mitochondrial OS=Homo sapiens OX=9606 GN=ATP5F1A PE=1 SV=1	1	0.00042	59734.1	14	16	20	AVDSLVPIGR	K	G	0.952	30	25	1.52		1025.59	2	0.0023	2.2	195	204	mock_130m_qe4 (F040676)	File: "D:\RawData\Q-EX\190327_kosuge PRELP MS\mock_130m_qe4.raw"; SpectrumID: "19618"; scans: "24744"
Control	Control_n1	ATPA_HUMAN	ATP synthase subunit alpha, mitochondrial OS=Homo sapiens OX=9606 GN=ATP5F1A PE=1 SV=1	1	0.00042	59734.1	14	16	20	EAYPGDVFYLHSR	R	L	0.997	42.3	25.9	42.3		1552.73	3	0.0025	1.6	335	347	mock_130m_qe4 (F040676)	File: "D:\RawData\Q-EX\190327_kosuge PRELP MS\mock_130m_qe4.raw"; SpectrumID: "22120"; scans: "27496"
Control	Control_n1	ATPA_HUMAN	ATP synthase subunit alpha, mitochondrial OS=Homo sapiens OX=9606 GN=ATP5F1A PE=1 SV=1	1	0.00042	59734.1	14	16	20	EVAAFAQFGSDLDAATQQLLSR	R	G	0.96	38.6	27.8	38.6		2337.17	2	0.0073	3.1	442	463	mock_130m_qe4 (F040676)	File: "D:\RawData\Q-EX\190327_kosuge PRELP MS\mock_130m_qe4.raw"; SpectrumID: "46640"; scans: "54497"
Control	Control_n1	ATPA_HUMAN	ATP synthase subunit alpha, mitochondrial OS=Homo sapiens OX=9606 GN=ATP5F1A PE=1 SV=1	1	0.00042	59734.1	14	16	20	EVAAFAQFGSDLDAATQQLLSR	R	G	0.997	69.6	28.1	67.9		2337.16	3	-0.0039	-1.7	442	463	mock_130m_qe4 (F040676)	File: "D:\RawData\Q-EX\190327_kosuge PRELP MS\mock_130m_qe4.raw"; SpectrumID: "46530"; scans: "54376"
Control	Control_n1	ATPA_HUMAN	ATP synthase subunit alpha, mitochondrial OS=Homo sapiens OX=9606 GN=ATP5F1A PE=1 SV=1	1	0.00042	59734.1	14	16	20	EVAAFAQFGSDLDAATQQLLSR	R	G	0.997	74.1	27.9	71.7		2337.16	3	0.00063	0.27	442	463	mock_130m_qe4 (F040676)	File: "D:\RawData\Q-EX\190327_kosuge PRELP MS\mock_130m_qe4.raw"; SpectrumID: "46617"; scans: "54472"
Control	Control_n1	ATPA_HUMAN	ATP synthase subunit alpha, mitochondrial OS=Homo sapiens OX=9606 GN=ATP5F1A PE=1 SV=1	1	0.00042	59734.1	14	16	20	EVAAFAQFGSDLDAATQQLLSR	R	G	0.997	152	27.9	152		2337.17	2	0.0054	2.3	442	463	mock_130m_qe4 (F040676)	File: "D:\RawData\Q-EX\190327_kosuge PRELP MS\mock_130m_qe4.raw"; SpectrumID: "46550"; scans: "54398"
Control	Control_n1	ATPA_HUMAN	ATP synthase subunit alpha, mitochondrial OS=Homo sapiens OX=9606 GN=ATP5F1A PE=1 SV=1	1	0.00042	59734.1	14	16	20	FENAFLSHVVSQHQALLGTIR	K	A	0.997	59.7	25	59.7		2366.25	3	0.005	2.1	507	527	mock_130m_qe4 (F040676)	File: "D:\RawData\Q-EX\190327_kosuge PRELP MS\mock_130m_qe4.raw"; SpectrumID: "30474"; scans: "36692"
Control	Control_n1	ATPA_HUMAN	ATP synthase subunit alpha, mitochondrial OS=Homo sapiens OX=9606 GN=ATP5F1A PE=1 SV=1	1	0.00042	59734.1	14	16	20	FENAFLSHVVSQHQALLGTIR	K	A	0.997	55.6	25	55.6		2366.25	4	0.0026	1.1	507	527	mock_130m_qe4 (F040676)	File: "D:\RawData\Q-EX\190327_kosuge PRELP MS\mock_130m_qe4.raw"; SpectrumID: "30481"; scans: "36700"
Control	Control_n1	ATPA_HUMAN	ATP synthase subunit alpha, mitochondrial OS=Homo sapiens OX=9606 GN=ATP5F1A PE=1 SV=1	1	0.00042	59734.1	14	16	20	GMSLNLEPDNVGVVVFGNDK	K	L	0.981	36.6	27.2	36.6		2103.03	2	0.0019	0.92	104	123	mock_130m_qe4 (F040676)	File: "D:\RawData\Q-EX\190327_kosuge PRELP MS\mock_130m_qe4.raw"; SpectrumID: "35698"; scans: "42439"
Control	Control_n1	ATPA_HUMAN	ATP synthase subunit alpha, mitochondrial OS=Homo sapiens OX=9606 GN=ATP5F1A PE=1 SV=1	1	0.00042	59734.1	14	16	20	HALIIYDDLSK	K	Q	0.997	70.8	25	70.8		1286.69	2	0.0031	2.4	306	316	mock_130m_qe4 (F040676)	File: "D:\RawData\Q-EX\190327_kosuge PRELP MS\mock_130m_qe4.raw"; SpectrumID: "19599"; scans: "24723"
Control	Control_n1	ATPA_HUMAN	ATP synthase subunit alpha, mitochondrial OS=Homo sapiens OX=9606 GN=ATP5F1A PE=1 SV=1	1	0.00042	59734.1	14	16	20	ILGADTSVDLEETGR	R	V	0.997	93.9	25.6	93.9		1574.78	2	0.0014	0.9	59	73	mock_130m_qe4 (F040676)	File: "D:\RawData\Q-EX\190327_kosuge PRELP MS\mock_130m_qe4.raw"; SpectrumID: "21454"; scans: "26763"
Control	Control_n1	ATPA_HUMAN	ATP synthase subunit alpha, mitochondrial OS=Homo sapiens OX=9606 GN=ATP5F1A PE=1 SV=1	1	0.00042	59734.1	14	16	20	LKEIVTNFLAGFEA	K	-	0.948	28.6	25	28.6		1550.84	2	0.0027	1.7	540	553	mock_130m_qe4 (F040676)	File: "D:\RawData\Q-EX\190327_kosuge PRELP MS\mock_130m_qe4.raw"; SpectrumID: "39228"; scans: "46322"
Control	Control_n1	ATPA_HUMAN	ATP synthase subunit alpha, mitochondrial OS=Homo sapiens OX=9606 GN=ATP5F1A PE=1 SV=1	1	0.00042	59734.1	14	16	20	LKEIVTNFLAGFEA	K	-	0.991	48.6	25	48.6		1550.83	2	-0.0018	-1.2	540	553	mock_130m_qe4 (F040676)	File: "D:\RawData\Q-EX\190327_kosuge PRELP MS\mock_130m_qe4.raw"; SpectrumID: "39317"; scans: "46420"
Control	Control_n1	ATPA_HUMAN	ATP synthase subunit alpha, mitochondrial OS=Homo sapiens OX=9606 GN=ATP5F1A PE=1 SV=1	1	0.00042	59734.1	14	16	20	LTDADAMK	R	Y	0.979	33.1	25	19		863.41	2	0.0014	1.6	263	270	mock_130m_qe4 (F040676)	File: "D:\RawData\Q-EX\190327_kosuge PRELP MS\mock_130m_qe4.raw"; SpectrumID: "5179"; scans: "8817"
Control	Control_n1	ATPA_HUMAN	ATP synthase subunit alpha, mitochondrial OS=Homo sapiens OX=9606 GN=ATP5F1A PE=1 SV=1	1	0.00042	59734.1	14	16	20	STVAQLVK	R	R	0.949	28.9	25	21.3		844.5	2	0.00086	1	254	261	mock_130m_qe4 (F040676)	File: "D:\RawData\Q-EX\190327_kosuge PRELP MS\mock_130m_qe4.raw"; SpectrumID: "9283"; scans: "13356"
Control	Control_n1	ATPA_HUMAN	ATP synthase subunit alpha, mitochondrial OS=Homo sapiens OX=9606 GN=ATP5F1A PE=1 SV=1	1	0.00042	59734.1	14	16	20	TGTAEMSSILEER	K	I	0.997	71.1	25	68.1		1422.67	2	-0.001	-0.73	46	58	mock_130m_qe4 (F040676)	File: "D:\RawData\Q-EX\190327_kosuge PRELP MS\mock_130m_qe4.raw"; SpectrumID: "21633"; scans: "26960"
Control	Control_n1	ATPA_HUMAN	ATP synthase subunit alpha, mitochondrial OS=Homo sapiens OX=9606 GN=ATP5F1A PE=1 SV=1	1	0.00042	59734.1	14	16	20	TSIAIDTIINQK	K	R	0.997	63	25	62.4		1315.74	2	0.00048	0.36	219	230	mock_130m_qe4 (F040676)	File: "D:\RawData\Q-EX\190327_kosuge PRELP MS\mock_130m_qe4.raw"; SpectrumID: "24148"; scans: "29727"
Control	Control_n1	ATPA_HUMAN	ATP synthase subunit alpha, mitochondrial OS=Homo sapiens OX=9606 GN=ATP5F1A PE=1 SV=1	1	0.00042	59734.1	14	16	20	VLSIGDGIAR	R	V	0.991	39.8	25	32.7		999.57	2	0.002	2	74	83	mock_130m_qe4 (F040676)	File: "D:\RawData\Q-EX\190327_kosuge PRELP MS\mock_130m_qe4.raw"; SpectrumID: "17769"; scans: "22710"
Control	Control_n1	ATPA_HUMAN	ATP synthase subunit alpha, mitochondrial OS=Homo sapiens OX=9606 GN=ATP5F1A PE=1 SV=1	1	0.00042	59734.1	14	16	20	VVDALGNAIDGK	R	G	0.996	49.6	25	48.8		1170.62	2	0.0003	0.25	150	161	mock_130m_qe4 (F040676)	File: "D:\RawData\Q-EX\190327_kosuge PRELP MS\mock_130m_qe4.raw"; SpectrumID: "17319"; scans: "22215"
Control	Control_n1	ATPA_HUMAN	ATP synthase subunit alpha, mitochondrial OS=Homo sapiens OX=9606 GN=ATP5F1A PE=1 SV=1	1	0.00042	59734.1	14	16	20	VVDALGNAIDGK	R	G	0.997	55.3	25	52.2		1170.62	2	-0.00018	-0.16	150	161	mock_130m_qe4 (F040676)	File: "D:\RawData\Q-EX\190327_kosuge PRELP MS\mock_130m_qe4.raw"; SpectrumID: "17219"; scans: "22105"
Control	Control_n1	ATPB_HUMAN	ATP synthase subunit beta, mitochondrial OS=Homo sapiens OX=9606 GN=ATP5F1B PE=1 SV=3	1	0.000147	56542.5	7	7	7	AIAELGIYPAVDPLDSTSR	R	I	0.98	35.7	25.7	35.7		1987.03	2	0.00072	0.36	388	406	mock_130m_qe4 (F040676)	File: "D:\RawData\Q-EX\190327_kosuge PRELP MS\mock_130m_qe4.raw"; SpectrumID: "33913"; scans: "40475"
Control	Control_n1	ATPB_HUMAN	ATP synthase subunit beta, mitochondrial OS=Homo sapiens OX=9606 GN=ATP5F1B PE=1 SV=3	1	0.000147	56542.5	7	7	7	FLSQPFQVAEVFTGHMGK	R	L	0.997	63.8	27.1	63.8		2022	3	-0.0028	-1.4	463	480	mock_130m_qe4 (F040676)	File: "D:\RawData\Q-EX\190327_kosuge PRELP MS\mock_130m_qe4.raw"; SpectrumID: "35322"; scans: "42025"
Control	Control_n1	ATPB_HUMAN	ATP synthase subunit beta, mitochondrial OS=Homo sapiens OX=9606 GN=ATP5F1B PE=1 SV=3	1	0.000147	56542.5	7	7	7	FTQAGSEVSALLGR	R	I	0.997	94.1	25	94.1		1434.75	2	0.0016	1.1	311	324	mock_130m_qe4 (F040676)	File: "D:\RawData\Q-EX\190327_kosuge PRELP MS\mock_130m_qe4.raw"; SpectrumID: "26318"; scans: "32117"
Control	Control_n1	ATPB_HUMAN	ATP synthase subunit beta, mitochondrial OS=Homo sapiens OX=9606 GN=ATP5F1B PE=1 SV=3	1	0.000147	56542.5	7	7	7	IMDPNIVGSEHYDVAR	R	G	0.953	28.2	27	28.2		1814.86	3	-0.00038	-0.21	407	422	mock_130m_qe4 (F040676)	File: "D:\RawData\Q-EX\190327_kosuge PRELP MS\mock_130m_qe4.raw"; SpectrumID: "19051"; scans: "24120"
Control	Control_n1	ATPB_HUMAN	ATP synthase subunit beta, mitochondrial OS=Homo sapiens OX=9606 GN=ATP5F1B PE=1 SV=3	1	0.000147	56542.5	7	7	7	LVLEVAQHLGESTVR	R	T	0.989	30.6	25	30.6		1649.91	3	0.0013	0.81	95	109	mock_130m_qe4 (F040676)	File: "D:\RawData\Q-EX\190327_kosuge PRELP MS\mock_130m_qe4.raw"; SpectrumID: "22910"; scans: "28365"
Control	Control_n1	ATPB_HUMAN	ATP synthase subunit beta, mitochondrial OS=Homo sapiens OX=9606 GN=ATP5F1B PE=1 SV=3	1	0.000147	56542.5	7	7	7	VALTGLTVAEYFR	R	D	0.997	82.8	25	82.8		1438.78	2	0.0011	0.76	282	294	mock_130m_qe4 (F040676)	File: "D:\RawData\Q-EX\190327_kosuge PRELP MS\mock_130m_qe4.raw"; SpectrumID: "34508"; scans: "41130"
Control	Control_n1	ATPB_HUMAN	ATP synthase subunit beta, mitochondrial OS=Homo sapiens OX=9606 GN=ATP5F1B PE=1 SV=3	1	0.000147	56542.5	7	7	7	VVDLLAPYAK	K	G	0.995	45.6	25	45.6		1087.63	2	0.0024	2.2	189	198	mock_130m_qe4 (F040676)	File: "D:\RawData\Q-EX\190327_kosuge PRELP MS\mock_130m_qe4.raw"; SpectrumID: "24850"; scans: "30499"
Control	Control_n1	ATPD_HUMAN	ATP synthase subunit delta, mitochondrial OS=Homo sapiens OX=9606 GN=ATP5F1D PE=1 SV=2	1	0.000105	17471.9	2	2	5	AQAELVGTADEATR	K	A	0.986	41.2	25.7	41.2		1430.7	2	-0.00046	-0.32	137	150	mock_130m_qe4 (F040676)	File: "D:\RawData\Q-EX\190327_kosuge PRELP MS\mock_130m_qe4.raw"; SpectrumID: "11816"; scans: "16159"
Control	Control_n1	ATPD_HUMAN	ATP synthase subunit delta, mitochondrial OS=Homo sapiens OX=9606 GN=ATP5F1D PE=1 SV=2	1	0.000105	17471.9	2	2	5	AQAELVGTADEATR	K	A	0.997	73.8	25.8	60.1		1430.7	2	-0.0023	-1.6	137	150	mock_130m_qe4 (F040676)	File: "D:\RawData\Q-EX\190327_kosuge PRELP MS\mock_130m_qe4.raw"; SpectrumID: "11719"; scans: "16047"
Control	Control_n1	ATPD_HUMAN	ATP synthase subunit delta, mitochondrial OS=Homo sapiens OX=9606 GN=ATP5F1D PE=1 SV=2	1	0.000105	17471.9	2	2	5	AQAELVGTADEATR	K	A	0.997	73.3	26	60.2		1430.7	2	-0.00022	-0.16	137	150	mock_130m_qe4 (F040676)	File: "D:\RawData\Q-EX\190327_kosuge PRELP MS\mock_130m_qe4.raw"; SpectrumID: "11638"; scans: "15951"
Control	Control_n1	ATPD_HUMAN	ATP synthase subunit delta, mitochondrial OS=Homo sapiens OX=9606 GN=ATP5F1D PE=1 SV=2	1	0.000105	17471.9	2	2	5	IEANEALVK	R	A	0.997	53.1	25	30		985.55	2	0.0015	1.5	157	165	mock_130m_qe4 (F040676)	File: "D:\RawData\Q-EX\190327_kosuge PRELP MS\mock_130m_qe4.raw"; SpectrumID: "9987"; scans: "14132"
Control	Control_n1	ATPD_HUMAN	ATP synthase subunit delta, mitochondrial OS=Homo sapiens OX=9606 GN=ATP5F1D PE=1 SV=2	1	0.000105	17471.9	2	2	5	IEANEALVK	R	A	0.997	59.4	25	38.9		985.55	2	0.0024	2.5	157	165	mock_130m_qe4 (F040676)	File: "D:\RawData\Q-EX\190327_kosuge PRELP MS\mock_130m_qe4.raw"; SpectrumID: "9896"; scans: "14031"
Control	Control_n1	ATPG_HUMAN	ATP synthase subunit gamma, mitochondrial OS=Homo sapiens OX=9606 GN=ATP5F1C PE=1 SV=1	1	0.000673	32980	11	14	32	ELIEIISGAAALD	K	-	0.961	30	25	26.3		1313.71	2	0.0015	1.1	286	298	mock_130m_qe4 (F040676)	File: "D:\RawData\Q-EX\190327_kosuge PRELP MS\mock_130m_qe4.raw"; SpectrumID: "40716"; scans: "47959"
Control	Control_n1	ATPG_HUMAN	ATP synthase subunit gamma, mitochondrial OS=Homo sapiens OX=9606 GN=ATP5F1C PE=1 SV=1	1	0.000673	32980	11	14	32	ELIEIISGAAALD	K	-	0.985	35.4	25	31.6		1313.71	2	0.0022	1.7	286	298	mock_130m_qe4 (F040676)	File: "D:\RawData\Q-EX\190327_kosuge PRELP MS\mock_130m_qe4.raw"; SpectrumID: "40806"; scans: "48058"
Control	Control_n1	ATPG_HUMAN	ATP synthase subunit gamma, mitochondrial OS=Homo sapiens OX=9606 GN=ATP5F1C PE=1 SV=1	1	0.000673	32980	11	14	32	ELIEIISGAAALD	K	-	0.993	41.7	25	32.5		1313.71	2	0.00064	0.49	286	298	mock_130m_qe4 (F040676)	File: "D:\RawData\Q-EX\190327_kosuge PRELP MS\mock_130m_qe4.raw"; SpectrumID: "40626"; scans: "47860"
Control	Control_n1	ATPG_HUMAN	ATP synthase subunit gamma, mitochondrial OS=Homo sapiens OX=9606 GN=ATP5F1C PE=1 SV=1	1	0.000673	32980	11	14	32	ELIEIISGAAALD	K	-	0.995	50.2	25	44.2		1313.71	2	-0.00082	-0.63	286	298	mock_130m_qe4 (F040676)	File: "D:\RawData\Q-EX\190327_kosuge PRELP MS\mock_130m_qe4.raw"; SpectrumID: "40447"; scans: "47663"
Control	Control_n1	ATPG_HUMAN	ATP synthase subunit gamma, mitochondrial OS=Homo sapiens OX=9606 GN=ATP5F1C PE=1 SV=1	1	0.000673	32980	11	14	32	ELIEIISGAAALD	K	-	0.995	49.7	25	49.7		1313.71	2	-0.00046	-0.35	286	298	mock_130m_qe4 (F040676)	File: "D:\RawData\Q-EX\190327_kosuge PRELP MS\mock_130m_qe4.raw"; SpectrumID: "40536"; scans: "47761"
Control	Control_n1	ATPG_HUMAN	ATP synthase subunit gamma, mitochondrial OS=Homo sapiens OX=9606 GN=ATP5F1C PE=1 SV=1	1	0.000673	32980	11	14	32	ELIEIISGAAALD	K	-	0.995	47.2	25	39.4		1313.71	2	0.0031	2.3	286	298	mock_130m_qe4 (F040676)	File: "D:\RawData\Q-EX\190327_kosuge PRELP MS\mock_130m_qe4.raw"; SpectrumID: "40270"; scans: "47468"
Control	Control_n1	ATPG_HUMAN	ATP synthase subunit gamma, mitochondrial OS=Homo sapiens OX=9606 GN=ATP5F1C PE=1 SV=1	1	0.000673	32980	11	14	32	ELIEIISGAAALD	K	-	0.997	64	25	55.8		1313.71	2	-0.00032	-0.24	286	298	mock_130m_qe4 (F040676)	File: "D:\RawData\Q-EX\190327_kosuge PRELP MS\mock_130m_qe4.raw"; SpectrumID: "40357"; scans: "47564"
Control	Control_n1	ATPG_HUMAN	ATP synthase subunit gamma, mitochondrial OS=Homo sapiens OX=9606 GN=ATP5F1C PE=1 SV=1	1	0.000673	32980	11	14	32	ESTTSEQSAR	K	M	0.996	56.8	25	56.8		1094.48	2	-0.00096	-0.88	244	253	mock_130m_qe4 (F040676)	File: "D:\RawData\Q-EX\190327_kosuge PRELP MS\mock_130m_qe4.raw"; SpectrumID: "611"; scans: "3343"
Control	Control_n1	ATPG_HUMAN	ATP synthase subunit gamma, mitochondrial OS=Homo sapiens OX=9606 GN=ATP5F1C PE=1 SV=1	1	0.000673	32980	11	14	32	ESTTSEQSAR	K	M	0.997	61.1	25	61.1		1094.48	2	-0.0006	-0.55	244	253	mock_130m_qe4 (F040676)	File: "D:\RawData\Q-EX\190327_kosuge PRELP MS\mock_130m_qe4.raw"; SpectrumID: "659"; scans: "3411"
Control	Control_n1	ATPG_HUMAN	ATP synthase subunit gamma, mitochondrial OS=Homo sapiens OX=9606 GN=ATP5F1C PE=1 SV=1	1	0.000673	32980	11	14	32	EVMLVGIGDK	K	I	0.948	30.6	25	30.6	Oxidation (+16)	1075.56	2	0.0027	2.5	127	136	mock_130m_qe4 (F040676)	File: "D:\RawData\Q-EX\190327_kosuge PRELP MS\mock_130m_qe4.raw"; SpectrumID: "17021"; scans: "21887"
Control	Control_n1	ATPG_HUMAN	ATP synthase subunit gamma, mitochondrial OS=Homo sapiens OX=9606 GN=ATP5F1C PE=1 SV=1	1	0.000673	32980	11	14	32	EVMLVGIGDK	K	I	0.95	32.9	25	31.9		1059.56	2	-0.0007	-0.66	127	136	mock_130m_qe4 (F040676)	File: "D:\RawData\Q-EX\190327_kosuge PRELP MS\mock_130m_qe4.raw"; SpectrumID: "20568"; scans: "25789"
Control	Control_n1	ATPG_HUMAN	ATP synthase subunit gamma, mitochondrial OS=Homo sapiens OX=9606 GN=ATP5F1C PE=1 SV=1	1	0.000673	32980	11	14	32	EVMLVGIGDK	K	I	0.972	34.5	25	34.5		1059.56	2	-0.0001	-0.096	127	136	mock_130m_qe4 (F040676)	File: "D:\RawData\Q-EX\190327_kosuge PRELP MS\mock_130m_qe4.raw"; SpectrumID: "20839"; scans: "26087"
Control	Control_n1	ATPG_HUMAN	ATP synthase subunit gamma, mitochondrial OS=Homo sapiens OX=9606 GN=ATP5F1C PE=1 SV=1	1	0.000673	32980	11	14	32	EVMLVGIGDK	K	I	0.996	46.4	25	46.4		1059.56	2	0.00052	0.49	127	136	mock_130m_qe4 (F040676)	File: "D:\RawData\Q-EX\190327_kosuge PRELP MS\mock_130m_qe4.raw"; SpectrumID: "20745"; scans: "25984"
Control	Control_n1	ATPG_HUMAN	ATP synthase subunit gamma, mitochondrial OS=Homo sapiens OX=9606 GN=ATP5F1C PE=1 SV=1	1	0.000673	32980	11	14	32	EVMLVGIGDK	K	I	0.997	52.1	25	48.8		1059.56	2	0.00014	0.13	127	136	mock_130m_qe4 (F040676)	File: "D:\RawData\Q-EX\190327_kosuge PRELP MS\mock_130m_qe4.raw"; SpectrumID: "20655"; scans: "25885"
Control	Control_n1	ATPG_HUMAN	ATP synthase subunit gamma, mitochondrial OS=Homo sapiens OX=9606 GN=ATP5F1C PE=1 SV=1	1	0.000673	32980	11	14	32	GLCGAIHSSIAK	R	Q	0.969	31.6	25	31.6	Carbamidomethyl (+57)	1212.63	2	0.0022	1.8	101	112	mock_130m_qe4 (F040676)	File: "D:\RawData\Q-EX\190327_kosuge PRELP MS\mock_130m_qe4.raw"; SpectrumID: "9751"; scans: "13871"
Control	Control_n1	ATPG_HUMAN	ATP synthase subunit gamma, mitochondrial OS=Homo sapiens OX=9606 GN=ATP5F1C PE=1 SV=1	1	0.000673	32980	11	14	32	GLCGAIHSSIAK	R	Q	0.98	35.1	25	35.1	Carbamidomethyl (+57)	1212.63	3	-0.0014	-1.1	101	112	mock_130m_qe4 (F040676)	File: "D:\RawData\Q-EX\190327_kosuge PRELP MS\mock_130m_qe4.raw"; SpectrumID: "9609"; scans: "13715"
Control	Control_n1	ATPG_HUMAN	ATP synthase subunit gamma, mitochondrial OS=Homo sapiens OX=9606 GN=ATP5F1C PE=1 SV=1	1	0.000673	32980	11	14	32	GLCGAIHSSIAK	R	Q	0.997	60.2	25	60.2	Carbamidomethyl (+57)	1212.63	2	0.0024	2	101	112	mock_130m_qe4 (F040676)	File: "D:\RawData\Q-EX\190327_kosuge PRELP MS\mock_130m_qe4.raw"; SpectrumID: "9657"; scans: "13768"
Control	Control_n1	ATPG_HUMAN	ATP synthase subunit gamma, mitochondrial OS=Homo sapiens OX=9606 GN=ATP5F1C PE=1 SV=1	1	0.000673	32980	11	14	32	HLLIGVSSDR	K	G	0.947	29.4	25	27.4		1095.61	2	0.0024	2.2	91	100	mock_130m_qe4 (F040676)	File: "D:\RawData\Q-EX\190327_kosuge PRELP MS\mock_130m_qe4.raw"; SpectrumID: "10899"; scans: "15136"
Control	Control_n1	ATPG_HUMAN	ATP synthase subunit gamma, mitochondrial OS=Homo sapiens OX=9606 GN=ATP5F1C PE=1 SV=1	1	0.000673	32980	11	14	32	HLLIGVSSDR	K	G	0.997	50	25	45.7		1095.61	2	0.0018	1.6	91	100	mock_130m_qe4 (F040676)	File: "D:\RawData\Q-EX\190327_kosuge PRELP MS\mock_130m_qe4.raw"; SpectrumID: "10810"; scans: "15038"
Control	Control_n1	ATPG_HUMAN	ATP synthase subunit gamma, mitochondrial OS=Homo sapiens OX=9606 GN=ATP5F1C PE=1 SV=1	1	0.000673	32980	11	14	32	HLLIGVSSDR	K	G	0.997	49.9	25	42.5		1095.61	2	0.0014	1.3	91	100	mock_130m_qe4 (F040676)	File: "D:\RawData\Q-EX\190327_kosuge PRELP MS\mock_130m_qe4.raw"; SpectrumID: "10721"; scans: "14940"
Control	Control_n1	ATPG_HUMAN	ATP synthase subunit gamma, mitochondrial OS=Homo sapiens OX=9606 GN=ATP5F1C PE=1 SV=1	1	0.000673	32980	11	14	32	IYGLGSLALYEK	R	A	0.997	61.6	25	61.6		1325.72	2	-0.00052	-0.39	68	79	mock_130m_qe4 (F040676)	File: "D:\RawData\Q-EX\190327_kosuge PRELP MS\mock_130m_qe4.raw"; SpectrumID: "30408"; scans: "36620"
Control	Control_n1	ATPG_HUMAN	ATP synthase subunit gamma, mitochondrial OS=Homo sapiens OX=9606 GN=ATP5F1C PE=1 SV=1	1	0.000673	32980	11	14	32	IYGLGSLALYEK	R	A	0.997	84.4	25	84.4		1325.72	2	9.8e-05	0.074	68	79	mock_130m_qe4 (F040676)	File: "D:\RawData\Q-EX\190327_kosuge PRELP MS\mock_130m_qe4.raw"; SpectrumID: "30229"; scans: "36423"
Control	Control_n1	ATPG_HUMAN	ATP synthase subunit gamma, mitochondrial OS=Homo sapiens OX=9606 GN=ATP5F1C PE=1 SV=1	1	0.000673	32980	11	14	32	IYGLGSLALYEK	R	A	0.997	90.5	25	90.5		1325.72	2	0.00058	0.44	68	79	mock_130m_qe4 (F040676)	File: "D:\RawData\Q-EX\190327_kosuge PRELP MS\mock_130m_qe4.raw"; SpectrumID: "30317"; scans: "36520"
Control	Control_n1	ATPG_HUMAN	ATP synthase subunit gamma, mitochondrial OS=Homo sapiens OX=9606 GN=ATP5F1C PE=1 SV=1	1	0.000673	32980	11	14	32	MTAMDNASK	R	N	0.991	42.7	25	42.7		967.41	2	-1.9e-06	-0.002	254	262	mock_130m_qe4 (F040676)	File: "D:\RawData\Q-EX\190327_kosuge PRELP MS\mock_130m_qe4.raw"; SpectrumID: "2994"; scans: "6378"
Control	Control_n1	ATPG_HUMAN	ATP synthase subunit gamma, mitochondrial OS=Homo sapiens OX=9606 GN=ATP5F1C PE=1 SV=1	1	0.000673	32980	11	14	32	NASEMIDK	K	L	0.99	41.3	25	41.3		906.41	2	0.0014	1.6	263	270	mock_130m_qe4 (F040676)	File: "D:\RawData\Q-EX\190327_kosuge PRELP MS\mock_130m_qe4.raw"; SpectrumID: "5166"; scans: "8803"
Control	Control_n1	ATPG_HUMAN	ATP synthase subunit gamma, mitochondrial OS=Homo sapiens OX=9606 GN=ATP5F1C PE=1 SV=1	1	0.000673	32980	11	14	32	NASEMIDK	K	L	0.99	41.4	25	41.4		906.41	2	0.001	1.1	263	270	mock_130m_qe4 (F040676)	File: "D:\RawData\Q-EX\190327_kosuge PRELP MS\mock_130m_qe4.raw"; SpectrumID: "5076"; scans: "8703"
Control	Control_n1	ATPG_HUMAN	ATP synthase subunit gamma, mitochondrial OS=Homo sapiens OX=9606 GN=ATP5F1C PE=1 SV=1	1	0.000673	32980	11	14	32	NASEMIDKLTLTFNR	K	T	0.995	40.6	26.4	40.6		1751.89	3	0.0042	2.4	263	277	mock_130m_qe4 (F040676)	File: "D:\RawData\Q-EX\190327_kosuge PRELP MS\mock_130m_qe4.raw"; SpectrumID: "30304"; scans: "36505"
Control	Control_n1	ATPG_HUMAN	ATP synthase subunit gamma, mitochondrial OS=Homo sapiens OX=9606 GN=ATP5F1C PE=1 SV=1	1	0.000673	32980	11	14	32	SEVATLTAAGK	K	E	0.974	34	25	34		1046.56	2	0.0023	2.2	116	126	mock_130m_qe4 (F040676)	File: "D:\RawData\Q-EX\190327_kosuge PRELP MS\mock_130m_qe4.raw"; SpectrumID: "9448"; scans: "13538"
Control	Control_n1	ATPG_HUMAN	ATP synthase subunit gamma, mitochondrial OS=Homo sapiens OX=9606 GN=ATP5F1C PE=1 SV=1	1	0.000673	32980	11	14	32	THSDQFLVAFK	R	E	0.997	41	25	39.3		1291.66	3	0.00017	0.13	144	154	mock_130m_qe4 (F040676)	File: "D:\RawData\Q-EX\190327_kosuge PRELP MS\mock_130m_qe4.raw"; SpectrumID: "19888"; scans: "25041"
Control	Control_n1	ATPG_HUMAN	ATP synthase subunit gamma, mitochondrial OS=Homo sapiens OX=9606 GN=ATP5F1C PE=1 SV=1	1	0.000673	32980	11	14	32	THSDQFLVAFK	R	E	0.997	42.4	25	40.9		1291.66	3	0.0016	1.3	144	154	mock_130m_qe4 (F040676)	File: "D:\RawData\Q-EX\190327_kosuge PRELP MS\mock_130m_qe4.raw"; SpectrumID: "19977"; scans: "25139"
Control	Control_n1	ATPG_HUMAN	ATP synthase subunit gamma, mitochondrial OS=Homo sapiens OX=9606 GN=ATP5F1C PE=1 SV=1	1	0.000673	32980	11	14	32	THSDQFLVAFK	R	E	0.997	61	25	60.2		1291.66	2	0.00018	0.14	144	154	mock_130m_qe4 (F040676)	File: "D:\RawData\Q-EX\190327_kosuge PRELP MS\mock_130m_qe4.raw"; SpectrumID: "19897"; scans: "25051"
Control	Control_n1	ATPG_HUMAN	ATP synthase subunit gamma, mitochondrial OS=Homo sapiens OX=9606 GN=ATP5F1C PE=1 SV=1	1	0.000673	32980	11	14	32	THSDQFLVAFK	R	E	0.997	66.9	25	66.9		1291.66	2	0.00042	0.32	144	154	mock_130m_qe4 (F040676)	File: "D:\RawData\Q-EX\190327_kosuge PRELP MS\mock_130m_qe4.raw"; SpectrumID: "19986"; scans: "25149"
Control	Control_n1	ATPK_HUMAN	ATP synthase subunit f, mitochondrial OS=Homo sapiens OX=9606 GN=ATP5MF PE=1 SV=3	1	0.000315	10900.4	3	4	15	ASVGECPAPVPVK	M	D	0.996	56.5	25	55.8	Acetyl (+42), Carbamidomethyl (+57)	1351.68	2	-0.0014	-1	2	14	mock_130m_qe4 (F040676)	File: "D:\RawData\Q-EX\190327_kosuge PRELP MS\mock_130m_qe4.raw"; SpectrumID: "18041"; scans: "23009"
Control	Control_n1	ATPK_HUMAN	ATP synthase subunit f, mitochondrial OS=Homo sapiens OX=9606 GN=ATP5MF PE=1 SV=3	1	0.000315	10900.4	3	4	15	ASVGECPAPVPVK	M	D	0.997	46	25	46	Acetyl (+42), Carbamidomethyl (+57)	1351.68	2	0.0016	1.2	2	14	mock_130m_qe4 (F040676)	File: "D:\RawData\Q-EX\190327_kosuge PRELP MS\mock_130m_qe4.raw"; SpectrumID: "18137"; scans: "23115"
Control	Control_n1	ATPK_HUMAN	ATP synthase subunit f, mitochondrial OS=Homo sapiens OX=9606 GN=ATP5MF PE=1 SV=3	1	0.000315	10900.4	3	4	15	DFSPSGIFGAFQR	R	G	0.98	41.1	25.4	40.3		1427.68	2	-0.0015	-1	34	46	mock_130m_qe4 (F040676)	File: "D:\RawData\Q-EX\190327_kosuge PRELP MS\mock_130m_qe4.raw"; SpectrumID: "38277"; scans: "45276"
Control	Control_n1	ATPK_HUMAN	ATP synthase subunit f, mitochondrial OS=Homo sapiens OX=9606 GN=ATP5MF PE=1 SV=3	1	0.000315	10900.4	3	4	15	DFSPSGIFGAFQR	R	G	0.995	44.9	25.7	42		1427.68	2	0.0014	1	34	46	mock_130m_qe4 (F040676)	File: "D:\RawData\Q-EX\190327_kosuge PRELP MS\mock_130m_qe4.raw"; SpectrumID: "38189"; scans: "45179"
Control	Control_n1	ATPK_HUMAN	ATP synthase subunit f, mitochondrial OS=Homo sapiens OX=9606 GN=ATP5MF PE=1 SV=3	1	0.000315	10900.4	3	4	15	DFSPSGIFGAFQR	R	G	0.996	47.2	25.8	47.2		1427.69	2	0.0032	2.2	34	46	mock_130m_qe4 (F040676)	File: "D:\RawData\Q-EX\190327_kosuge PRELP MS\mock_130m_qe4.raw"; SpectrumID: "37734"; scans: "44678"
Control	Control_n1	ATPK_HUMAN	ATP synthase subunit f, mitochondrial OS=Homo sapiens OX=9606 GN=ATP5MF PE=1 SV=3	1	0.000315	10900.4	3	4	15	DFSPSGIFGAFQR	R	G	0.997	37.2	25.9	37.1		1427.69	3	0.002	1.4	34	46	mock_130m_qe4 (F040676)	File: "D:\RawData\Q-EX\190327_kosuge PRELP MS\mock_130m_qe4.raw"; SpectrumID: "37842"; scans: "44797"
Control	Control_n1	ATPK_HUMAN	ATP synthase subunit f, mitochondrial OS=Homo sapiens OX=9606 GN=ATP5MF PE=1 SV=3	1	0.000315	10900.4	3	4	15	DFSPSGIFGAFQR	R	G	0.997	45.6	25.8	43.8		1427.69	3	0.0032	2.2	34	46	mock_130m_qe4 (F040676)	File: "D:\RawData\Q-EX\190327_kosuge PRELP MS\mock_130m_qe4.raw"; SpectrumID: "37936"; scans: "44901"
Control	Control_n1	ATPK_HUMAN	ATP synthase subunit f, mitochondrial OS=Homo sapiens OX=9606 GN=ATP5MF PE=1 SV=3	1	0.000315	10900.4	3	4	15	DFSPSGIFGAFQR	R	G	0.997	62.6	26	57.3		1427.69	2	0.0018	1.3	34	46	mock_130m_qe4 (F040676)	File: "D:\RawData\Q-EX\190327_kosuge PRELP MS\mock_130m_qe4.raw"; SpectrumID: "38097"; scans: "45078"
Control	Control_n1	ATPK_HUMAN	ATP synthase subunit f, mitochondrial OS=Homo sapiens OX=9606 GN=ATP5MF PE=1 SV=3	1	0.000315	10900.4	3	4	15	DFSPSGIFGAFQR	R	G	0.997	72.5	26	72.4		1427.69	2	0.0035	2.5	34	46	mock_130m_qe4 (F040676)	File: "D:\RawData\Q-EX\190327_kosuge PRELP MS\mock_130m_qe4.raw"; SpectrumID: "38006"; scans: "44978"
Control	Control_n1	ATPK_HUMAN	ATP synthase subunit f, mitochondrial OS=Homo sapiens OX=9606 GN=ATP5MF PE=1 SV=3	1	0.000315	10900.4	3	4	15	DFSPSGIFGAFQR	R	G	0.997	68.4	25.8	68.4		1427.69	2	0.0027	1.9	34	46	mock_130m_qe4 (F040676)	File: "D:\RawData\Q-EX\190327_kosuge PRELP MS\mock_130m_qe4.raw"; SpectrumID: "37916"; scans: "44879"
Control	Control_n1	ATPK_HUMAN	ATP synthase subunit f, mitochondrial OS=Homo sapiens OX=9606 GN=ATP5MF PE=1 SV=3	1	0.000315	10900.4	3	4	15	DFSPSGIFGAFQR	R	G	0.997	73.5	25.8	73.5		1427.69	2	0.0028	1.9	34	46	mock_130m_qe4 (F040676)	File: "D:\RawData\Q-EX\190327_kosuge PRELP MS\mock_130m_qe4.raw"; SpectrumID: "37826"; scans: "44780"
Control	Control_n1	ATPK_HUMAN	ATP synthase subunit f, mitochondrial OS=Homo sapiens OX=9606 GN=ATP5MF PE=1 SV=3	1	0.000315	10900.4	3	4	15	LGELPSWILMR	K	D	0.993	41.2	25	34.2		1313.72	2	0.00086	0.65	23	33	mock_130m_qe4 (F040676)	File: "D:\RawData\Q-EX\190327_kosuge PRELP MS\mock_130m_qe4.raw"; SpectrumID: "37567"; scans: "44495"
Control	Control_n1	ATPK_HUMAN	ATP synthase subunit f, mitochondrial OS=Homo sapiens OX=9606 GN=ATP5MF PE=1 SV=3	1	0.000315	10900.4	3	4	15	LGELPSWILMR	K	D	0.996	46.9	25	37.6		1313.72	2	0.0012	0.93	23	33	mock_130m_qe4 (F040676)	File: "D:\RawData\Q-EX\190327_kosuge PRELP MS\mock_130m_qe4.raw"; SpectrumID: "37657"; scans: "44594"
Control	Control_n1	ATPK_HUMAN	ATP synthase subunit f, mitochondrial OS=Homo sapiens OX=9606 GN=ATP5MF PE=1 SV=3	1	0.000315	10900.4	3	4	15	LGELPSWILMR	K	D	0.997	69.3	25	58.1		1313.72	2	0.0013	1	23	33	mock_130m_qe4 (F040676)	File: "D:\RawData\Q-EX\190327_kosuge PRELP MS\mock_130m_qe4.raw"; SpectrumID: "37476"; scans: "44395"
Control	Control_n1	ATPK_HUMAN	ATP synthase subunit f, mitochondrial OS=Homo sapiens OX=9606 GN=ATP5MF PE=1 SV=3	1	0.000315	10900.4	3	4	15	LGELPSWILMR	K	D	0.997	72.6	25	60.6		1313.72	2	0.00074	0.56	23	33	mock_130m_qe4 (F040676)	File: "D:\RawData\Q-EX\190327_kosuge PRELP MS\mock_130m_qe4.raw"; SpectrumID: "37388"; scans: "44298"
Control	Control_n1	ATPO_HUMAN	ATP synthase subunit O, mitochondrial OS=Homo sapiens OX=9606 GN=ATP5PO PE=1 SV=1	1	0.000715	23259.4	10	13	34	FSPLTTNLINLLAENGR	R	L	0.989	34.8	25	34.8		1872.01	3	-0.00064	-0.34	101	117	mock_130m_qe4 (F040676)	File: "D:\RawData\Q-EX\190327_kosuge PRELP MS\mock_130m_qe4.raw"; SpectrumID: "41988"; scans: "49375"
Control	Control_n1	ATPO_HUMAN	ATP synthase subunit O, mitochondrial OS=Homo sapiens OX=9606 GN=ATP5PO PE=1 SV=1	1	0.000715	23259.4	10	13	34	FSPLTTNLINLLAENGR	R	L	0.997	47.8	25	47.8		1872.01	3	0.001	0.54	101	117	mock_130m_qe4 (F040676)	File: "D:\RawData\Q-EX\190327_kosuge PRELP MS\mock_130m_qe4.raw"; SpectrumID: "42172"; scans: "49578"
Control	Control_n1	ATPO_HUMAN	ATP synthase subunit O, mitochondrial OS=Homo sapiens OX=9606 GN=ATP5PO PE=1 SV=1	1	0.000715	23259.4	10	13	34	FSPLTTNLINLLAENGR	R	L	0.997	97.2	25	97.2		1872.01	2	-0.0011	-0.57	101	117	mock_130m_qe4 (F040676)	File: "D:\RawData\Q-EX\190327_kosuge PRELP MS\mock_130m_qe4.raw"; SpectrumID: "42079"; scans: "49476"
Control	Control_n1	ATPO_HUMAN	ATP synthase subunit O, mitochondrial OS=Homo sapiens OX=9606 GN=ATP5PO PE=1 SV=1	1	0.000715	23259.4	10	13	34	FSPLTTNLINLLAENGR	R	L	0.997	86.1	25	86.1		1872.01	3	-9.8e-05	-0.052	101	117	mock_130m_qe4 (F040676)	File: "D:\RawData\Q-EX\190327_kosuge PRELP MS\mock_130m_qe4.raw"; SpectrumID: "42080"; scans: "49477"
Control	Control_n1	ATPO_HUMAN	ATP synthase subunit O, mitochondrial OS=Homo sapiens OX=9606 GN=ATP5PO PE=1 SV=1	1	0.000715	23259.4	10	13	34	FSPLTTNLINLLAENGR	R	L	0.997	115	25	115		1872.01	2	0.0019	1	101	117	mock_130m_qe4 (F040676)	File: "D:\RawData\Q-EX\190327_kosuge PRELP MS\mock_130m_qe4.raw"; SpectrumID: "41992"; scans: "49380"
Control	Control_n1	ATPO_HUMAN	ATP synthase subunit O, mitochondrial OS=Homo sapiens OX=9606 GN=ATP5PO PE=1 SV=1	1	0.000715	23259.4	10	13	34	GEVPCTVTSASPLEEATLSELK	R	T	0.969	48.9	27.8	48.9	Carbamidomethyl (+57)	2317.15	3	0.011	4.7	137	158	mock_130m_qe4 (F040676)	File: "D:\RawData\Q-EX\190327_kosuge PRELP MS\mock_130m_qe4.raw"; SpectrumID: "31563"; scans: "37890"
Control	Control_n1	ATPO_HUMAN	ATP synthase subunit O, mitochondrial OS=Homo sapiens OX=9606 GN=ATP5PO PE=1 SV=1	1	0.000715	23259.4	10	13	34	GEVPCTVTSASPLEEATLSELK	R	T	0.993	58.7	27.7	58.7	Carbamidomethyl (+57)	2317.15	2	0.009	3.9	137	158	mock_130m_qe4 (F040676)	File: "D:\RawData\Q-EX\190327_kosuge PRELP MS\mock_130m_qe4.raw"; SpectrumID: "31561"; scans: "37888"
Control	Control_n1	ATPO_HUMAN	ATP synthase subunit O, mitochondrial OS=Homo sapiens OX=9606 GN=ATP5PO PE=1 SV=1	1	0.000715	23259.4	10	13	34	GEVPCTVTSASPLEEATLSELK	R	T	0.997	92.7	27.7	92.7	Carbamidomethyl (+57)	2317.14	2	0.0019	0.82	137	158	mock_130m_qe4 (F040676)	File: "D:\RawData\Q-EX\190327_kosuge PRELP MS\mock_130m_qe4.raw"; SpectrumID: "31747"; scans: "38093"
Control	Control_n1	ATPO_HUMAN	ATP synthase subunit O, mitochondrial OS=Homo sapiens OX=9606 GN=ATP5PO PE=1 SV=1	1	0.000715	23259.4	10	13	34	GEVPCTVTSASPLEEATLSELK	R	T	0.997	104	27.8	104	Carbamidomethyl (+57)	2317.14	2	0.0043	1.9	137	158	mock_130m_qe4 (F040676)	File: "D:\RawData\Q-EX\190327_kosuge PRELP MS\mock_130m_qe4.raw"; SpectrumID: "31657"; scans: "37994"
Control	Control_n1	ATPO_HUMAN	ATP synthase subunit O, mitochondrial OS=Homo sapiens OX=9606 GN=ATP5PO PE=1 SV=1	1	0.000715	23259.4	10	13	34	GEVPCTVTSASPLEEATLSELK	R	T	0.997	77.7	27.7	77.7	Carbamidomethyl (+57)	2317.14	3	0.0035	1.5	137	158	mock_130m_qe4 (F040676)	File: "D:\RawData\Q-EX\190327_kosuge PRELP MS\mock_130m_qe4.raw"; SpectrumID: "31658"; scans: "37995"
Control	Control_n1	ATPO_HUMAN	ATP synthase subunit O, mitochondrial OS=Homo sapiens OX=9606 GN=ATP5PO PE=1 SV=1	1	0.000715	23259.4	10	13	34	GEVPCTVTSASPLEEATLSELK	R	T	0.997	86.3	27.7	86.3	Carbamidomethyl (+57)	2317.14	3	0.0027	1.2	137	158	mock_130m_qe4 (F040676)	File: "D:\RawData\Q-EX\190327_kosuge PRELP MS\mock_130m_qe4.raw"; SpectrumID: "31748"; scans: "38094"
Control	Control_n1	ATPO_HUMAN	ATP synthase subunit O, mitochondrial OS=Homo sapiens OX=9606 GN=ATP5PO PE=1 SV=1	1	0.000715	23259.4	10	13	34	LSNTQGVVSAFSTMMSVHR	R	G	0.997	74	27.5	74		2051	2	0.0039	1.9	118	136	mock_130m_qe4 (F040676)	File: "D:\RawData\Q-EX\190327_kosuge PRELP MS\mock_130m_qe4.raw"; SpectrumID: "31454"; scans: "37770"
Control	Control_n1	ATPO_HUMAN	ATP synthase subunit O, mitochondrial OS=Homo sapiens OX=9606 GN=ATP5PO PE=1 SV=1	1	0.000715	23259.4	10	13	34	LSNTQGVVSAFSTMMSVHR	R	G	0.997	58.4	27.6	58.4		2051	3	0.0023	1.1	118	136	mock_130m_qe4 (F040676)	File: "D:\RawData\Q-EX\190327_kosuge PRELP MS\mock_130m_qe4.raw"; SpectrumID: "31585"; scans: "37914"
Control	Control_n1	ATPO_HUMAN	ATP synthase subunit O, mitochondrial OS=Homo sapiens OX=9606 GN=ATP5PO PE=1 SV=1	1	0.000715	23259.4	10	13	34	LSNTQGVVSAFSTMMSVHR	R	G	0.997	122	27.7	122		2050.99	3	0.0014	0.68	118	136	mock_130m_qe4 (F040676)	File: "D:\RawData\Q-EX\190327_kosuge PRELP MS\mock_130m_qe4.raw"; SpectrumID: "31378"; scans: "37687"
Control	Control_n1	ATPO_HUMAN	ATP synthase subunit O, mitochondrial OS=Homo sapiens OX=9606 GN=ATP5PO PE=1 SV=1	1	0.000715	23259.4	10	13	34	LSNTQGVVSAFSTMMSVHR	R	G	0.997	144	27.7	144		2050.99	3	0.0014	0.68	118	136	mock_130m_qe4 (F040676)	File: "D:\RawData\Q-EX\190327_kosuge PRELP MS\mock_130m_qe4.raw"; SpectrumID: "31467"; scans: "37785"
Control	Control_n1	ATPO_HUMAN	ATP synthase subunit O, mitochondrial OS=Homo sapiens OX=9606 GN=ATP5PO PE=1 SV=1	1	0.000715	23259.4	10	13	34	LVRPPVQVYGIEGR	K	Y	0.994	33.5	25	33.5		1581.9	3	0.0025	1.6	27	40	mock_130m_qe4 (F040676)	File: "D:\RawData\Q-EX\190327_kosuge PRELP MS\mock_130m_qe4.raw"; SpectrumID: "18794"; scans: "23837"
Control	Control_n1	ATPO_HUMAN	ATP synthase subunit O, mitochondrial OS=Homo sapiens OX=9606 GN=ATP5PO PE=1 SV=1	1	0.000715	23259.4	10	13	34	LVRPPVQVYGIEGR	K	Y	0.997	46.8	25	46.8		1581.9	3	0.0023	1.5	27	40	mock_130m_qe4 (F040676)	File: "D:\RawData\Q-EX\190327_kosuge PRELP MS\mock_130m_qe4.raw"; SpectrumID: "18995"; scans: "24059"
Control	Control_n1	ATPO_HUMAN	ATP synthase subunit O, mitochondrial OS=Homo sapiens OX=9606 GN=ATP5PO PE=1 SV=1	1	0.000715	23259.4	10	13	34	LVRPPVQVYGIEGR	K	Y	0.997	49.1	25	49.1		1581.9	3	0.0023	1.5	27	40	mock_130m_qe4 (F040676)	File: "D:\RawData\Q-EX\190327_kosuge PRELP MS\mock_130m_qe4.raw"; SpectrumID: "19175"; scans: "24257"
Control	Control_n1	ATPO_HUMAN	ATP synthase subunit O, mitochondrial OS=Homo sapiens OX=9606 GN=ATP5PO PE=1 SV=1	1	0.000715	23259.4	10	13	34	LVRPPVQVYGIEGR	K	Y	0.997	65.4	25	65.4		1581.9	3	0.0019	1.2	27	40	mock_130m_qe4 (F040676)	File: "D:\RawData\Q-EX\190327_kosuge PRELP MS\mock_130m_qe4.raw"; SpectrumID: "19085"; scans: "24158"
Control	Control_n1	ATPO_HUMAN	ATP synthase subunit O, mitochondrial OS=Homo sapiens OX=9606 GN=ATP5PO PE=1 SV=1	1	0.000715	23259.4	10	13	34	QNKLEQVEK	K	E	0.997	51	25	39	Gln->pyro-Glu (-17)	1097.57	2	0.0019	1.7	52	60	mock_130m_qe4 (F040676)	File: "D:\RawData\Q-EX\190327_kosuge PRELP MS\mock_130m_qe4.raw"; SpectrumID: "6978"; scans: "10809"
Control	Control_n1	ATPO_HUMAN	ATP synthase subunit O, mitochondrial OS=Homo sapiens OX=9606 GN=ATP5PO PE=1 SV=1	1	0.000715	23259.4	10	13	34	SFLSQGQVLK	K	L	0.987	37.1	25	29.3		1105.62	2	0.0022	2	163	172	mock_130m_qe4 (F040676)	File: "D:\RawData\Q-EX\190327_kosuge PRELP MS\mock_130m_qe4.raw"; SpectrumID: "18777"; scans: "23819"
Control	Control_n1	ATPO_HUMAN	ATP synthase subunit O, mitochondrial OS=Homo sapiens OX=9606 GN=ATP5PO PE=1 SV=1	1	0.000715	23259.4	10	13	34	SFLSQGQVLK	K	L	0.997	47.6	25	43.3		1105.62	2	0.0021	1.9	163	172	mock_130m_qe4 (F040676)	File: "D:\RawData\Q-EX\190327_kosuge PRELP MS\mock_130m_qe4.raw"; SpectrumID: "18684"; scans: "23716"
Control	Control_n1	ATPO_HUMAN	ATP synthase subunit O, mitochondrial OS=Homo sapiens OX=9606 GN=ATP5PO PE=1 SV=1	1	0.000715	23259.4	10	13	34	TDPSILGGMIVR	K	I	0.973	36.1	25	26.4		1257.67	2	-0.00058	-0.46	177	188	mock_130m_qe4 (F040676)	File: "D:\RawData\Q-EX\190327_kosuge PRELP MS\mock_130m_qe4.raw"; SpectrumID: "28170"; scans: "34155"
Control	Control_n1	ATPO_HUMAN	ATP synthase subunit O, mitochondrial OS=Homo sapiens OX=9606 GN=ATP5PO PE=1 SV=1	1	0.000715	23259.4	10	13	34	TDPSILGGMIVR	K	I	0.992	43.3	25	28		1257.68	2	-0.0001	-0.081	177	188	mock_130m_qe4 (F040676)	File: "D:\RawData\Q-EX\190327_kosuge PRELP MS\mock_130m_qe4.raw"; SpectrumID: "28033"; scans: "34005"
Control	Control_n1	ATPO_HUMAN	ATP synthase subunit O, mitochondrial OS=Homo sapiens OX=9606 GN=ATP5PO PE=1 SV=1	1	0.000715	23259.4	10	13	34	TDPSILGGMIVR	K	I	0.997	55	25	41.8		1257.68	2	0.0012	0.98	177	188	mock_130m_qe4 (F040676)	File: "D:\RawData\Q-EX\190327_kosuge PRELP MS\mock_130m_qe4.raw"; SpectrumID: "27943"; scans: "33906"
Control	Control_n1	ATPO_HUMAN	ATP synthase subunit O, mitochondrial OS=Homo sapiens OX=9606 GN=ATP5PO PE=1 SV=1	1	0.000715	23259.4	10	13	34	VAASVLNPYVK	K	R	0.99	42.7	25	42.7		1159.66	2	-0.00042	-0.36	74	84	mock_130m_qe4 (F040676)	File: "D:\RawData\Q-EX\190327_kosuge PRELP MS\mock_130m_qe4.raw"; SpectrumID: "18286"; scans: "23279"
Control	Control_n1	ATPO_HUMAN	ATP synthase subunit O, mitochondrial OS=Homo sapiens OX=9606 GN=ATP5PO PE=1 SV=1	1	0.000715	23259.4	10	13	34	VAASVLNPYVK	K	R	0.997	63.2	25	60.5		1159.66	2	0.0018	1.5	74	84	mock_130m_qe4 (F040676)	File: "D:\RawData\Q-EX\190327_kosuge PRELP MS\mock_130m_qe4.raw"; SpectrumID: "18107"; scans: "23082"
Control	Control_n1	ATPO_HUMAN	ATP synthase subunit O, mitochondrial OS=Homo sapiens OX=9606 GN=ATP5PO PE=1 SV=1	1	0.000715	23259.4	10	13	34	VAASVLNPYVK	K	R	0.997	70	25	67		1159.66	2	0.0013	1.1	74	84	mock_130m_qe4 (F040676)	File: "D:\RawData\Q-EX\190327_kosuge PRELP MS\mock_130m_qe4.raw"; SpectrumID: "18195"; scans: "23179"
Control	Control_n1	ATPO_HUMAN	ATP synthase subunit O, mitochondrial OS=Homo sapiens OX=9606 GN=ATP5PO PE=1 SV=1	1	0.000715	23259.4	10	13	34	VAQILKEPK	R	V	0.966	32.3	25	31		1024.63	2	0.0023	2.3	65	73	mock_130m_qe4 (F040676)	File: "D:\RawData\Q-EX\190327_kosuge PRELP MS\mock_130m_qe4.raw"; SpectrumID: "6590"; scans: "10380"
Control	Control_n1	ATPO_HUMAN	ATP synthase subunit O, mitochondrial OS=Homo sapiens OX=9606 GN=ATP5PO PE=1 SV=1	1	0.000715	23259.4	10	13	34	VAQILKEPK	R	V	0.997	49.2	25	42.9		1024.63	2	0.00098	0.95	65	73	mock_130m_qe4 (F040676)	File: "D:\RawData\Q-EX\190327_kosuge PRELP MS\mock_130m_qe4.raw"; SpectrumID: "6503"; scans: "10284"
Control	Control_n1	ATPO_HUMAN	ATP synthase subunit O, mitochondrial OS=Homo sapiens OX=9606 GN=ATP5PO PE=1 SV=1	1	0.000715	23259.4	10	13	34	YATALYSAASK	R	Q	0.997	56.2	25	52.5		1144.58	2	0.0016	1.4	41	51	mock_130m_qe4 (F040676)	File: "D:\RawData\Q-EX\190327_kosuge PRELP MS\mock_130m_qe4.raw"; SpectrumID: "11956"; scans: "16315"
Control	Control_n1	ATPO_HUMAN	ATP synthase subunit O, mitochondrial OS=Homo sapiens OX=9606 GN=ATP5PO PE=1 SV=1	1	0.000715	23259.4	10	13	34	YATALYSAASK	R	Q	0.997	59.6	25	59.5		1144.58	2	0.0021	1.8	41	51	mock_130m_qe4 (F040676)	File: "D:\RawData\Q-EX\190327_kosuge PRELP MS\mock_130m_qe4.raw"; SpectrumID: "12050"; scans: "16418"
Control	Control_n1	ATPO_HUMAN	ATP synthase subunit O, mitochondrial OS=Homo sapiens OX=9606 GN=ATP5PO PE=1 SV=1	1	0.000715	23259.4	10	13	34	YATALYSAASK	R	Q	0.997	70.8	25	70.7		1144.58	2	0.001	0.87	41	51	mock_130m_qe4 (F040676)	File: "D:\RawData\Q-EX\190327_kosuge PRELP MS\mock_130m_qe4.raw"; SpectrumID: "11868"; scans: "16217"
Control	Control_n1	ATPO_HUMAN	ATP synthase subunit O, mitochondrial OS=Homo sapiens OX=9606 GN=ATP5PO PE=1 SV=1	1	0.000715	23259.4	10	13	34	YATALYSAASK	R	Q	0.997	75.5	25	75.5		1144.58	2	0.00038	0.33	41	51	mock_130m_qe4 (F040676)	File: "D:\RawData\Q-EX\190327_kosuge PRELP MS\mock_130m_qe4.raw"; SpectrumID: "11778"; scans: "16118"
Control	Control_n1	ATS1_HUMAN	A disintegrin and metalloproteinase with thrombospondin motifs 1 OS=Homo sapiens OX=9606 GN=ADAMTS1 PE=1 SV=4	0.932	2.1e-05	105340	1	1	1	YSGSSAALER	R	I	0.996	49.8	25	49.7		1039.49	2	0.00014	0.13	801	810	mock_130m_qe4 (F040676)	File: "D:\RawData\Q-EX\190327_kosuge PRELP MS\mock_130m_qe4.raw"; SpectrumID: "5443"; scans: "9109"
Control	Control_n1	ATX10_HUMAN	Ataxin-10 OS=Homo sapiens OX=9606 GN=ATXN10 PE=1 SV=1	0.784	2.1e-05	53472.7	1	1	1	AEGDISNVANGFK	R	S	0.986	38	25	37.4		1320.63	2	0.00026	0.2	359	371	mock_130m_qe4 (F040676)	File: "D:\RawData\Q-EX\190327_kosuge PRELP MS\mock_130m_qe4.raw"; SpectrumID: "18514"; scans: "23529"
Control	Control_n1	B3GA3_HUMAN	Galactosylgalactosylxylosylprotein 3-beta-glucuronosyltransferase 3 OS=Homo sapiens OX=9606 GN=B3GAT3 PE=1 SV=2	1	0.00021	37103.8	5	5	10	FEGPQVQDGR	R	V	0.989	44.5	25	44.5		1131.53	2	-0.00082	-0.73	226	235	mock_130m_qe4 (F040676)	File: "D:\RawData\Q-EX\190327_kosuge PRELP MS\mock_130m_qe4.raw"; SpectrumID: "9130"; scans: "13187"
Control	Control_n1	B3GA3_HUMAN	Galactosylgalactosylxylosylprotein 3-beta-glucuronosyltransferase 3 OS=Homo sapiens OX=9606 GN=B3GAT3 PE=1 SV=2	1	0.00021	37103.8	5	5	10	FEGPQVQDGR	R	V	0.997	57.6	25	57.6		1131.53	2	0.0011	1	226	235	mock_130m_qe4 (F040676)	File: "D:\RawData\Q-EX\190327_kosuge PRELP MS\mock_130m_qe4.raw"; SpectrumID: "8952"; scans: "12990"
Control	Control_n1	B3GA3_HUMAN	Galactosylgalactosylxylosylprotein 3-beta-glucuronosyltransferase 3 OS=Homo sapiens OX=9606 GN=B3GAT3 PE=1 SV=2	1	0.00021	37103.8	5	5	10	FEGPQVQDGR	R	V	0.997	67.8	25	67.2		1131.53	2	-8.2e-05	-0.072	226	235	mock_130m_qe4 (F040676)	File: "D:\RawData\Q-EX\190327_kosuge PRELP MS\mock_130m_qe4.raw"; SpectrumID: "9038"; scans: "13086"
Control	Control_n1	B3GA3_HUMAN	Galactosylgalactosylxylosylprotein 3-beta-glucuronosyltransferase 3 OS=Homo sapiens OX=9606 GN=B3GAT3 PE=1 SV=2	1	0.00021	37103.8	5	5	10	GVSVWPVGLVGGLR	R	F	0.954	29.4	25	29.4		1394.8	2	0.0013	0.96	212	225	mock_130m_qe4 (F040676)	File: "D:\RawData\Q-EX\190327_kosuge PRELP MS\mock_130m_qe4.raw"; SpectrumID: "35991"; scans: "42761"
Control	Control_n1	B3GA3_HUMAN	Galactosylgalactosylxylosylprotein 3-beta-glucuronosyltransferase 3 OS=Homo sapiens OX=9606 GN=B3GAT3 PE=1 SV=2	1	0.00021	37103.8	5	5	10	GVSVWPVGLVGGLR	R	F	0.972	32.2	25	32.2		1394.8	2	0.0012	0.87	212	225	mock_130m_qe4 (F040676)	File: "D:\RawData\Q-EX\190327_kosuge PRELP MS\mock_130m_qe4.raw"; SpectrumID: "36091"; scans: "42871"
Control	Control_n1	B3GA3_HUMAN	Galactosylgalactosylxylosylprotein 3-beta-glucuronosyltransferase 3 OS=Homo sapiens OX=9606 GN=B3GAT3 PE=1 SV=2	1	0.00021	37103.8	5	5	10	GVSVWPVGLVGGLR	R	F	0.973	33.7	25	33.7		1394.81	2	0.0032	2.3	212	225	mock_130m_qe4 (F040676)	File: "D:\RawData\Q-EX\190327_kosuge PRELP MS\mock_130m_qe4.raw"; SpectrumID: "36194"; scans: "42984"
Control	Control_n1	B3GA3_HUMAN	Galactosylgalactosylxylosylprotein 3-beta-glucuronosyltransferase 3 OS=Homo sapiens OX=9606 GN=B3GAT3 PE=1 SV=2	1	0.00021	37103.8	5	5	10	ISQLQAELR	R	R	0.995	59.2	25	37.3		1056.6	2	0.0042	3.9	51	59	mock_130m_qe4 (F040676)	File: "D:\RawData\Q-EX\190327_kosuge PRELP MS\mock_130m_qe4.raw"; SpectrumID: "13927"; scans: "18484"
Control	Control_n1	B3GA3_HUMAN	Galactosylgalactosylxylosylprotein 3-beta-glucuronosyltransferase 3 OS=Homo sapiens OX=9606 GN=B3GAT3 PE=1 SV=2	1	0.00021	37103.8	5	5	10	ISQLQAELR	R	R	0.997	63.5	25	47.1		1056.59	2	0.00098	0.92	51	59	mock_130m_qe4 (F040676)	File: "D:\RawData\Q-EX\190327_kosuge PRELP MS\mock_130m_qe4.raw"; SpectrumID: "13831"; scans: "18378"
Control	Control_n1	B3GA3_HUMAN	Galactosylgalactosylxylosylprotein 3-beta-glucuronosyltransferase 3 OS=Homo sapiens OX=9606 GN=B3GAT3 PE=1 SV=2	1	0.00021	37103.8	5	5	10	LSQTLSLVPR	R	L	0.997	46.8	25	46.8		1112.66	2	0.0012	1.1	96	105	mock_130m_qe4 (F040676)	File: "D:\RawData\Q-EX\190327_kosuge PRELP MS\mock_130m_qe4.raw"; SpectrumID: "19738"; scans: "24876"
Control	Control_n1	B3GA3_HUMAN	Galactosylgalactosylxylosylprotein 3-beta-glucuronosyltransferase 3 OS=Homo sapiens OX=9606 GN=B3GAT3 PE=1 SV=2	1	0.00021	37103.8	5	5	10	RPPPAPAQPPEPEALPTIYVVTPTYAR	R	L	0.997	43.8	25	43.8		2927.55	3	-2.8e-05	-0.0095	60	86	mock_130m_qe4 (F040676)	File: "D:\RawData\Q-EX\190327_kosuge PRELP MS\mock_130m_qe4.raw"; SpectrumID: "28525"; scans: "34546"
Control	Control_n1	B3GT6_HUMAN	Beta-1,3-galactosyltransferase 6 OS=Homo sapiens OX=9606 GN=B3GALT6 PE=1 SV=2	1	4.2e-05	37120.7	2	2	2	FAVGTAGLGAEER	R	R	0.985	39.6	25	39.6		1276.64	2	-0.00042	-0.33	94	106	mock_130m_qe4 (F040676)	File: "D:\RawData\Q-EX\190327_kosuge PRELP MS\mock_130m_qe4.raw"; SpectrumID: "17380"; scans: "22282"
Control	Control_n1	B3GT6_HUMAN	Beta-1,3-galactosyltransferase 6 OS=Homo sapiens OX=9606 GN=B3GALT6 PE=1 SV=2	1	4.2e-05	37120.7	2	2	2	LDALLAELR	R	A	0.997	60	25	25.7		1012.59	2	0.0018	1.8	163	171	mock_130m_qe4 (F040676)	File: "D:\RawData\Q-EX\190327_kosuge PRELP MS\mock_130m_qe4.raw"; SpectrumID: "27791"; scans: "33738"
Control	Control_n1	B4GA1_HUMAN	Beta-1,4-glucuronyltransferase 1 OS=Homo sapiens OX=9606 GN=B4GAT1 PE=1 SV=1	0.999	2.1e-05	47101.4	1	1	1	EEAQLATVLAYALSSHCPDMR	K	A	0.997	66.8	28.7	66.7	Carbamidomethyl (+57)	2361.11	3	-0.0036	-1.5	130	150	mock_130m_qe4 (F040676)	File: "D:\RawData\Q-EX\190327_kosuge PRELP MS\mock_130m_qe4.raw"; SpectrumID: "38300"; scans: "45301"
Control	Control_n1	BAG2_HUMAN	BAG family molecular chaperone regulator 2 OS=Homo sapiens OX=9606 GN=BAG2 PE=1 SV=1	1	2.1e-05	23754.5	1	1	1	FLDDLGNAK	K	S	0.989	38.1	25	38.1		991.5	2	0.00066	0.66	124	132	mock_130m_qe4 (F040676)	File: "D:\RawData\Q-EX\190327_kosuge PRELP MS\mock_130m_qe4.raw"; SpectrumID: "17426"; scans: "22333"
Control	Control_n1	BAP31_HUMAN	B-cell receptor-associated protein 31 OS=Homo sapiens OX=9606 GN=BCAP31 PE=1 SV=3	0.996	2.1e-05	27974.6	1	1	1	KYDDVTEK	R	V	0.959	47.3	25	36.8		996.47	2	-0.0045	-4.6	72	79	mock_130m_qe4 (F040676)	File: "D:\RawData\Q-EX\190327_kosuge PRELP MS\mock_130m_qe4.raw"; SpectrumID: "2082"; scans: "5311"
Control	Control_n1	BAZ1B_HUMAN	Tyrosine-protein kinase BAZ1B OS=Homo sapiens OX=9606 GN=BAZ1B PE=1 SV=2	1	4.2e-05	170889	2	2	2	LSEIPLTLHSVSELVR	K	L	0.997	45.6	25	45.6		1792.01	3	-0.00069	-0.38	678	693	mock_130m_qe4 (F040676)	File: "D:\RawData\Q-EX\190327_kosuge PRELP MS\mock_130m_qe4.raw"; SpectrumID: "31982"; scans: "38351"
Control	Control_n1	BAZ1B_HUMAN	Tyrosine-protein kinase BAZ1B OS=Homo sapiens OX=9606 GN=BAZ1B PE=1 SV=2	1	4.2e-05	170889	2	2	2	SCDGNQELLNFLR	K	S	0.988	43.8	26	43.8	Carbamidomethyl (+57)	1564.73	2	0.0044	2.8	1044	1056	mock_130m_qe4 (F040676)	File: "D:\RawData\Q-EX\190327_kosuge PRELP MS\mock_130m_qe4.raw"; SpectrumID: "32734"; scans: "39178"
Control	Control_n1	BIP_HUMAN	Endoplasmic reticulum chaperone BiP OS=Homo sapiens OX=9606 GN=HSPA5 PE=1 SV=2	1	0.000147	72316.7	6	6	7	IEWLESHQDADIEDFK	K	A	0.997	55.2	27.6	55.2		1973.9	3	0.0029	1.4	602	617	mock_130m_qe4 (F040676)	File: "D:\RawData\Q-EX\190327_kosuge PRELP MS\mock_130m_qe4.raw"; SpectrumID: "26922"; scans: "32782"
Control	Control_n1	BIP_HUMAN	Endoplasmic reticulum chaperone BiP OS=Homo sapiens OX=9606 GN=HSPA5 PE=1 SV=2	1	0.000147	72316.7	6	6	7	IINEPTAAAIAYGLDK	R	R	0.997	69.8	25	69.8		1658.89	2	0.0012	0.73	198	213	mock_130m_qe4 (F040676)	File: "D:\RawData\Q-EX\190327_kosuge PRELP MS\mock_130m_qe4.raw"; SpectrumID: "27668"; scans: "33603"
Control	Control_n1	BIP_HUMAN	Endoplasmic reticulum chaperone BiP OS=Homo sapiens OX=9606 GN=HSPA5 PE=1 SV=2	1	0.000147	72316.7	6	6	7	IINEPTAAAIAYGLDKR	R	E	0.997	47.3	25	47.3		1814.99	3	0.00099	0.55	198	214	mock_130m_qe4 (F040676)	File: "D:\RawData\Q-EX\190327_kosuge PRELP MS\mock_130m_qe4.raw"; SpectrumID: "24209"; scans: "29794"
Control	Control_n1	BIP_HUMAN	Endoplasmic reticulum chaperone BiP OS=Homo sapiens OX=9606 GN=HSPA5 PE=1 SV=2	1	0.000147	72316.7	6	6	7	NELESYAYSLK	R	N	0.995	50.2	25	50.2		1315.63	2	-0.0008	-0.61	563	573	mock_130m_qe4 (F040676)	File: "D:\RawData\Q-EX\190327_kosuge PRELP MS\mock_130m_qe4.raw"; SpectrumID: "23339"; scans: "28837"
Control	Control_n1	BIP_HUMAN	Endoplasmic reticulum chaperone BiP OS=Homo sapiens OX=9606 GN=HSPA5 PE=1 SV=2	1	0.000147	72316.7	6	6	7	SQIFSTASDNQPTVTIK	K	V	0.98	36.5	25.9	36.5		1835.93	2	0.0042	2.3	448	464	mock_130m_qe4 (F040676)	File: "D:\RawData\Q-EX\190327_kosuge PRELP MS\mock_130m_qe4.raw"; SpectrumID: "20440"; scans: "25648"
Control	Control_n1	BIP_HUMAN	Endoplasmic reticulum chaperone BiP OS=Homo sapiens OX=9606 GN=HSPA5 PE=1 SV=2	1	0.000147	72316.7	6	6	7	TFAPEEISAMVLTK	K	M	0.997	55.7	25	55.7		1535.79	2	0.0035	2.3	139	152	mock_130m_qe4 (F040676)	File: "D:\RawData\Q-EX\190327_kosuge PRELP MS\mock_130m_qe4.raw"; SpectrumID: "33587"; scans: "40117"
Control	Control_n1	BIP_HUMAN	Endoplasmic reticulum chaperone BiP OS=Homo sapiens OX=9606 GN=HSPA5 PE=1 SV=2	1	0.000147	72316.7	6	6	7	TFAPEEISAMVLTK	K	M	0.997	83.2	25	83.2		1535.79	2	0.0025	1.6	139	152	mock_130m_qe4 (F040676)	File: "D:\RawData\Q-EX\190327_kosuge PRELP MS\mock_130m_qe4.raw"; SpectrumID: "33499"; scans: "40020"
Control	Control_n1	BIP_HUMAN	Endoplasmic reticulum chaperone BiP OS=Homo sapiens OX=9606 GN=HSPA5 PE=1 SV=2	1	0.000147	72316.7	6	6	7	TKPYIQVDIGGGQTK	K	T	0.967	25.8	25	25.8		1603.86	3	0.0031	1.9	124	138	mock_130m_qe4 (F040676)	File: "D:\RawData\Q-EX\190327_kosuge PRELP MS\mock_130m_qe4.raw"; SpectrumID: "14602"; scans: "19226"
Control	Control_n1	BIP_HUMAN	Endoplasmic reticulum chaperone BiP OS=Homo sapiens OX=9606 GN=HSPA5 PE=1 SV=2	1	0.000147	72316.7	6	6	7	VEIIANDQGNR	R	I	0.963	29.8	25	0		1227.62	2	0.0017	1.3	50	60	mock_130m_qe4 (F040676)	File: "D:\RawData\Q-EX\190327_kosuge PRELP MS\mock_130m_qe4.raw"; SpectrumID: "8920"; scans: "12955"
Control	Control_n1	BIP_HUMAN	Endoplasmic reticulum chaperone BiP OS=Homo sapiens OX=9606 GN=HSPA5 PE=1 SV=2	1	0.000147	72316.7	6	6	7	VEIIANDQGNR	R	I	0.975	32	25	0		1227.62	2	0.0019	1.5	50	60	mock_130m_qe4 (F040676)	File: "D:\RawData\Q-EX\190327_kosuge PRELP MS\mock_130m_qe4.raw"; SpectrumID: "9228"; scans: "13295"
Control	Control_n1	BIP_HUMAN	Endoplasmic reticulum chaperone BiP OS=Homo sapiens OX=9606 GN=HSPA5 PE=1 SV=2	1	0.000147	72316.7	6	6	7	VEIIANDQGNR	R	I	0.995	45.9	25	0		1227.62	2	0.00044	0.36	50	60	mock_130m_qe4 (F040676)	File: "D:\RawData\Q-EX\190327_kosuge PRELP MS\mock_130m_qe4.raw"; SpectrumID: "9011"; scans: "13056"
Control	Control_n1	BIP_HUMAN	Endoplasmic reticulum chaperone BiP OS=Homo sapiens OX=9606 GN=HSPA5 PE=1 SV=2	1	0.000147	72316.7	6	6	7	VEIIANDQGNR	R	I	0.997	51.2	25	0		1227.62	2	0.002	1.7	50	60	mock_130m_qe4 (F040676)	File: "D:\RawData\Q-EX\190327_kosuge PRELP MS\mock_130m_qe4.raw"; SpectrumID: "8631"; scans: "12636"
Control	Control_n1	BIP_HUMAN	Endoplasmic reticulum chaperone BiP OS=Homo sapiens OX=9606 GN=HSPA5 PE=1 SV=2	1	0.000147	72316.7	6	6	7	VEIIANDQGNR	R	I	0.997	66.2	25	0		1227.62	2	0.003	2.4	50	60	mock_130m_qe4 (F040676)	File: "D:\RawData\Q-EX\190327_kosuge PRELP MS\mock_130m_qe4.raw"; SpectrumID: "8823"; scans: "12848"
Control	Control_n1	BIP_HUMAN	Endoplasmic reticulum chaperone BiP OS=Homo sapiens OX=9606 GN=HSPA5 PE=1 SV=2	1	0.000147	72316.7	6	6	7	VEIIANDQGNR	R	I	0.997	68.9	25	0		1227.62	2	0.0012	0.96	50	60	mock_130m_qe4 (F040676)	File: "D:\RawData\Q-EX\190327_kosuge PRELP MS\mock_130m_qe4.raw"; SpectrumID: "8727"; scans: "12742"
Control	Control_n1	BIRC6_HUMAN	Baculoviral IAP repeat-containing protein 6 OS=Homo sapiens OX=9606 GN=BIRC6 PE=1 SV=2	1	4.2e-05	530237	2	2	2	ILDLSNFEILAK	K	V	0.996	49.7	25	49.7		1374.78	2	0.00016	0.11	914	925	mock_130m_qe4 (F040676)	File: "D:\RawData\Q-EX\190327_kosuge PRELP MS\mock_130m_qe4.raw"; SpectrumID: "37883"; scans: "44842"
Control	Control_n1	BIRC6_HUMAN	Baculoviral IAP repeat-containing protein 6 OS=Homo sapiens OX=9606 GN=BIRC6 PE=1 SV=2	1	4.2e-05	530237	2	2	2	SLFSTTPLTTDDGVLLR	R	R	0.987	51.9	25.3	50.7		1834.96	2	-0.0047	-2.6	4219	4235	mock_130m_qe4 (F040676)	File: "D:\RawData\Q-EX\190327_kosuge PRELP MS\mock_130m_qe4.raw"; SpectrumID: "34821"; scans: "41474"
Control	Control_n1	BMS1_HUMAN	Ribosome biogenesis protein BMS1 homolog OS=Homo sapiens OX=9606 GN=BMS1 PE=1 SV=1	1	0.000168	145794	8	8	8	AEFEDQDDEAR	R	V	0.997	65.8	25	65.8		1323.52	2	0.0016	1.2	864	874	mock_130m_qe4 (F040676)	File: "D:\RawData\Q-EX\190327_kosuge PRELP MS\mock_130m_qe4.raw"; SpectrumID: "7660"; scans: "11561"
Control	Control_n1	BMS1_HUMAN	Ribosome biogenesis protein BMS1 homolog OS=Homo sapiens OX=9606 GN=BMS1 PE=1 SV=1	1	0.000168	145794	8	8	8	FQTIPLYYIEDHNGR	R	Q	0.997	64.7	26.7	64.7		1864.91	3	-0.00068	-0.36	951	965	mock_130m_qe4 (F040676)	File: "D:\RawData\Q-EX\190327_kosuge PRELP MS\mock_130m_qe4.raw"; SpectrumID: "27840"; scans: "33792"
Control	Control_n1	BMS1_HUMAN	Ribosome biogenesis protein BMS1 homolog OS=Homo sapiens OX=9606 GN=BMS1 PE=1 SV=1	1	0.000168	145794	8	8	8	IAATGVVLDLDK	R	S	0.997	83.7	25	81.9		1213.69	2	0.0015	1.2	1008	1019	mock_130m_qe4 (F040676)	File: "D:\RawData\Q-EX\190327_kosuge PRELP MS\mock_130m_qe4.raw"; SpectrumID: "23610"; scans: "29135"
Control	Control_n1	BMS1_HUMAN	Ribosome biogenesis protein BMS1 homolog OS=Homo sapiens OX=9606 GN=BMS1 PE=1 SV=1	1	0.000168	145794	8	8	8	ILALLDALSTVHSQK	K	M	0.997	60	25	60		1607.93	3	0.0035	2.2	1207	1221	mock_130m_qe4 (F040676)	File: "D:\RawData\Q-EX\190327_kosuge PRELP MS\mock_130m_qe4.raw"; SpectrumID: "32215"; scans: "38607"
Control	Control_n1	BMS1_HUMAN	Ribosome biogenesis protein BMS1 homolog OS=Homo sapiens OX=9606 GN=BMS1 PE=1 SV=1	1	0.000168	145794	8	8	8	IMGVLTHLDSFK	K	H	0.997	55.4	25	48.9		1359.73	3	0.0037	2.7	179	190	mock_130m_qe4 (F040676)	File: "D:\RawData\Q-EX\190327_kosuge PRELP MS\mock_130m_qe4.raw"; SpectrumID: "25518"; scans: "31234"
Control	Control_n1	BMS1_HUMAN	Ribosome biogenesis protein BMS1 homolog OS=Homo sapiens OX=9606 GN=BMS1 PE=1 SV=1	1	0.000168	145794	8	8	8	LLMSDIVFMR	K	T	0.997	53.2	25	51.7		1223.64	2	0.0024	2	1090	1099	mock_130m_qe4 (F040676)	File: "D:\RawData\Q-EX\190327_kosuge PRELP MS\mock_130m_qe4.raw"; SpectrumID: "35989"; scans: "42759"
Control	Control_n1	BMS1_HUMAN	Ribosome biogenesis protein BMS1 homolog OS=Homo sapiens OX=9606 GN=BMS1 PE=1 SV=1	1	0.000168	145794	8	8	8	LVYAPLSGVGGVLYDK	K	D	0.997	50.3	25	50.3		1649.91	2	0.003	1.8	334	349	mock_130m_qe4 (F040676)	File: "D:\RawData\Q-EX\190327_kosuge PRELP MS\mock_130m_qe4.raw"; SpectrumID: "31840"; scans: "38195"
Control	Control_n1	BMS1_HUMAN	Ribosome biogenesis protein BMS1 homolog OS=Homo sapiens OX=9606 GN=BMS1 PE=1 SV=1	1	0.000168	145794	8	8	8	MEDLTNPEDIR	R	T	0.997	59.4	25	51.3		1331.6	2	-0.0014	-1.1	261	271	mock_130m_qe4 (F040676)	File: "D:\RawData\Q-EX\190327_kosuge PRELP MS\mock_130m_qe4.raw"; SpectrumID: "18601"; scans: "23625"
Control	Control_n1	BRX1_HUMAN	Ribosome biogenesis protein BRX1 homolog OS=Homo sapiens OX=9606 GN=BRIX1 PE=1 SV=2	1	0.000126	41385	5	6	6	FLVQNIHTLAELK	K	M	0.98	30.7	25	30.7		1524.87	3	-0.00025	-0.16	141	153	mock_130m_qe4 (F040676)	File: "D:\RawData\Q-EX\190327_kosuge PRELP MS\mock_130m_qe4.raw"; SpectrumID: "25437"; scans: "31145"
Control	Control_n1	BRX1_HUMAN	Ribosome biogenesis protein BRX1 homolog OS=Homo sapiens OX=9606 GN=BRIX1 PE=1 SV=2	1	0.000126	41385	5	6	6	FLVQNIHTLAELK	K	M	0.989	39.5	25	39.5		1524.87	2	0.0035	2.3	141	153	mock_130m_qe4 (F040676)	File: "D:\RawData\Q-EX\190327_kosuge PRELP MS\mock_130m_qe4.raw"; SpectrumID: "25450"; scans: "31159"
Control	Control_n1	BRX1_HUMAN	Ribosome biogenesis protein BRX1 homolog OS=Homo sapiens OX=9606 GN=BRIX1 PE=1 SV=2	1	0.000126	41385	5	6	6	HATAEEVEEEERDR	R	I	0.985	30.5	26.4	30.2		1698.75	3	0.0012	0.7	33	46	mock_130m_qe4 (F040676)	File: "D:\RawData\Q-EX\190327_kosuge PRELP MS\mock_130m_qe4.raw"; SpectrumID: "5486"; scans: "9156"
Control	Control_n1	BRX1_HUMAN	Ribosome biogenesis protein BRX1 homolog OS=Homo sapiens OX=9606 GN=BRIX1 PE=1 SV=2	1	0.000126	41385	5	6	6	IFQGSFGGPTLYENPHYQSPNMHR	K	R	0.997	40.5	30.2	40.5		2776.28	4	0.0011	0.41	243	266	mock_130m_qe4 (F040676)	File: "D:\RawData\Q-EX\190327_kosuge PRELP MS\mock_130m_qe4.raw"; SpectrumID: "21612"; scans: "26937"
Control	Control_n1	BRX1_HUMAN	Ribosome biogenesis protein BRX1 homolog OS=Homo sapiens OX=9606 GN=BRIX1 PE=1 SV=2	1	0.000126	41385	5	6	6	QDLYMWLSNSPHGPSAK	K	F	0.993	62.6	27.4	62.6		1929.91	3	0.0092	4.8	124	140	mock_130m_qe4 (F040676)	File: "D:\RawData\Q-EX\190327_kosuge PRELP MS\mock_130m_qe4.raw"; SpectrumID: "25980"; scans: "31745"
Control	Control_n1	BRX1_HUMAN	Ribosome biogenesis protein BRX1 homolog OS=Homo sapiens OX=9606 GN=BRIX1 PE=1 SV=2	1	0.000126	41385	5	6	6	SQPFVDHVFTFTILDNR	K	I	0.997	48.3	27	48.3		2035.02	3	0.0023	1.1	198	214	mock_130m_qe4 (F040676)	File: "D:\RawData\Q-EX\190327_kosuge PRELP MS\mock_130m_qe4.raw"; SpectrumID: "35851"; scans: "42607"
Control	Control_n1	BSDC1_HUMAN	BSD domain-containing protein 1 OS=Homo sapiens OX=9606 GN=BSDC1 PE=1 SV=1	1	6.31e-05	47145.1	3	3	3	DLTEFTQVVQHDTACTIAATASVVK	R	E	0.993	47.8	28.6	44.8	Carbamidomethyl (+57)	2704.33	3	-0.0038	-1.4	35	59	mock_130m_qe4 (F040676)	File: "D:\RawData\Q-EX\190327_kosuge PRELP MS\mock_130m_qe4.raw"; SpectrumID: "44304"; scans: "51927"
Control	Control_n1	BSDC1_HUMAN	BSD domain-containing protein 1 OS=Homo sapiens OX=9606 GN=BSDC1 PE=1 SV=1	1	6.31e-05	47145.1	3	3	3	KGEISELLVGSPSIR	K	A	0.989	34.4	25	34.4		1583.89	3	0.004	2.5	156	170	mock_130m_qe4 (F040676)	File: "D:\RawData\Q-EX\190327_kosuge PRELP MS\mock_130m_qe4.raw"; SpectrumID: "23201"; scans: "28685"
[truncated: 84,417 more rows]
