# Supplementary material for: Proteomic identification and validation of novel interactions of the putative tumor suppressor PRELP with membrane proteins including IGFI-R and p75NTR
Source: J Biol Chem. 2021 Jan 9;296:100278. doi: 10.1016/j.jbc.2021.100278 (PMC7948961; doi:10.1016/j.jbc.2021.100278)
Supplement: Table S2 [file mmc2.xlsx]

## Sheet: Sheet1
Supplemental Table 2. Proteomic identification profile of proteins in each sample.
Co-Immunoprecipitated proteins were analyzed by LC-MS/MS analysis.
The analysis of the identified data was carried out with Scaffold software (Proteome Software).
Biological sample category	Biological sample name	Protein name	Protein accession numbers (Uniprot_ID)	Protein molecular weight (Da)	Protein identification probability	Exclusive unique peptide count	Exclusive unique spectrum count	Exclusive spectrum count	Percentage of total spectra	Percentage sequence coverage	Database sources	MS/MS sample name
Control	Control_n1	116 kDa U5 small nuclear ribonucleoprotein component OS=Homo sapiens OX=9606 GN=EFTUD2 PE=1 SV=1	U5S1_HUMAN	109438	1	21	27	31	0.000652	0.319	SwissProt_2019_02.fasta	mock_130m_qe4 (F040676)
Control	Control_n1	14-3-3 protein epsilon OS=Homo sapiens OX=9606 GN=YWHAE PE=1 SV=1	1433E_HUMAN	29175	1	6	6	7	0.000147	0.235	SwissProt_2019_02.fasta	mock_130m_qe4 (F040676)
Control	Control_n1	14-3-3 protein gamma OS=Homo sapiens OX=9606 GN=YWHAG PE=1 SV=2	1433G_HUMAN	28303.1	0.95	1	1	1	2.1e-05	0.113	SwissProt_2019_02.fasta	mock_130m_qe4 (F040676)
Control	Control_n1	14-3-3 protein theta OS=Homo sapiens OX=9606 GN=YWHAQ PE=1 SV=1	1433T_HUMAN	27765.4	0.999	1	1	1	2.1e-05	0.131	SwissProt_2019_02.fasta	mock_130m_qe4 (F040676)
Control	Control_n1	14-3-3 protein zeta/delta OS=Homo sapiens OX=9606 GN=YWHAZ PE=1 SV=1	1433Z_HUMAN	27745.9	1	1	1	1	2.1e-05	0.147	SwissProt_2019_02.fasta	mock_130m_qe4 (F040676)
Control	Control_n1	2',3'-cyclic-nucleotide 3'-phosphodiesterase OS=Homo sapiens OX=9606 GN=CNP PE=1 SV=2	CN37_HUMAN	47580.6	1	9	10	15	0.000315	0.247	SwissProt_2019_02.fasta	mock_130m_qe4 (F040676)
Control	Control_n1	26S proteasome non-ATPase regulatory subunit 1 OS=Homo sapiens OX=9606 GN=PSMD1 PE=1 SV=2	PSMD1_HUMAN	105839	1	10	10	12	0.000252	0.14	SwissProt_2019_02.fasta	mock_130m_qe4 (F040676)
Control	Control_n1	26S proteasome non-ATPase regulatory subunit 11 OS=Homo sapiens OX=9606 GN=PSMD11 PE=1 SV=3	PSD11_HUMAN	47466.3	1	4	4	4	8.41e-05	0.121	SwissProt_2019_02.fasta	mock_130m_qe4 (F040676)
Control	Control_n1	26S proteasome non-ATPase regulatory subunit 12 OS=Homo sapiens OX=9606 GN=PSMD12 PE=1 SV=3	PSD12_HUMAN	52906.2	1	5	5	6	0.000126	0.136	SwissProt_2019_02.fasta	mock_130m_qe4 (F040676)
Control	Control_n1	26S proteasome non-ATPase regulatory subunit 13 OS=Homo sapiens OX=9606 GN=PSMD13 PE=1 SV=2	PSD13_HUMAN	42945.9	1	3	3	3	6.31e-05	0.114	SwissProt_2019_02.fasta	mock_130m_qe4 (F040676)
Control	Control_n1	26S proteasome non-ATPase regulatory subunit 14 OS=Homo sapiens OX=9606 GN=PSMD14 PE=1 SV=1	PSDE_HUMAN	34576.6	1	1	1	1	2.1e-05	0.0419	SwissProt_2019_02.fasta	mock_130m_qe4 (F040676)
Control	Control_n1	26S proteasome non-ATPase regulatory subunit 2 OS=Homo sapiens OX=9606 GN=PSMD2 PE=1 SV=3	PSMD2_HUMAN	100202	1	16	19	22	0.000462	0.258	SwissProt_2019_02.fasta	mock_130m_qe4 (F040676)
Control	Control_n1	26S proteasome non-ATPase regulatory subunit 3 OS=Homo sapiens OX=9606 GN=PSMD3 PE=1 SV=2	PSMD3_HUMAN	60979.6	1	16	17	20	0.00042	0.367	SwissProt_2019_02.fasta	mock_130m_qe4 (F040676)
Control	Control_n1	26S proteasome non-ATPase regulatory subunit 4 OS=Homo sapiens OX=9606 GN=PSMD4 PE=1 SV=1	PSMD4_HUMAN	40737.2	1	1	1	1	2.1e-05	0.0928	SwissProt_2019_02.fasta	mock_130m_qe4 (F040676)
Control	Control_n1	26S proteasome non-ATPase regulatory subunit 6 OS=Homo sapiens OX=9606 GN=PSMD6 PE=1 SV=1	PSMD6_HUMAN	45533.4	1	6	7	8	0.000168	0.172	SwissProt_2019_02.fasta	mock_130m_qe4 (F040676)
Control	Control_n1	26S proteasome non-ATPase regulatory subunit 7 OS=Homo sapiens OX=9606 GN=PSMD7 PE=1 SV=2	PSMD7_HUMAN	37025.6	0.999	2	2	2	4.2e-05	0.0772	SwissProt_2019_02.fasta	mock_130m_qe4 (F040676)
Control	Control_n1	26S proteasome non-ATPase regulatory subunit 8 OS=Homo sapiens OX=9606 GN=PSMD8 PE=1 SV=2	PSMD8_HUMAN	39613.9	1	4	4	4	8.41e-05	0.1	SwissProt_2019_02.fasta	mock_130m_qe4 (F040676)
Control	Control_n1	26S proteasome regulatory subunit 10B OS=Homo sapiens OX=9606 GN=PSMC6 PE=1 SV=1	PRS10_HUMAN	44174.9	1	8	8	9	0.000189	0.321	SwissProt_2019_02.fasta	mock_130m_qe4 (F040676)
Control	Control_n1	26S proteasome regulatory subunit 4 OS=Homo sapiens OX=9606 GN=PSMC1 PE=1 SV=1	PRS4_HUMAN	49186.4	1	9	11	13	0.000273	0.314	SwissProt_2019_02.fasta	mock_130m_qe4 (F040676)
Control	Control_n1	26S proteasome regulatory subunit 6A OS=Homo sapiens OX=9606 GN=PSMC3 PE=1 SV=3	PRS6A_HUMAN	49205	1	6	6	7	0.000147	0.2	SwissProt_2019_02.fasta	mock_130m_qe4 (F040676)
Control	Control_n1	26S proteasome regulatory subunit 6B OS=Homo sapiens OX=9606 GN=PSMC4 PE=1 SV=2	PRS6B_HUMAN	47367.7	1	5	5	5	0.000105	0.187	SwissProt_2019_02.fasta	mock_130m_qe4 (F040676)
Control	Control_n1	26S proteasome regulatory subunit 7 OS=Homo sapiens OX=9606 GN=PSMC2 PE=1 SV=3	PRS7_HUMAN	48635.6	1	8	8	9	0.000189	0.236	SwissProt_2019_02.fasta	mock_130m_qe4 (F040676)
Control	Control_n1	26S proteasome regulatory subunit 8 OS=Homo sapiens OX=9606 GN=PSMC5 PE=1 SV=1	PRS8_HUMAN	45627.2	1	10	10	14	0.000294	0.382	SwissProt_2019_02.fasta	mock_130m_qe4 (F040676)
Control	Control_n1	28S ribosomal protein S10, mitochondrial OS=Homo sapiens OX=9606 GN=MRPS10 PE=1 SV=2	RT10_HUMAN	22999.8	1	2	2	2	4.2e-05	0.164	SwissProt_2019_02.fasta	mock_130m_qe4 (F040676)
Control	Control_n1	28S ribosomal protein S11, mitochondrial OS=Homo sapiens OX=9606 GN=MRPS11 PE=1 SV=2	RT11_HUMAN	20615.9	1	3	3	3	6.31e-05	0.237	SwissProt_2019_02.fasta	mock_130m_qe4 (F040676)
Control	Control_n1	28S ribosomal protein S12, mitochondrial OS=Homo sapiens OX=9606 GN=MRPS12 PE=1 SV=1	RT12_HUMAN	15172.7	1	3	4	5	0.000105	0.319	SwissProt_2019_02.fasta	mock_130m_qe4 (F040676)
Control	Control_n1	28S ribosomal protein S15, mitochondrial OS=Homo sapiens OX=9606 GN=MRPS15 PE=1 SV=1	RT15_HUMAN	29843.6	1	1	1	1	2.1e-05	0.0311	SwissProt_2019_02.fasta	mock_130m_qe4 (F040676)
Control	Control_n1	28S ribosomal protein S16, mitochondrial OS=Homo sapiens OX=9606 GN=MRPS16 PE=1 SV=1	RT16_HUMAN	15345.4	0.999	1	1	2	4.2e-05	0.0584	SwissProt_2019_02.fasta	mock_130m_qe4 (F040676)
Control	Control_n1	28S ribosomal protein S17, mitochondrial OS=Homo sapiens OX=9606 GN=MRPS17 PE=1 SV=1	RT17_HUMAN	14502	1	3	3	4	8.41e-05	0.362	SwissProt_2019_02.fasta	mock_130m_qe4 (F040676)
Control	Control_n1	28S ribosomal protein S18b, mitochondrial OS=Homo sapiens OX=9606 GN=MRPS18B PE=1 SV=1	RT18B_HUMAN	29395.5	0.984	0	0	0	0	0	SwissProt_2019_02.fasta	mock_130m_qe4 (F040676)
Control	Control_n1	28S ribosomal protein S2, mitochondrial OS=Homo sapiens OX=9606 GN=MRPS2 PE=1 SV=1	RT02_HUMAN	33250.6	1	2	2	2	4.2e-05	0.0608	SwissProt_2019_02.fasta	mock_130m_qe4 (F040676)
Control	Control_n1	28S ribosomal protein S21, mitochondrial OS=Homo sapiens OX=9606 GN=MRPS21 PE=1 SV=3	RT21_HUMAN	10688.9	1	2	2	3	6.31e-05	0.299	SwissProt_2019_02.fasta	mock_130m_qe4 (F040676)
Control	Control_n1	28S ribosomal protein S22, mitochondrial OS=Homo sapiens OX=9606 GN=MRPS22 PE=1 SV=1	RT22_HUMAN	41281.5	1	9	9	9	0.000189	0.278	SwissProt_2019_02.fasta	mock_130m_qe4 (F040676)
Control	Control_n1	28S ribosomal protein S23, mitochondrial OS=Homo sapiens OX=9606 GN=MRPS23 PE=1 SV=2	RT23_HUMAN	21770.8	1	3	3	3	6.31e-05	0.168	SwissProt_2019_02.fasta	mock_130m_qe4 (F040676)
Control	Control_n1	28S ribosomal protein S24, mitochondrial OS=Homo sapiens OX=9606 GN=MRPS24 PE=1 SV=1	RT24_HUMAN	19015	0.119	0	0	0	0	0	SwissProt_2019_02.fasta	mock_130m_qe4 (F040676)
Control	Control_n1	28S ribosomal protein S25, mitochondrial OS=Homo sapiens OX=9606 GN=MRPS25 PE=1 SV=1	RT25_HUMAN	20116.6	1	4	4	4	8.41e-05	0.301	SwissProt_2019_02.fasta	mock_130m_qe4 (F040676)
Control	Control_n1	28S ribosomal protein S26, mitochondrial OS=Homo sapiens OX=9606 GN=MRPS26 PE=1 SV=1	RT26_HUMAN	24211.5	1	2	2	2	4.2e-05	0.0927	SwissProt_2019_02.fasta	mock_130m_qe4 (F040676)
Control	Control_n1	28S ribosomal protein S27, mitochondrial OS=Homo sapiens OX=9606 GN=MRPS27 PE=1 SV=3	RT27_HUMAN	47612.7	1	6	6	10	0.00021	0.213	SwissProt_2019_02.fasta	mock_130m_qe4 (F040676)
Control	Control_n1	28S ribosomal protein S28, mitochondrial OS=Homo sapiens OX=9606 GN=MRPS28 PE=1 SV=1	RT28_HUMAN	20843.1	1	3	3	3	6.31e-05	0.262	SwissProt_2019_02.fasta	mock_130m_qe4 (F040676)
Control	Control_n1	28S ribosomal protein S29, mitochondrial OS=Homo sapiens OX=9606 GN=DAP3 PE=1 SV=1	RT29_HUMAN	45567.7	1	9	9	12	0.000252	0.244	SwissProt_2019_02.fasta	mock_130m_qe4 (F040676)
Control	Control_n1	28S ribosomal protein S31, mitochondrial OS=Homo sapiens OX=9606 GN=MRPS31 PE=1 SV=3	RT31_HUMAN	45320.1	1	2	2	2	4.2e-05	0.0658	SwissProt_2019_02.fasta	mock_130m_qe4 (F040676)
Control	Control_n1	28S ribosomal protein S34, mitochondrial OS=Homo sapiens OX=9606 GN=MRPS34 PE=1 SV=2	RT34_HUMAN	25651.1	1	2	2	3	6.31e-05	0.101	SwissProt_2019_02.fasta	mock_130m_qe4 (F040676)
Control	Control_n1	28S ribosomal protein S35, mitochondrial OS=Homo sapiens OX=9606 GN=MRPS35 PE=1 SV=1	RT35_HUMAN	36845	1	5	5	5	0.000105	0.223	SwissProt_2019_02.fasta	mock_130m_qe4 (F040676)
Control	Control_n1	28S ribosomal protein S5, mitochondrial OS=Homo sapiens OX=9606 GN=MRPS5 PE=1 SV=2	RT05_HUMAN	48007.6	1	3	3	3	6.31e-05	0.107	SwissProt_2019_02.fasta	mock_130m_qe4 (F040676)
Control	Control_n1	28S ribosomal protein S6, mitochondrial OS=Homo sapiens OX=9606 GN=MRPS6 PE=1 SV=3	RT06_HUMAN	14227.1	1	1	1	1	2.1e-05	0.064	SwissProt_2019_02.fasta	mock_130m_qe4 (F040676)
Control	Control_n1	28S ribosomal protein S7, mitochondrial OS=Homo sapiens OX=9606 GN=MRPS7 PE=1 SV=2	RT07_HUMAN	28134.7	1	4	4	6	0.000126	0.186	SwissProt_2019_02.fasta	mock_130m_qe4 (F040676)
Control	Control_n1	28S ribosomal protein S9, mitochondrial OS=Homo sapiens OX=9606 GN=MRPS9 PE=1 SV=2	RT09_HUMAN	45836	1	7	8	9	0.000189	0.242	SwissProt_2019_02.fasta	mock_130m_qe4 (F040676)
Control	Control_n1	2-hydroxyacylsphingosine 1-beta-galactosyltransferase OS=Homo sapiens OX=9606 GN=UGT8 PE=2 SV=2	CGT_HUMAN	61440.4	1	8	8	8	0.000168	0.166	SwissProt_2019_02.fasta	mock_130m_qe4 (F040676)
Control	Control_n1	3'-5' exoribonuclease 1 OS=Homo sapiens OX=9606 GN=ERI1 PE=1 SV=3	ERI1_HUMAN	40065.6	1	3	3	3	6.31e-05	0.1	SwissProt_2019_02.fasta	mock_130m_qe4 (F040676)
Control	Control_n1	3'-5' RNA helicase YTHDC2 OS=Homo sapiens OX=9606 GN=YTHDC2 PE=1 SV=2	YTDC2_HUMAN	160253	1	1	1	1	2.1e-05	0.0112	SwissProt_2019_02.fasta	mock_130m_qe4 (F040676)
Control	Control_n1	39S ribosomal protein L1, mitochondrial OS=Homo sapiens OX=9606 GN=MRPL1 PE=1 SV=2	RM01_HUMAN	36910	0.999	1	1	1	2.1e-05	0.0369	SwissProt_2019_02.fasta	mock_130m_qe4 (F040676)
Control	Control_n1	39S ribosomal protein L10, mitochondrial OS=Homo sapiens OX=9606 GN=MRPL10 PE=1 SV=3	RM10_HUMAN	29283.2	1	3	4	4	8.41e-05	0.192	SwissProt_2019_02.fasta	mock_130m_qe4 (F040676)
Control	Control_n1	39S ribosomal protein L11, mitochondrial OS=Homo sapiens OX=9606 GN=MRPL11 PE=1 SV=1	RM11_HUMAN	20683.9	1	7	9	13	0.000273	0.411	SwissProt_2019_02.fasta	mock_130m_qe4 (F040676)
Control	Control_n1	39S ribosomal protein L14, mitochondrial OS=Homo sapiens OX=9606 GN=MRPL14 PE=1 SV=1	RM14_HUMAN	15947.7	1	2	2	3	6.31e-05	0.131	SwissProt_2019_02.fasta	mock_130m_qe4 (F040676)
Control	Control_n1	39S ribosomal protein L15, mitochondrial OS=Homo sapiens OX=9606 GN=MRPL15 PE=1 SV=1	RM15_HUMAN	33421.6	1	2	2	2	4.2e-05	0.0845	SwissProt_2019_02.fasta	mock_130m_qe4 (F040676)
Control	Control_n1	39S ribosomal protein L16, mitochondrial OS=Homo sapiens OX=9606 GN=MRPL16 PE=1 SV=1	RM16_HUMAN	28450	1	3	4	4	8.41e-05	0.139	SwissProt_2019_02.fasta	mock_130m_qe4 (F040676)
Control	Control_n1	39S ribosomal protein L17, mitochondrial OS=Homo sapiens OX=9606 GN=MRPL17 PE=1 SV=1	RM17_HUMAN	20051.2	1	2	2	2	4.2e-05	0.131	SwissProt_2019_02.fasta	mock_130m_qe4 (F040676)
Control	Control_n1	39S ribosomal protein L18, mitochondrial OS=Homo sapiens OX=9606 GN=MRPL18 PE=1 SV=1	RM18_HUMAN	20575.9	1	1	1	1	2.1e-05	0.0833	SwissProt_2019_02.fasta	mock_130m_qe4 (F040676)
Control	Control_n1	39S ribosomal protein L19, mitochondrial OS=Homo sapiens OX=9606 GN=MRPL19 PE=1 SV=2	RM19_HUMAN	33535.6	0.127	0	0	0	0	0	SwissProt_2019_02.fasta	mock_130m_qe4 (F040676)
Control	Control_n1	39S ribosomal protein L21, mitochondrial OS=Homo sapiens OX=9606 GN=MRPL21 PE=1 SV=2	RM21_HUMAN	22815.1	0.999	2	2	2	4.2e-05	0.0976	SwissProt_2019_02.fasta	mock_130m_qe4 (F040676)
Control	Control_n1	39S ribosomal protein L22, mitochondrial OS=Homo sapiens OX=9606 GN=MRPL22 PE=1 SV=1	RM22_HUMAN	23641.5	1	2	2	2	4.2e-05	0.121	SwissProt_2019_02.fasta	mock_130m_qe4 (F040676)
Control	Control_n1	39S ribosomal protein L28, mitochondrial OS=Homo sapiens OX=9606 GN=MRPL28 PE=1 SV=4	RM28_HUMAN	30158.1	1	2	2	2	4.2e-05	0.137	SwissProt_2019_02.fasta	mock_130m_qe4 (F040676)
Control	Control_n1	39S ribosomal protein L3, mitochondrial OS=Homo sapiens OX=9606 GN=MRPL3 PE=1 SV=1	RM03_HUMAN	38633.2	1	1	1	1	2.1e-05	0.0259	SwissProt_2019_02.fasta	mock_130m_qe4 (F040676)
Control	Control_n1	39S ribosomal protein L37, mitochondrial OS=Homo sapiens OX=9606 GN=MRPL37 PE=1 SV=2	RM37_HUMAN	48118.5	1	3	3	3	6.31e-05	0.0993	SwissProt_2019_02.fasta	mock_130m_qe4 (F040676)
Control	Control_n1	39S ribosomal protein L38, mitochondrial OS=Homo sapiens OX=9606 GN=MRPL38 PE=1 SV=2	RM38_HUMAN	44597.4	1	1	1	1	2.1e-05	0.0237	SwissProt_2019_02.fasta	mock_130m_qe4 (F040676)
Control	Control_n1	39S ribosomal protein L39, mitochondrial OS=Homo sapiens OX=9606 GN=MRPL39 PE=1 SV=3	RM39_HUMAN	38712.4	1	4	4	4	8.41e-05	0.148	SwissProt_2019_02.fasta	mock_130m_qe4 (F040676)
Control	Control_n1	39S ribosomal protein L4, mitochondrial OS=Homo sapiens OX=9606 GN=MRPL4 PE=1 SV=1	RM04_HUMAN	34919.6	1	1	1	1	2.1e-05	0.0514	SwissProt_2019_02.fasta	mock_130m_qe4 (F040676)
Control	Control_n1	39S ribosomal protein L40, mitochondrial OS=Homo sapiens OX=9606 GN=MRPL40 PE=1 SV=1	RM40_HUMAN	24491.7	1	4	4	4	8.41e-05	0.325	SwissProt_2019_02.fasta	mock_130m_qe4 (F040676)
Control	Control_n1	39S ribosomal protein L43, mitochondrial OS=Homo sapiens OX=9606 GN=MRPL43 PE=1 SV=1	RM43_HUMAN	23430.5	0.95	1	1	1	2.1e-05	0.0512	SwissProt_2019_02.fasta	mock_130m_qe4 (F040676)
Control	Control_n1	39S ribosomal protein L44, mitochondrial OS=Homo sapiens OX=9606 GN=MRPL44 PE=1 SV=1	RM44_HUMAN	37536.1	1	3	3	3	6.31e-05	0.12	SwissProt_2019_02.fasta	mock_130m_qe4 (F040676)
Control	Control_n1	39S ribosomal protein L46, mitochondrial OS=Homo sapiens OX=9606 GN=MRPL46 PE=1 SV=1	RM46_HUMAN	31706.3	1	7	7	9	0.000189	0.333	SwissProt_2019_02.fasta	mock_130m_qe4 (F040676)
Control	Control_n1	39S ribosomal protein L47, mitochondrial OS=Homo sapiens OX=9606 GN=MRPL47 PE=1 SV=2	RM47_HUMAN	29451.7	0.999	1	1	1	2.1e-05	0.044	SwissProt_2019_02.fasta	mock_130m_qe4 (F040676)
Control	Control_n1	39S ribosomal protein L48, mitochondrial OS=Homo sapiens OX=9606 GN=MRPL48 PE=1 SV=2	RM48_HUMAN	23935.8	1	3	4	7	0.000147	0.165	SwissProt_2019_02.fasta	mock_130m_qe4 (F040676)
Control	Control_n1	39S ribosomal protein L49, mitochondrial OS=Homo sapiens OX=9606 GN=MRPL49 PE=1 SV=1	RM49_HUMAN	19198.3	1	2	2	3	6.31e-05	0.157	SwissProt_2019_02.fasta	mock_130m_qe4 (F040676)
Control	Control_n1	39S ribosomal protein L50, mitochondrial OS=Homo sapiens OX=9606 GN=MRPL50 PE=1 SV=2	RM50_HUMAN	18325	1	2	2	2	4.2e-05	0.19	SwissProt_2019_02.fasta	mock_130m_qe4 (F040676)
Control	Control_n1	39S ribosomal protein L54, mitochondrial OS=Homo sapiens OX=9606 GN=MRPL54 PE=1 SV=1	RM54_HUMAN	15819.8	1	3	3	5	0.000105	0.486	SwissProt_2019_02.fasta	mock_130m_qe4 (F040676)
Control	Control_n1	39S ribosomal protein L55, mitochondrial OS=Homo sapiens OX=9606 GN=MRPL55 PE=1 SV=1	RM55_HUMAN	15128.9	0.95	1	1	2	4.2e-05	0.125	SwissProt_2019_02.fasta	mock_130m_qe4 (F040676)
Control	Control_n1	39S ribosomal protein L9, mitochondrial OS=Homo sapiens OX=9606 GN=MRPL9 PE=1 SV=2	RM09_HUMAN	30243.2	0.998	1	1	1	2.1e-05	0.0449	SwissProt_2019_02.fasta	mock_130m_qe4 (F040676)
Control	Control_n1	39S ribosomal protein S30, mitochondrial OS=Homo sapiens OX=9606 GN=MRPS30 PE=1 SV=2	RT30_HUMAN	50365.8	0.945	1	1	1	2.1e-05	0.0273	SwissProt_2019_02.fasta	mock_130m_qe4 (F040676)
Control	Control_n1	40S ribosomal protein S10 OS=Homo sapiens OX=9606 GN=RPS10 PE=1 SV=1	RS10_HUMAN	18898.3	1	3	4	36	0.000757	0.23	SwissProt_2019_02.fasta	mock_130m_qe4 (F040676)
Control	Control_n1	40S ribosomal protein S11 OS=Homo sapiens OX=9606 GN=RPS11 PE=1 SV=3	RS11_HUMAN	18431.3	1	10	15	53	0.00111	0.475	SwissProt_2019_02.fasta	mock_130m_qe4 (F040676)
Control	Control_n1	40S ribosomal protein S12 OS=Homo sapiens OX=9606 GN=RPS12 PE=1 SV=3	RS12_HUMAN	14514.8	1	9	17	40	0.000841	0.712	SwissProt_2019_02.fasta	mock_130m_qe4 (F040676)
Control	Control_n1	40S ribosomal protein S13 OS=Homo sapiens OX=9606 GN=RPS13 PE=1 SV=2	RS13_HUMAN	17223.3	1	6	10	56	0.00118	0.391	SwissProt_2019_02.fasta	mock_130m_qe4 (F040676)
Control	Control_n1	40S ribosomal protein S14 OS=Homo sapiens OX=9606 GN=RPS14 PE=1 SV=3	RS14_HUMAN	16272.9	1	9	15	44	0.000925	0.669	SwissProt_2019_02.fasta	mock_130m_qe4 (F040676)
Control	Control_n1	40S ribosomal protein S15 OS=Homo sapiens OX=9606 GN=RPS15 PE=1 SV=2	RS15_HUMAN	17040.8	1	5	12	31	0.000652	0.497	SwissProt_2019_02.fasta	mock_130m_qe4 (F040676)
Control	Control_n1	40S ribosomal protein S15a OS=Homo sapiens OX=9606 GN=RPS15A PE=1 SV=2	RS15A_HUMAN	14840	1	7	13	84	0.00177	0.608	SwissProt_2019_02.fasta	mock_130m_qe4 (F040676)
Control	Control_n1	40S ribosomal protein S16 OS=Homo sapiens OX=9606 GN=RPS16 PE=1 SV=2	RS16_HUMAN	16445.9	1	12	15	108	0.00227	0.63	SwissProt_2019_02.fasta	mock_130m_qe4 (F040676)
Control	Control_n1	40S ribosomal protein S17 OS=Homo sapiens OX=9606 GN=RPS17 PE=1 SV=2	RS17_HUMAN	15550.5	1	10	19	42	0.000883	0.6	SwissProt_2019_02.fasta	mock_130m_qe4 (F040676)
Control	Control_n1	40S ribosomal protein S18 OS=Homo sapiens OX=9606 GN=RPS18 PE=1 SV=3	RS18_HUMAN	17719.3	1	10	13	97	0.00204	0.447	SwissProt_2019_02.fasta	mock_130m_qe4 (F040676)
Control	Control_n1	40S ribosomal protein S19 OS=Homo sapiens OX=9606 GN=RPS19 PE=1 SV=2	RS19_HUMAN	16060.5	1	11	12	30	0.000631	0.579	SwissProt_2019_02.fasta	mock_130m_qe4 (F040676)
Control	Control_n1	40S ribosomal protein S2 OS=Homo sapiens OX=9606 GN=RPS2 PE=1 SV=2	RS2_HUMAN	31325.2	1	14	23	203	0.00427	0.505	SwissProt_2019_02.fasta	mock_130m_qe4 (F040676)
Control	Control_n1	40S ribosomal protein S20 OS=Homo sapiens OX=9606 GN=RPS20 PE=1 SV=1	RS20_HUMAN	13373	1	5	7	19	0.000399	0.311	SwissProt_2019_02.fasta	mock_130m_qe4 (F040676)
Control	Control_n1	40S ribosomal protein S23 OS=Homo sapiens OX=9606 GN=RPS23 PE=1 SV=3	RS23_HUMAN	15807.7	1	7	9	57	0.0012	0.49	SwissProt_2019_02.fasta	mock_130m_qe4 (F040676)
Control	Control_n1	40S ribosomal protein S24 OS=Homo sapiens OX=9606 GN=RPS24 PE=1 SV=1	RS24_HUMAN	15423.8	1	5	14	52	0.00109	0.353	SwissProt_2019_02.fasta	mock_130m_qe4 (F040676)
Control	Control_n1	40S ribosomal protein S25 OS=Homo sapiens OX=9606 GN=RPS25 PE=1 SV=1	RS25_HUMAN	13743	1	5	6	35	0.000736	0.304	SwissProt_2019_02.fasta	mock_130m_qe4 (F040676)
Control	Control_n1	40S ribosomal protein S26 OS=Homo sapiens OX=9606 GN=RPS26 PE=1 SV=3	RS26_HUMAN	13015.5	1	3	5	24	0.000504	0.313	SwissProt_2019_02.fasta	mock_130m_qe4 (F040676)
Control	Control_n1	40S ribosomal protein S27 OS=Homo sapiens OX=9606 GN=RPS27 PE=1 SV=3	RS27_HUMAN	9460.9	1	5	8	15	0.000315	0.405	SwissProt_2019_02.fasta	mock_130m_qe4 (F040676)
Control	Control_n1	40S ribosomal protein S28 OS=Homo sapiens OX=9606 GN=RPS28 PE=1 SV=1	RS28_HUMAN	7840.9	1	3	3	3	6.31e-05	0.464	SwissProt_2019_02.fasta	mock_130m_qe4 (F040676)
Control	Control_n1	40S ribosomal protein S29 OS=Homo sapiens OX=9606 GN=RPS29 PE=1 SV=2	RS29_HUMAN	6676.9	0.999	1	1	1	2.1e-05	0.196	SwissProt_2019_02.fasta	mock_130m_qe4 (F040676)
Control	Control_n1	40S ribosomal protein S3 OS=Homo sapiens OX=9606 GN=RPS3 PE=1 SV=2	RS3_HUMAN	26688.6	1	19	27	129	0.00271	0.749	SwissProt_2019_02.fasta	mock_130m_qe4 (F040676)
Control	Control_n1	40S ribosomal protein S30 OS=Homo sapiens OX=9606 GN=FAU PE=1 SV=1	RS30_HUMAN	6647.9	1	3	3	5	0.000105	0.322	SwissProt_2019_02.fasta	mock_130m_qe4 (F040676)
Control	Control_n1	40S ribosomal protein S3a OS=Homo sapiens OX=9606 GN=RPS3A PE=1 SV=2	RS3A_HUMAN	29945.3	1	19	31	114	0.0024	0.61	SwissProt_2019_02.fasta	mock_130m_qe4 (F040676)
Control	Control_n1	40S ribosomal protein S4, X isoform OS=Homo sapiens OX=9606 GN=RPS4X PE=1 SV=2	RS4X_HUMAN	29599.3	1	14	23	132	0.00277	0.487	SwissProt_2019_02.fasta	mock_130m_qe4 (F040676)
Control	Control_n1	40S ribosomal protein S5 OS=Homo sapiens OX=9606 GN=RPS5 PE=1 SV=4	RS5_HUMAN	22877	1	9	10	22	0.000462	0.5	SwissProt_2019_02.fasta	mock_130m_qe4 (F040676)
Control	Control_n1	40S ribosomal protein S6 OS=Homo sapiens OX=9606 GN=RPS6 PE=1 SV=1	RS6_HUMAN	28681.7	1	12	18	79	0.00166	0.418	SwissProt_2019_02.fasta	mock_130m_qe4 (F040676)
Control	Control_n1	40S ribosomal protein S7 OS=Homo sapiens OX=9606 GN=RPS7 PE=1 SV=1	RS7_HUMAN	22127.5	1	10	17	72	0.00151	0.552	SwissProt_2019_02.fasta	mock_130m_qe4 (F040676)
Control	Control_n1	40S ribosomal protein S8 OS=Homo sapiens OX=9606 GN=RPS8 PE=1 SV=2	RS8_HUMAN	24206.4	1	10	15	74	0.00156	0.486	SwissProt_2019_02.fasta	mock_130m_qe4 (F040676)
Control	Control_n1	40S ribosomal protein S9 OS=Homo sapiens OX=9606 GN=RPS9 PE=1 SV=3	RS9_HUMAN	22592.5	1	13	18	77	0.00162	0.464	SwissProt_2019_02.fasta	mock_130m_qe4 (F040676)
Control	Control_n1	40S ribosomal protein SA OS=Homo sapiens OX=9606 GN=RPSA PE=1 SV=4	RSSA_HUMAN	32854.1	1	8	8	13	0.000273	0.414	SwissProt_2019_02.fasta	mock_130m_qe4 (F040676)
Control	Control_n1	4F2 cell-surface antigen heavy chain OS=Homo sapiens OX=9606 GN=SLC3A2 PE=1 SV=3	4F2_HUMAN	67996.4	1	2	2	2	4.2e-05	0.0492	SwissProt_2019_02.fasta	mock_130m_qe4 (F040676)
Control	Control_n1	5'-3' exoribonuclease 2 OS=Homo sapiens OX=9606 GN=XRN2 PE=1 SV=1	XRN2_HUMAN	108586	1	9	9	9	0.000189	0.124	SwissProt_2019_02.fasta	mock_130m_qe4 (F040676)
Control	Control_n1	5'-AMP-activated protein kinase catalytic subunit alpha-2 OS=Homo sapiens OX=9606 GN=PRKAA2 PE=1 SV=2	AAPK2_HUMAN	62320.9	0.942	1	1	1	2.1e-05	0.0181	SwissProt_2019_02.fasta	mock_130m_qe4 (F040676)
Control	Control_n1	5'-AMP-activated protein kinase subunit gamma-1 OS=Homo sapiens OX=9606 GN=PRKAG1 PE=1 SV=1	AAKG1_HUMAN	37579.8	0.966	1	1	1	2.1e-05	0.0302	SwissProt_2019_02.fasta	mock_130m_qe4 (F040676)
Control	Control_n1	60 kDa heat shock protein, mitochondrial OS=Homo sapiens OX=9606 GN=HSPD1 PE=1 SV=2	CH60_HUMAN	61055.7	1	15	15	17	0.000357	0.401	SwissProt_2019_02.fasta	mock_130m_qe4 (F040676)
Control	Control_n1	60S acidic ribosomal protein P0 OS=Homo sapiens OX=9606 GN=RPLP0 PE=1 SV=1	RLA0_HUMAN	34274.3	1	12	18	43	0.000904	0.498	SwissProt_2019_02.fasta	mock_130m_qe4 (F040676)
Control	Control_n1	60S acidic ribosomal protein P1 OS=Homo sapiens OX=9606 GN=RPLP1 PE=1 SV=1	RLA1_HUMAN	11514.1	1	2	2	4	8.41e-05	0.667	SwissProt_2019_02.fasta	mock_130m_qe4 (F040676)
Control	Control_n1	60S acidic ribosomal protein P2 OS=Homo sapiens OX=9606 GN=RPLP2 PE=1 SV=1	RLA2_HUMAN	11665.5	1	9	13	27	0.000568	0.922	SwissProt_2019_02.fasta	mock_130m_qe4 (F040676)
Control	Control_n1	60S ribosomal protein L10 OS=Homo sapiens OX=9606 GN=RPL10 PE=1 SV=4	RL10_HUMAN	24604.6	1	7	9	15	0.000315	0.383	SwissProt_2019_02.fasta	mock_130m_qe4 (F040676)
Control	Control_n1	60S ribosomal protein L10a OS=Homo sapiens OX=9606 GN=RPL10A PE=1 SV=2	RL10A_HUMAN	24832	1	10	14	31	0.000652	0.406	SwissProt_2019_02.fasta	mock_130m_qe4 (F040676)
Control	Control_n1	60S ribosomal protein L11 OS=Homo sapiens OX=9606 GN=RPL11 PE=1 SV=2	RL11_HUMAN	20253.2	1	5	6	11	0.000231	0.287	SwissProt_2019_02.fasta	mock_130m_qe4 (F040676)
Control	Control_n1	60S ribosomal protein L12 OS=Homo sapiens OX=9606 GN=RPL12 PE=1 SV=1	RL12_HUMAN	17819.1	1	6	10	24	0.000504	0.545	SwissProt_2019_02.fasta	mock_130m_qe4 (F040676)
Control	Control_n1	60S ribosomal protein L13 OS=Homo sapiens OX=9606 GN=RPL13 PE=1 SV=4	RL13_HUMAN	24262.2	1	8	8	18	0.000378	0.341	SwissProt_2019_02.fasta	mock_130m_qe4 (F040676)
Control	Control_n1	60S ribosomal protein L13a OS=Homo sapiens OX=9606 GN=RPL13A PE=1 SV=2	RL13A_HUMAN	23577.9	1	6	6	16	0.000336	0.291	SwissProt_2019_02.fasta	mock_130m_qe4 (F040676)
Control	Control_n1	60S ribosomal protein L14 OS=Homo sapiens OX=9606 GN=RPL14 PE=1 SV=4	RL14_HUMAN	23432.3	1	5	7	19	0.000399	0.247	SwissProt_2019_02.fasta	mock_130m_qe4 (F040676)
Control	Control_n1	60S ribosomal protein L15 OS=Homo sapiens OX=9606 GN=RPL15 PE=1 SV=2	RL15_HUMAN	24146.5	1	5	7	17	0.000357	0.24	SwissProt_2019_02.fasta	mock_130m_qe4 (F040676)
Control	Control_n1	60S ribosomal protein L17 OS=Homo sapiens OX=9606 GN=RPL17 PE=1 SV=3	RL17_HUMAN	21397.4	1	8	10	25	0.000525	0.467	SwissProt_2019_02.fasta	mock_130m_qe4 (F040676)
Control	Control_n1	60S ribosomal protein L18 OS=Homo sapiens OX=9606 GN=RPL18 PE=1 SV=2	RL18_HUMAN	21635.2	1	7	8	23	0.000483	0.388	SwissProt_2019_02.fasta	mock_130m_qe4 (F040676)
Control	Control_n1	60S ribosomal protein L18a OS=Homo sapiens OX=9606 GN=RPL18A PE=1 SV=2	RL18A_HUMAN	20762.6	1	7	8	17	0.000357	0.398	SwissProt_2019_02.fasta	mock_130m_qe4 (F040676)
Control	Control_n1	60S ribosomal protein L19 OS=Homo sapiens OX=9606 GN=RPL19 PE=1 SV=1	RL19_HUMAN	23467.4	1	7	8	10	0.00021	0.27	SwissProt_2019_02.fasta	mock_130m_qe4 (F040676)
Control	Control_n1	60S ribosomal protein L21 OS=Homo sapiens OX=9606 GN=RPL21 PE=1 SV=2	RL21_HUMAN	18565	1	3	5	10	0.00021	0.213	SwissProt_2019_02.fasta	mock_130m_qe4 (F040676)
Control	Control_n1	60S ribosomal protein L22 OS=Homo sapiens OX=9606 GN=RPL22 PE=1 SV=2	RL22_HUMAN	14787.3	1	3	3	14	0.000294	0.391	SwissProt_2019_02.fasta	mock_130m_qe4 (F040676)
Control	Control_n1	60S ribosomal protein L23 OS=Homo sapiens OX=9606 GN=RPL23 PE=1 SV=1	RL23_HUMAN	14865.9	1	4	6	15	0.000315	0.45	SwissProt_2019_02.fasta	mock_130m_qe4 (F040676)
Control	Control_n1	60S ribosomal protein L23a OS=Homo sapiens OX=9606 GN=RPL23A PE=1 SV=1	RL23A_HUMAN	17696.2	1	9	11	40	0.000841	0.436	SwissProt_2019_02.fasta	mock_130m_qe4 (F040676)
Control	Control_n1	60S ribosomal protein L24 OS=Homo sapiens OX=9606 GN=RPL24 PE=1 SV=1	RL24_HUMAN	17779.5	1	7	8	15	0.000315	0.376	SwissProt_2019_02.fasta	mock_130m_qe4 (F040676)
Control	Control_n1	60S ribosomal protein L26 OS=Homo sapiens OX=9606 GN=RPL26 PE=1 SV=1	RL26_HUMAN	17258.4	1	7	8	9	0.000189	0.386	SwissProt_2019_02.fasta	mock_130m_qe4 (F040676)
Control	Control_n1	60S ribosomal protein L27 OS=Homo sapiens OX=9606 GN=RPL27 PE=1 SV=2	RL27_HUMAN	15798.4	1	7	9	20	0.00042	0.493	SwissProt_2019_02.fasta	mock_130m_qe4 (F040676)
Control	Control_n1	60S ribosomal protein L27a OS=Homo sapiens OX=9606 GN=RPL27A PE=1 SV=2	RL27A_HUMAN	16561.4	1	5	5	6	0.000126	0.23	SwissProt_2019_02.fasta	mock_130m_qe4 (F040676)
Control	Control_n1	60S ribosomal protein L28 OS=Homo sapiens OX=9606 GN=RPL28 PE=1 SV=3	RL28_HUMAN	15747.9	1	5	5	7	0.000147	0.299	SwissProt_2019_02.fasta	mock_130m_qe4 (F040676)
Control	Control_n1	60S ribosomal protein L29 OS=Homo sapiens OX=9606 GN=RPL29 PE=1 SV=2	RL29_HUMAN	17753	1	2	2	4	8.41e-05	0.145	SwissProt_2019_02.fasta	mock_130m_qe4 (F040676)
Control	Control_n1	60S ribosomal protein L3 OS=Homo sapiens OX=9606 GN=RPL3 PE=1 SV=2	RL3_HUMAN	46109.5	1	17	24	49	0.00103	0.434	SwissProt_2019_02.fasta	mock_130m_qe4 (F040676)
Control	Control_n1	60S ribosomal protein L30 OS=Homo sapiens OX=9606 GN=RPL30 PE=1 SV=2	RL30_HUMAN	12784.7	1	8	12	23	0.000483	0.67	SwissProt_2019_02.fasta	mock_130m_qe4 (F040676)
Control	Control_n1	60S ribosomal protein L31 OS=Homo sapiens OX=9606 GN=RPL31 PE=1 SV=1	RL31_HUMAN	14463.2	1	7	8	13	0.000273	0.48	SwissProt_2019_02.fasta	mock_130m_qe4 (F040676)
Control	Control_n1	60S ribosomal protein L32 OS=Homo sapiens OX=9606 GN=RPL32 PE=1 SV=2	RL32_HUMAN	15860.4	1	4	5	12	0.000252	0.281	SwissProt_2019_02.fasta	mock_130m_qe4 (F040676)
Control	Control_n1	60S ribosomal protein L34 OS=Homo sapiens OX=9606 GN=RPL34 PE=1 SV=3	RL34_HUMAN	13293.1	1	4	4	8	0.000168	0.299	SwissProt_2019_02.fasta	mock_130m_qe4 (F040676)
Control	Control_n1	60S ribosomal protein L35 OS=Homo sapiens OX=9606 GN=RPL35 PE=1 SV=2	RL35_HUMAN	14552.5	1	3	5	8	0.000168	0.26	SwissProt_2019_02.fasta	mock_130m_qe4 (F040676)
Control	Control_n1	60S ribosomal protein L35a OS=Homo sapiens OX=9606 GN=RPL35A PE=1 SV=2	RL35A_HUMAN	12538.1	1	2	2	3	6.31e-05	0.0909	SwissProt_2019_02.fasta	mock_130m_qe4 (F040676)
Control	Control_n1	60S ribosomal protein L36 OS=Homo sapiens OX=9606 GN=RPL36 PE=1 SV=3	RL36_HUMAN	12254.2	1	4	4	7	0.000147	0.305	SwissProt_2019_02.fasta	mock_130m_qe4 (F040676)
Control	Control_n1	60S ribosomal protein L36a OS=Homo sapiens OX=9606 GN=RPL36A PE=1 SV=2	RL36A_HUMAN	12441.1	1	3	3	4	8.41e-05	0.179	SwissProt_2019_02.fasta	mock_130m_qe4 (F040676)
Control	Control_n1	60S ribosomal protein L37a OS=Homo sapiens OX=9606 GN=RPL37A PE=1 SV=2	RL37A_HUMAN	10275.4	1	5	6	11	0.000231	0.511	SwissProt_2019_02.fasta	mock_130m_qe4 (F040676)
Control	Control_n1	60S ribosomal protein L38 OS=Homo sapiens OX=9606 GN=RPL38 PE=1 SV=2	RL38_HUMAN	8218.5	1	5	7	10	0.00021	0.5	SwissProt_2019_02.fasta	mock_130m_qe4 (F040676)
Control	Control_n1	60S ribosomal protein L4 OS=Homo sapiens OX=9606 GN=RPL4 PE=1 SV=5	RL4_HUMAN	47699.1	1	19	27	62	0.0013	0.445	SwissProt_2019_02.fasta	mock_130m_qe4 (F040676)
Control	Control_n1	60S ribosomal protein L5 OS=Homo sapiens OX=9606 GN=RPL5 PE=1 SV=3	RL5_HUMAN	34363.5	1	9	10	14	0.000294	0.354	SwissProt_2019_02.fasta	mock_130m_qe4 (F040676)
Control	Control_n1	60S ribosomal protein L6 OS=Homo sapiens OX=9606 GN=RPL6 PE=1 SV=3	RL6_HUMAN	32729.3	1	13	17	42	0.000883	0.451	SwissProt_2019_02.fasta	mock_130m_qe4 (F040676)
Control	Control_n1	60S ribosomal protein L7 OS=Homo sapiens OX=9606 GN=RPL7 PE=1 SV=1	RL7_HUMAN	29227.7	1	12	16	34	0.000715	0.46	SwissProt_2019_02.fasta	mock_130m_qe4 (F040676)
Control	Control_n1	60S ribosomal protein L7a OS=Homo sapiens OX=9606 GN=RPL7A PE=1 SV=2	RL7A_HUMAN	29996.3	1	17	24	42	0.000883	0.447	SwissProt_2019_02.fasta	mock_130m_qe4 (F040676)
Control	Control_n1	60S ribosomal protein L7-like 1 OS=Homo sapiens OX=9606 GN=RPL7L1 PE=1 SV=2	RL7L_HUMAN	29670.3	1	2	2	3	6.31e-05	0.0941	SwissProt_2019_02.fasta	mock_130m_qe4 (F040676)
Control	Control_n1	60S ribosomal protein L8 OS=Homo sapiens OX=9606 GN=RPL8 PE=1 SV=2	RL8_HUMAN	28024.8	1	10	14	21	0.000441	0.432	SwissProt_2019_02.fasta	mock_130m_qe4 (F040676)
Control	Control_n1	60S ribosomal protein L9 OS=Homo sapiens OX=9606 GN=RPL9 PE=1 SV=1	RL9_HUMAN	21863.7	1	9	15	31	0.000652	0.615	SwissProt_2019_02.fasta	mock_130m_qe4 (F040676)
Control	Control_n1	60S ribosome subunit biogenesis protein NIP7 homolog OS=Homo sapiens OX=9606 GN=NIP7 PE=1 SV=1	NIP7_HUMAN	20462.9	1	1	1	1	2.1e-05	0.0778	SwissProt_2019_02.fasta	mock_130m_qe4 (F040676)
Control	Control_n1	7-dehydrocholesterol reductase OS=Homo sapiens OX=9606 GN=DHCR7 PE=1 SV=1	DHCR7_HUMAN	54491	1	5	6	9	0.000189	0.135	SwissProt_2019_02.fasta	mock_130m_qe4 (F040676)
Control	Control_n1	A disintegrin and metalloproteinase with thrombospondin motifs 1 OS=Homo sapiens OX=9606 GN=ADAMTS1 PE=1 SV=4	ATS1_HUMAN	105358	0.932	1	1	1	2.1e-05	0.0103	SwissProt_2019_02.fasta	mock_130m_qe4 (F040676)
Control	Control_n1	Acetolactate synthase-like protein OS=Homo sapiens OX=9606 GN=ILVBL PE=1 SV=2	ILVBL_HUMAN	67867.2	1	2	2	2	4.2e-05	0.0601	SwissProt_2019_02.fasta	mock_130m_qe4 (F040676)
Control	Control_n1	Acetyl-CoA carboxylase 1 OS=Homo sapiens OX=9606 GN=ACACA PE=1 SV=2	ACACA_HUMAN	265556	1	6	6	6	0.000126	0.0337	SwissProt_2019_02.fasta	mock_130m_qe4 (F040676)
Control	Control_n1	Acidic leucine-rich nuclear phosphoprotein 32 family member B OS=Homo sapiens OX=9606 GN=ANP32B PE=1 SV=1	AN32B_HUMAN	28788.7	0.826	1	1	1	2.1e-05	0.0438	SwissProt_2019_02.fasta	mock_130m_qe4 (F040676)
Control	Control_n1	Actin, cytoplasmic 1 OS=Homo sapiens OX=9606 GN=ACTB PE=1 SV=1	ACTB_HUMAN	41737.8	0.95	1	1	2	4.2e-05	0.667	SwissProt_2019_02.fasta	mock_130m_qe4 (F040676)
Control	Control_n1	Actin, cytoplasmic 2 OS=Homo sapiens OX=9606 GN=ACTG1 PE=1 SV=1	ACTG_HUMAN	41793.9	1	19	35	114	0.0024	0.667	SwissProt_2019_02.fasta	mock_130m_qe4 (F040676)
Control	Control_n1	Actin-related protein 2/3 complex subunit 4 OS=Homo sapiens OX=9606 GN=ARPC4 PE=1 SV=3	ARPC4_HUMAN	19667.4	1	3	3	3	6.31e-05	0.161	SwissProt_2019_02.fasta	mock_130m_qe4 (F040676)
Control	Control_n1	Activated RNA polymerase II transcriptional coactivator p15 OS=Homo sapiens OX=9606 GN=SUB1 PE=1 SV=3	TCP4_HUMAN	14395.9	1	2	2	2	4.2e-05	0.157	SwissProt_2019_02.fasta	mock_130m_qe4 (F040676)
Control	Control_n1	Activating signal cointegrator 1 complex subunit 2 OS=Homo sapiens OX=9606 GN=ASCC2 PE=1 SV=3	ASCC2_HUMAN	86363	0.983	1	1	1	2.1e-05	0.0106	SwissProt_2019_02.fasta	mock_130m_qe4 (F040676)
Control	Control_n1	Activating signal cointegrator 1 complex subunit 3 OS=Homo sapiens OX=9606 GN=ASCC3 PE=1 SV=3	ASCC3_HUMAN	251467	1	10	10	10	0.00021	0.0586	SwissProt_2019_02.fasta	mock_130m_qe4 (F040676)
Control	Control_n1	Activator of 90 kDa heat shock protein ATPase homolog 1 OS=Homo sapiens OX=9606 GN=AHSA1 PE=1 SV=1	AHSA1_HUMAN	38274.4	0.95	1	1	1	2.1e-05	0.0651	SwissProt_2019_02.fasta	mock_130m_qe4 (F040676)
Control	Control_n1	Acyl-CoA dehydrogenase family member 11 OS=Homo sapiens OX=9606 GN=ACAD11 PE=1 SV=3	ACD11_HUMAN	87266.5	1	2	2	2	4.2e-05	0.0333	SwissProt_2019_02.fasta	mock_130m_qe4 (F040676)
Control	Control_n1	Acyl-CoA:lysophosphatidylglycerol acyltransferase 1 OS=Homo sapiens OX=9606 GN=LPGAT1 PE=1 SV=1	LGAT1_HUMAN	43091.1	1	2	2	2	4.2e-05	0.0514	SwissProt_2019_02.fasta	mock_130m_qe4 (F040676)
Control	Control_n1	Acylglycerol kinase, mitochondrial OS=Homo sapiens OX=9606 GN=AGK PE=1 SV=2	AGK_HUMAN	47138	1	13	15	19	0.000399	0.41	SwissProt_2019_02.fasta	mock_130m_qe4 (F040676)
Control	Control_n1	Adenosylhomocysteinase OS=Homo sapiens OX=9606 GN=AHCY PE=1 SV=4	SAHH_HUMAN	47717.1	1	2	2	2	4.2e-05	0.0579	SwissProt_2019_02.fasta	mock_130m_qe4 (F040676)
Control	Control_n1	Adenylyl cyclase-associated protein 1 OS=Homo sapiens OX=9606 GN=CAP1 PE=1 SV=5	CAP1_HUMAN	51901.6	1	3	3	3	6.31e-05	0.0926	SwissProt_2019_02.fasta	mock_130m_qe4 (F040676)
Control	Control_n1	Adipocyte plasma membrane-associated protein OS=Homo sapiens OX=9606 GN=APMAP PE=1 SV=2	APMAP_HUMAN	46481.5	0.69	1	1	1	2.1e-05	0.0216	SwissProt_2019_02.fasta	mock_130m_qe4 (F040676)
Control	Control_n1	ADP/ATP translocase 1 OS=Homo sapiens OX=9606 GN=SLC25A4 PE=1 SV=4	ADT1_HUMAN	33065.4	1	3	4	5	0.000105	0.386	SwissProt_2019_02.fasta	mock_130m_qe4 (F040676)
Control	Control_n1	ADP/ATP translocase 2 OS=Homo sapiens OX=9606 GN=SLC25A5 PE=1 SV=7	ADT2_HUMAN	32853.5	1	15	18	53	0.00111	0.433	SwissProt_2019_02.fasta	mock_130m_qe4 (F040676)
Control	Control_n1	ADP/ATP translocase 3 OS=Homo sapiens OX=9606 GN=SLC25A6 PE=1 SV=4	ADT3_HUMAN	32867.1	1	6	6	12	0.000252	0.456	SwissProt_2019_02.fasta	mock_130m_qe4 (F040676)
Control	Control_n1	ADP-ribosylation factor 1 OS=Homo sapiens OX=9606 GN=ARF1 PE=1 SV=2	ARF1_HUMAN,ARF3_HUMAN	20601.7	1	6	6	6	0.000126	0.436	SwissProt_2019_02.fasta	mock_130m_qe4 (F040676)
Control	Control_n1	ADP-ribosylation factor 1 OS=Homo sapiens OX=9606 GN=ARF1 PE=1 SV=2	ARF1_HUMAN,ARF3_HUMAN	20601.7	1	6	6	6	0.000126	0.436	SwissProt_2019_02.fasta	mock_130m_qe4 (F040676)
Control	Control_n1	ADP-ribosylation factor 4 OS=Homo sapiens OX=9606 GN=ARF4 PE=1 SV=3	ARF4_HUMAN	20511.6	1	2	2	2	4.2e-05	0.317	SwissProt_2019_02.fasta	mock_130m_qe4 (F040676)
Control	Control_n1	ADP-ribosylation factor 5 OS=Homo sapiens OX=9606 GN=ARF5 PE=1 SV=2	ARF5_HUMAN	20530.1	0.804	1	1	1	2.1e-05	0.289	SwissProt_2019_02.fasta	mock_130m_qe4 (F040676)
Control	Control_n1	ADP-ribosylation factor 6 OS=Homo sapiens OX=9606 GN=ARF6 PE=1 SV=2	ARF6_HUMAN	20083	0.996	1	1	1	2.1e-05	0.0629	SwissProt_2019_02.fasta	mock_130m_qe4 (F040676)
Control	Control_n1	ADP-ribosylation factor-like protein 1 OS=Homo sapiens OX=9606 GN=ARL1 PE=1 SV=1	ARL1_HUMAN	20418.2	1	2	2	2	4.2e-05	0.138	SwissProt_2019_02.fasta	mock_130m_qe4 (F040676)
Control	Control_n1	ADP-ribosylation factor-like protein 8B OS=Homo sapiens OX=9606 GN=ARL8B PE=1 SV=1	ARL8B_HUMAN	21540	1	5	5	6	0.000126	0.306	SwissProt_2019_02.fasta	mock_130m_qe4 (F040676)
Control	Control_n1	Afadin OS=Homo sapiens OX=9606 GN=AFDN PE=1 SV=3	AFAD_HUMAN	206808	1	3	4	4	8.41e-05	0.0296	SwissProt_2019_02.fasta	mock_130m_qe4 (F040676)
Control	Control_n1	AFG3-like protein 2 OS=Homo sapiens OX=9606 GN=AFG3L2 PE=1 SV=2	AFG32_HUMAN	88586.8	1	11	12	14	0.000294	0.188	SwissProt_2019_02.fasta	mock_130m_qe4 (F040676)
Control	Control_n1	A-kinase anchor protein 8-like OS=Homo sapiens OX=9606 GN=AKAP8L PE=1 SV=4	AKP8L_HUMAN	71640.8	1	5	6	7	0.000147	0.0882	SwissProt_2019_02.fasta	mock_130m_qe4 (F040676)
Control	Control_n1	Alkyldihydroxyacetonephosphate synthase, peroxisomal OS=Homo sapiens OX=9606 GN=AGPS PE=1 SV=1	ADAS_HUMAN	72913.3	1	11	13	16	0.000336	0.269	SwissProt_2019_02.fasta	mock_130m_qe4 (F040676)
Control	Control_n1	Alpha-1,6-mannosyl-glycoprotein 2-beta-N-acetylglucosaminyltransferase OS=Homo sapiens OX=9606 GN=MGAT2 PE=1 SV=1	MGAT2_HUMAN	51551.1	0.999	1	1	1	2.1e-05	0.0425	SwissProt_2019_02.fasta	mock_130m_qe4 (F040676)
Control	Control_n1	Alpha-1,6-mannosylglycoprotein 6-beta-N-acetylglucosaminyltransferase A OS=Homo sapiens OX=9606 GN=MGAT5 PE=1 SV=1	MGT5A_HUMAN	84544.8	0.908	1	1	1	2.1e-05	0.0162	SwissProt_2019_02.fasta	mock_130m_qe4 (F040676)
Control	Control_n1	Alpha-actinin-1 OS=Homo sapiens OX=9606 GN=ACTN1 PE=1 SV=2	ACTN1_HUMAN	103061	1	2	2	2	4.2e-05	0.164	SwissProt_2019_02.fasta	mock_130m_qe4 (F040676)
Control	Control_n1	Alpha-actinin-4 OS=Homo sapiens OX=9606 GN=ACTN4 PE=1 SV=2	ACTN4_HUMAN	104857	1	21	23	27	0.000568	0.337	SwissProt_2019_02.fasta	mock_130m_qe4 (F040676)
Control	Control_n1	Alpha-centractin OS=Homo sapiens OX=9606 GN=ACTR1A PE=1 SV=1	ACTZ_HUMAN	42615.2	0.266	0	0	0	0	0	SwissProt_2019_02.fasta	mock_130m_qe4 (F040676)
Control	Control_n1	Alpha-galactosidase A OS=Homo sapiens OX=9606 GN=GLA PE=1 SV=1	AGAL_HUMAN	48768.3	1	10	12	22	0.000462	0.343	SwissProt_2019_02.fasta	mock_130m_qe4 (F040676)
Control	Control_n1	Aminoacyl tRNA synthase complex-interacting multifunctional protein 1 OS=Homo sapiens OX=9606 GN=AIMP1 PE=1 SV=2	AIMP1_HUMAN	34353	0.999	1	1	1	2.1e-05	0.0385	SwissProt_2019_02.fasta	mock_130m_qe4 (F040676)
Control	Control_n1	Aminoacyl tRNA synthase complex-interacting multifunctional protein 2 OS=Homo sapiens OX=9606 GN=AIMP2 PE=1 SV=2	AIMP2_HUMAN	35349.3	1	3	3	3	6.31e-05	0.159	SwissProt_2019_02.fasta	mock_130m_qe4 (F040676)
Control	Control_n1	Anaphase-promoting complex subunit 1 OS=Homo sapiens OX=9606 GN=ANAPC1 PE=1 SV=1	APC1_HUMAN	216503	0.999	1	1	1	2.1e-05	0.00926	SwissProt_2019_02.fasta	mock_130m_qe4 (F040676)
Control	Control_n1	Anaphase-promoting complex subunit 4 OS=Homo sapiens OX=9606 GN=ANAPC4 PE=1 SV=2	APC4_HUMAN	92119.5	0.95	1	1	1	2.1e-05	0.0198	SwissProt_2019_02.fasta	mock_130m_qe4 (F040676)
Control	Control_n1	Anaphase-promoting complex subunit 5 OS=Homo sapiens OX=9606 GN=ANAPC5 PE=1 SV=2	APC5_HUMAN	85079.3	0.998	1	1	1	2.1e-05	0.0238	SwissProt_2019_02.fasta	mock_130m_qe4 (F040676)
Control	Control_n1	Anaphase-promoting complex subunit 7 OS=Homo sapiens OX=9606 GN=ANAPC7 PE=1 SV=4	APC7_HUMAN	66857.8	1	4	4	4	8.41e-05	0.0801	SwissProt_2019_02.fasta	mock_130m_qe4 (F040676)
Control	Control_n1	Annexin A2 OS=Homo sapiens OX=9606 GN=ANXA2 PE=1 SV=2	ANXA2_HUMAN	38606.1	1	9	9	11	0.000231	0.301	SwissProt_2019_02.fasta	mock_130m_qe4 (F040676)
Control	Control_n1	AP-1 complex subunit beta-1 OS=Homo sapiens OX=9606 GN=AP1B1 PE=1 SV=2	AP1B1_HUMAN	104639	0.999	1	1	1	2.1e-05	0.098	SwissProt_2019_02.fasta	mock_130m_qe4 (F040676)
Control	Control_n1	AP-1 complex subunit gamma-1 OS=Homo sapiens OX=9606 GN=AP1G1 PE=1 SV=5	AP1G1_HUMAN	91354.3	1	2	2	2	4.2e-05	0.0292	SwissProt_2019_02.fasta	mock_130m_qe4 (F040676)
Control	Control_n1	AP-1 complex subunit mu-1 OS=Homo sapiens OX=9606 GN=AP1M1 PE=1 SV=3	AP1M1_HUMAN	48587.8	1	9	10	12	0.000252	0.262	SwissProt_2019_02.fasta	mock_130m_qe4 (F040676)
Control	Control_n1	AP-2 complex subunit alpha-1 OS=Homo sapiens OX=9606 GN=AP2A1 PE=1 SV=3	AP2A1_HUMAN	107549	1	12	13	14	0.000294	0.155	SwissProt_2019_02.fasta	mock_130m_qe4 (F040676)
Control	Control_n1	AP-2 complex subunit alpha-2 OS=Homo sapiens OX=9606 GN=AP2A2 PE=1 SV=2	AP2A2_HUMAN	103963	1	6	6	6	0.000126	0.155	SwissProt_2019_02.fasta	mock_130m_qe4 (F040676)
Control	Control_n1	AP-2 complex subunit beta OS=Homo sapiens OX=9606 GN=AP2B1 PE=1 SV=1	AP2B1_HUMAN	104555	1	16	18	22	0.000462	0.24	SwissProt_2019_02.fasta	mock_130m_qe4 (F040676)
Control	Control_n1	AP-2 complex subunit mu OS=Homo sapiens OX=9606 GN=AP2M1 PE=1 SV=2	AP2M1_HUMAN	49655.7	1	8	9	9	0.000189	0.232	SwissProt_2019_02.fasta	mock_130m_qe4 (F040676)
Control	Control_n1	AP-2 complex subunit sigma OS=Homo sapiens OX=9606 GN=AP2S1 PE=1 SV=2	AP2S1_HUMAN	17017.9	1	2	2	3	6.31e-05	0.169	SwissProt_2019_02.fasta	mock_130m_qe4 (F040676)
Control	Control_n1	AP-3 complex subunit beta-1 OS=Homo sapiens OX=9606 GN=AP3B1 PE=1 SV=3	AP3B1_HUMAN	121324	1	4	4	4	8.41e-05	0.0466	SwissProt_2019_02.fasta	mock_130m_qe4 (F040676)
Control	Control_n1	AP-3 complex subunit delta-1 OS=Homo sapiens OX=9606 GN=AP3D1 PE=1 SV=1	AP3D1_HUMAN	130162	1	11	12	12	0.000252	0.131	SwissProt_2019_02.fasta	mock_130m_qe4 (F040676)
Control	Control_n1	AP-3 complex subunit mu-1 OS=Homo sapiens OX=9606 GN=AP3M1 PE=1 SV=1	AP3M1_HUMAN	46940	1	3	3	3	6.31e-05	0.117	SwissProt_2019_02.fasta	mock_130m_qe4 (F040676)
Control	Control_n1	AP-3 complex subunit sigma-1 OS=Homo sapiens OX=9606 GN=AP3S1 PE=1 SV=1	AP3S1_HUMAN	21732.7	0.804	1	1	1	2.1e-05	0.0518	SwissProt_2019_02.fasta	mock_130m_qe4 (F040676)
Control	Control_n1	Apoptosis inhibitor 5 OS=Homo sapiens OX=9606 GN=API5 PE=1 SV=3	API5_HUMAN	59006.8	1	2	2	3	6.31e-05	0.0649	SwissProt_2019_02.fasta	mock_130m_qe4 (F040676)
Control	Control_n1	Apoptosis-inducing factor 1, mitochondrial OS=Homo sapiens OX=9606 GN=AIFM1 PE=1 SV=1	AIFM1_HUMAN	66901.5	1	3	3	3	6.31e-05	0.0555	SwissProt_2019_02.fasta	mock_130m_qe4 (F040676)
Control	Control_n1	Arginase-1 OS=Homo sapiens OX=9606 GN=ARG1 PE=1 SV=2	ARGI1_HUMAN	34736.1	1	3	3	3	6.31e-05	0.127	SwissProt_2019_02.fasta	mock_130m_qe4 (F040676)
Control	Control_n1	Arginine and glutamate-rich protein 1 OS=Homo sapiens OX=9606 GN=ARGLU1 PE=1 SV=1	ARGL1_HUMAN	33217.2	1	2	2	2	4.2e-05	0.0586	SwissProt_2019_02.fasta	mock_130m_qe4 (F040676)
Control	Control_n1	Arginine--tRNA ligase, cytoplasmic OS=Homo sapiens OX=9606 GN=RARS PE=1 SV=2	SYRC_HUMAN	75382	1	11	11	11	0.000231	0.191	SwissProt_2019_02.fasta	mock_130m_qe4 (F040676)
Control	Control_n1	Armadillo repeat-containing X-linked protein 3 OS=Homo sapiens OX=9606 GN=ARMCX3 PE=1 SV=1	ARMX3_HUMAN	42501.8	1	5	5	6	0.000126	0.193	SwissProt_2019_02.fasta	mock_130m_qe4 (F040676)
Control	Control_n1	Aspartate--tRNA ligase, cytoplasmic OS=Homo sapiens OX=9606 GN=DARS PE=1 SV=2	SYDC_HUMAN	57136.7	1	2	2	3	6.31e-05	0.0699	SwissProt_2019_02.fasta	mock_130m_qe4 (F040676)
Control	Control_n1	Aspartyl/asparaginyl beta-hydroxylase OS=Homo sapiens OX=9606 GN=ASPH PE=1 SV=3	ASPH_HUMAN	85862.6	1	5	5	6	0.000126	0.112	SwissProt_2019_02.fasta	mock_130m_qe4 (F040676)
Control	Control_n1	Ataxin-10 OS=Homo sapiens OX=9606 GN=ATXN10 PE=1 SV=1	ATX10_HUMAN	53490.8	0.784	1	1	1	2.1e-05	0.0274	SwissProt_2019_02.fasta	mock_130m_qe4 (F040676)
Control	Control_n1	ATP synthase F(0) complex subunit B1, mitochondrial OS=Homo sapiens OX=9606 GN=ATP5PB PE=1 SV=2	AT5F1_HUMAN	28908.8	1	10	15	34	0.000715	0.375	SwissProt_2019_02.fasta	mock_130m_qe4 (F040676)
Control	Control_n1	ATP synthase subunit a OS=Homo sapiens OX=9606 GN=MT-ATP6 PE=1 SV=1	ATP6_HUMAN	24819.6	1	2	2	4	8.41e-05	0.0841	SwissProt_2019_02.fasta	mock_130m_qe4 (F040676)
Control	Control_n1	ATP synthase subunit alpha, mitochondrial OS=Homo sapiens OX=9606 GN=ATP5F1A PE=1 SV=1	ATPA_HUMAN	59752.1	1	14	16	20	0.00042	0.342	SwissProt_2019_02.fasta	mock_130m_qe4 (F040676)
Control	Control_n1	ATP synthase subunit beta, mitochondrial OS=Homo sapiens OX=9606 GN=ATP5F1B PE=1 SV=3	ATPB_HUMAN	56560.6	1	7	7	7	0.000147	0.198	SwissProt_2019_02.fasta	mock_130m_qe4 (F040676)
Control	Control_n1	ATP synthase subunit d, mitochondrial OS=Homo sapiens OX=9606 GN=ATP5PD PE=1 SV=3	ATP5H_HUMAN	18491.9	1	9	12	24	0.000504	0.702	SwissProt_2019_02.fasta	mock_130m_qe4 (F040676)
Control	Control_n1	ATP synthase subunit delta, mitochondrial OS=Homo sapiens OX=9606 GN=ATP5F1D PE=1 SV=2	ATPD_HUMAN	17489.9	1	2	2	5	0.000105	0.137	SwissProt_2019_02.fasta	mock_130m_qe4 (F040676)
Control	Control_n1	ATP synthase subunit e, mitochondrial OS=Homo sapiens OX=9606 GN=ATP5ME PE=1 SV=2	ATP5I_HUMAN	7933.7	1	3	3	8	0.000168	0.377	SwissProt_2019_02.fasta	mock_130m_qe4 (F040676)
Control	Control_n1	ATP synthase subunit epsilon-like protein, mitochondrial OS=Homo sapiens OX=9606 GN=ATP5EP2 PE=3 SV=1	AT5EL_HUMAN,ATP5E_HUMAN	5779.8	1	2	2	3	6.31e-05	0.314	SwissProt_2019_02.fasta	mock_130m_qe4 (F040676)
Control	Control_n1	ATP synthase subunit epsilon-like protein, mitochondrial OS=Homo sapiens OX=9606 GN=ATP5EP2 PE=3 SV=1	AT5EL_HUMAN,ATP5E_HUMAN	5779.8	1	2	2	3	6.31e-05	0.314	SwissProt_2019_02.fasta	mock_130m_qe4 (F040676)
Control	Control_n1	ATP synthase subunit f, mitochondrial OS=Homo sapiens OX=9606 GN=ATP5MF PE=1 SV=3	ATPK_HUMAN	10918.4	1	3	4	15	0.000315	0.394	SwissProt_2019_02.fasta	mock_130m_qe4 (F040676)
Control	Control_n1	ATP synthase subunit g, mitochondrial OS=Homo sapiens OX=9606 GN=ATP5MG PE=1 SV=3	ATP5L_HUMAN	11428.5	1	5	6	13	0.000273	0.476	SwissProt_2019_02.fasta	mock_130m_qe4 (F040676)
Control	Control_n1	ATP synthase subunit gamma, mitochondrial OS=Homo sapiens OX=9606 GN=ATP5F1C PE=1 SV=1	ATPG_HUMAN	32998	1	11	14	32	0.000673	0.379	SwissProt_2019_02.fasta	mock_130m_qe4 (F040676)
Control	Control_n1	ATP synthase subunit O, mitochondrial OS=Homo sapiens OX=9606 GN=ATP5PO PE=1 SV=1	ATPO_HUMAN	23277.4	1	10	13	34	0.000715	0.629	SwissProt_2019_02.fasta	mock_130m_qe4 (F040676)
Control	Control_n1	ATP synthase-coupling factor 6, mitochondrial OS=Homo sapiens OX=9606 GN=ATP5PF PE=1 SV=1	ATP5J_HUMAN	12587.9	1	4	5	8	0.000168	0.454	SwissProt_2019_02.fasta	mock_130m_qe4 (F040676)
Control	Control_n1	ATPase family AAA domain-containing protein 1 OS=Homo sapiens OX=9606 GN=ATAD1 PE=1 SV=1	ATAD1_HUMAN	40745.1	0.131	0	0	0	0	0	SwissProt_2019_02.fasta	mock_130m_qe4 (F040676)
Control	Control_n1	ATPase family AAA domain-containing protein 3A OS=Homo sapiens OX=9606 GN=ATAD3A PE=1 SV=2	ATD3A_HUMAN	71370.2	1	16	18	27	0.000568	0.306	SwissProt_2019_02.fasta	mock_130m_qe4 (F040676)
Control	Control_n1	ATPase family AAA domain-containing protein 3B OS=Homo sapiens OX=9606 GN=ATAD3B PE=1 SV=1	ATD3B_HUMAN	72574	1	2	3	3	6.31e-05	0.116	SwissProt_2019_02.fasta	mock_130m_qe4 (F040676)
Control	Control_n1	ATPase WRNIP1 OS=Homo sapiens OX=9606 GN=WRNIP1 PE=1 SV=2	WRIP1_HUMAN	72134.2	0.95	1	1	1	2.1e-05	0.0211	SwissProt_2019_02.fasta	mock_130m_qe4 (F040676)
Control	Control_n1	ATP-binding cassette sub-family B member 10, mitochondrial OS=Homo sapiens OX=9606 GN=ABCB10 PE=1 SV=2	ABCBA_HUMAN	79150.9	1	4	4	4	8.41e-05	0.065	SwissProt_2019_02.fasta	mock_130m_qe4 (F040676)
Control	Control_n1	ATP-binding cassette sub-family B member 7, mitochondrial OS=Homo sapiens OX=9606 GN=ABCB7 PE=1 SV=2	ABCB7_HUMAN	82643.2	1	3	3	3	6.31e-05	0.0665	SwissProt_2019_02.fasta	mock_130m_qe4 (F040676)
Control	Control_n1	ATP-binding cassette sub-family D member 3 OS=Homo sapiens OX=9606 GN=ABCD3 PE=1 SV=1	ABCD3_HUMAN	75479.2	1	13	15	23	0.000483	0.241	SwissProt_2019_02.fasta	mock_130m_qe4 (F040676)
Control	Control_n1	ATP-binding cassette sub-family E member 1 OS=Homo sapiens OX=9606 GN=ABCE1 PE=1 SV=1	ABCE1_HUMAN	67316.4	1	3	3	3	6.31e-05	0.0484	SwissProt_2019_02.fasta	mock_130m_qe4 (F040676)
Control	Control_n1	ATP-binding cassette sub-family F member 1 OS=Homo sapiens OX=9606 GN=ABCF1 PE=1 SV=2	ABCF1_HUMAN	95928.2	1	17	18	23	0.000483	0.245	SwissProt_2019_02.fasta	mock_130m_qe4 (F040676)
Control	Control_n1	ATP-binding cassette sub-family F member 2 OS=Homo sapiens OX=9606 GN=ABCF2 PE=1 SV=2	ABCF2_HUMAN	71292.5	1	4	5	5	0.000105	0.0867	SwissProt_2019_02.fasta	mock_130m_qe4 (F040676)
Control	Control_n1	ATP-citrate synthase OS=Homo sapiens OX=9606 GN=ACLY PE=1 SV=3	ACLY_HUMAN	120843	1	8	8	9	0.000189	0.101	SwissProt_2019_02.fasta	mock_130m_qe4 (F040676)
Control	Control_n1	ATP-dependent 6-phosphofructokinase, liver type OS=Homo sapiens OX=9606 GN=PFKL PE=1 SV=6	PFKAL_HUMAN	85019.2	1	5	5	5	0.000105	0.127	SwissProt_2019_02.fasta	mock_130m_qe4 (F040676)
Control	Control_n1	ATP-dependent 6-phosphofructokinase, muscle type OS=Homo sapiens OX=9606 GN=PFKM PE=1 SV=2	PFKAM_HUMAN	85183.5	1	8	8	8	0.000168	0.114	SwissProt_2019_02.fasta	mock_130m_qe4 (F040676)
Control	Control_n1	ATP-dependent 6-phosphofructokinase, platelet type OS=Homo sapiens OX=9606 GN=PFKP PE=1 SV=2	PFKAP_HUMAN	85597.4	1	3	3	3	6.31e-05	0.0791	SwissProt_2019_02.fasta	mock_130m_qe4 (F040676)
Control	Control_n1	ATP-dependent DNA helicase Q1 OS=Homo sapiens OX=9606 GN=RECQL PE=1 SV=3	RECQ1_HUMAN	73458.9	1	3	3	3	6.31e-05	0.0724	SwissProt_2019_02.fasta	mock_130m_qe4 (F040676)
Control	Control_n1	ATP-dependent DNA/RNA helicase DHX36 OS=Homo sapiens OX=9606 GN=DHX36 PE=1 SV=2	DHX36_HUMAN	114764	1	17	19	23	0.000483	0.254	SwissProt_2019_02.fasta	mock_130m_qe4 (F040676)
Control	Control_n1	ATP-dependent RNA helicase A OS=Homo sapiens OX=9606 GN=DHX9 PE=1 SV=4	DHX9_HUMAN	140962	1	45	71	218	0.00458	0.461	SwissProt_2019_02.fasta	mock_130m_qe4 (F040676)
Control	Control_n1	ATP-dependent RNA helicase DDX1 OS=Homo sapiens OX=9606 GN=DDX1 PE=1 SV=2	DDX1_HUMAN	82433.2	1	15	18	25	0.000525	0.276	SwissProt_2019_02.fasta	mock_130m_qe4 (F040676)
Control	Control_n1	ATP-dependent RNA helicase DDX18 OS=Homo sapiens OX=9606 GN=DDX18 PE=1 SV=2	DDX18_HUMAN	75409.7	1	7	7	11	0.000231	0.125	SwissProt_2019_02.fasta	mock_130m_qe4 (F040676)
Control	Control_n1	ATP-dependent RNA helicase DDX24 OS=Homo sapiens OX=9606 GN=DDX24 PE=1 SV=1	DDX24_HUMAN	96334.7	1	1	1	1	2.1e-05	0.014	SwissProt_2019_02.fasta	mock_130m_qe4 (F040676)
Control	Control_n1	ATP-dependent RNA helicase DDX3X OS=Homo sapiens OX=9606 GN=DDX3X PE=1 SV=3	DDX3X_HUMAN	73245.8	1	19	22	37	0.000778	0.37	SwissProt_2019_02.fasta	mock_130m_qe4 (F040676)
Control	Control_n1	ATP-dependent RNA helicase DDX50 OS=Homo sapiens OX=9606 GN=DDX50 PE=1 SV=1	DDX50_HUMAN	82566.7	0.998	1	1	1	2.1e-05	0.0502	SwissProt_2019_02.fasta	mock_130m_qe4 (F040676)
Control	Control_n1	ATP-dependent RNA helicase DDX54 OS=Homo sapiens OX=9606 GN=DDX54 PE=1 SV=2	DDX54_HUMAN	98597.9	0.997	1	1	1	2.1e-05	0.0114	SwissProt_2019_02.fasta	mock_130m_qe4 (F040676)
Control	Control_n1	ATP-dependent RNA helicase DDX55 OS=Homo sapiens OX=9606 GN=DDX55 PE=1 SV=3	DDX55_HUMAN	68549	1	2	2	2	4.2e-05	0.045	SwissProt_2019_02.fasta	mock_130m_qe4 (F040676)
Control	Control_n1	ATP-dependent RNA helicase DHX29 OS=Homo sapiens OX=9606 GN=DHX29 PE=1 SV=2	DHX29_HUMAN	155240	1	2	2	2	4.2e-05	0.0219	SwissProt_2019_02.fasta	mock_130m_qe4 (F040676)
Control	Control_n1	ATP-dependent RNA helicase DHX30 OS=Homo sapiens OX=9606 GN=DHX30 PE=1 SV=1	DHX30_HUMAN	133942	1	17	18	19	0.000399	0.171	SwissProt_2019_02.fasta	mock_130m_qe4 (F040676)
Control	Control_n1	ATP-dependent RNA helicase DHX8 OS=Homo sapiens OX=9606 GN=DHX8 PE=1 SV=1	DHX8_HUMAN	139319	1	4	4	4	8.41e-05	0.05	SwissProt_2019_02.fasta	mock_130m_qe4 (F040676)
Control	Control_n1	ATP-dependent zinc metalloprotease YME1L1 OS=Homo sapiens OX=9606 GN=YME1L1 PE=1 SV=2	YMEL1_HUMAN	86458.5	1	9	10	12	0.000252	0.151	SwissProt_2019_02.fasta	mock_130m_qe4 (F040676)
Control	Control_n1	Baculoviral IAP repeat-containing protein 6 OS=Homo sapiens OX=9606 GN=BIRC6 PE=1 SV=2	BIRC6_HUMAN	530255	1	2	2	2	4.2e-05	0.00597	SwissProt_2019_02.fasta	mock_130m_qe4 (F040676)
Control	Control_n1	BAG family molecular chaperone regulator 2 OS=Homo sapiens OX=9606 GN=BAG2 PE=1 SV=1	BAG2_HUMAN	23772.5	1	1	1	1	2.1e-05	0.0427	SwissProt_2019_02.fasta	mock_130m_qe4 (F040676)
Control	Control_n1	Band 4.1-like protein 2 OS=Homo sapiens OX=9606 GN=EPB41L2 PE=1 SV=1	E41L2_HUMAN	112588	1	3	3	3	6.31e-05	0.0398	SwissProt_2019_02.fasta	mock_130m_qe4 (F040676)
Control	Control_n1	Band 4.1-like protein 5 OS=Homo sapiens OX=9606 GN=EPB41L5 PE=1 SV=3	E41L5_HUMAN	81857.9	1	7	7	8	0.000168	0.121	SwissProt_2019_02.fasta	mock_130m_qe4 (F040676)
Control	Control_n1	Basic leucine zipper and W2 domain-containing protein 1 OS=Homo sapiens OX=9606 GN=BZW1 PE=1 SV=1	BZW1_HUMAN	48044.7	0.321	0	0	0	0	0	SwissProt_2019_02.fasta	mock_130m_qe4 (F040676)
Control	Control_n1	B-cell receptor-associated protein 31 OS=Homo sapiens OX=9606 GN=BCAP31 PE=1 SV=3	BAP31_HUMAN	27992.6	0.996	1	1	1	2.1e-05	0.0325	SwissProt_2019_02.fasta	mock_130m_qe4 (F040676)
Control	Control_n1	Beta-1,3-galactosyltransferase 6 OS=Homo sapiens OX=9606 GN=B3GALT6 PE=1 SV=2	B3GT6_HUMAN	37138.7	1	2	2	2	4.2e-05	0.0669	SwissProt_2019_02.fasta	mock_130m_qe4 (F040676)
Control	Control_n1	Beta-1,4-glucuronyltransferase 1 OS=Homo sapiens OX=9606 GN=B4GAT1 PE=1 SV=1	B4GA1_HUMAN	47119.4	0.999	1	1	1	2.1e-05	0.0506	SwissProt_2019_02.fasta	mock_130m_qe4 (F040676)
Control	Control_n1	Bifunctional glutamate/proline--tRNA ligase OS=Homo sapiens OX=9606 GN=EPRS PE=1 SV=5	SYEP_HUMAN	170593	1	21	22	25	0.000525	0.212	SwissProt_2019_02.fasta	mock_130m_qe4 (F040676)
Control	Control_n1	BSD domain-containing protein 1 OS=Homo sapiens OX=9606 GN=BSDC1 PE=1 SV=1	BSDC1_HUMAN	47163.2	1	3	3	3	6.31e-05	0.116	SwissProt_2019_02.fasta	mock_130m_qe4 (F040676)
Control	Control_n1	Bystin OS=Homo sapiens OX=9606 GN=BYSL PE=1 SV=3	BYST_HUMAN	49602.5	1	21	26	45	0.000946	0.542	SwissProt_2019_02.fasta	mock_130m_qe4 (F040676)
Control	Control_n1	CAD protein OS=Homo sapiens OX=9606 GN=CAD PE=1 SV=3	PYR1_HUMAN	242982	1	18	19	22	0.000462	0.111	SwissProt_2019_02.fasta	mock_130m_qe4 (F040676)
Control	Control_n1	Calcineurin B homologous protein 1 OS=Homo sapiens OX=9606 GN=CHP1 PE=1 SV=3	CHP1_HUMAN	22457.2	1	2	2	2	4.2e-05	0.113	SwissProt_2019_02.fasta	mock_130m_qe4 (F040676)
Control	Control_n1	Calcium homeostasis endoplasmic reticulum protein OS=Homo sapiens OX=9606 GN=CHERP PE=1 SV=3	CHERP_HUMAN	103703	0.998	2	2	2	4.2e-05	0.0317	SwissProt_2019_02.fasta	mock_130m_qe4 (F040676)
Control	Control_n1	Calcium load-activated calcium channel OS=Homo sapiens OX=9606 GN=TMCO1 PE=1 SV=1	TMCO1_HUMAN	21176.3	1	3	3	5	0.000105	0.17	SwissProt_2019_02.fasta	mock_130m_qe4 (F040676)
Control	Control_n1	Calcium uniporter protein, mitochondrial OS=Homo sapiens OX=9606 GN=MCU PE=1 SV=1	MCU_HUMAN	39867.7	0.998	1	1	1	2.1e-05	0.0427	SwissProt_2019_02.fasta	mock_130m_qe4 (F040676)
Control	Control_n1	Calcium uptake protein 1, mitochondrial OS=Homo sapiens OX=9606 GN=MICU1 PE=1 SV=1	MICU1_HUMAN	54353	1	5	6	6	0.000126	0.141	SwissProt_2019_02.fasta	mock_130m_qe4 (F040676)
Control	Control_n1	Calcium uptake protein 2, mitochondrial OS=Homo sapiens OX=9606 GN=MICU2 PE=1 SV=2	MICU2_HUMAN	49667.5	1	7	7	9	0.000189	0.256	SwissProt_2019_02.fasta	mock_130m_qe4 (F040676)
Control	Control_n1	Calcium/calmodulin-dependent protein kinase type II subunit delta OS=Homo sapiens OX=9606 GN=CAMK2D PE=1 SV=3	KCC2D_HUMAN	56370.7	1	14	16	22	0.000462	0.359	SwissProt_2019_02.fasta	mock_130m_qe4 (F040676)
Control	Control_n1	Calcium/calmodulin-dependent protein kinase type II subunit gamma OS=Homo sapiens OX=9606 GN=CAMK2G PE=1 SV=4	KCC2G_HUMAN	62608	1	5	6	7	0.000147	0.188	SwissProt_2019_02.fasta	mock_130m_qe4 (F040676)
Control	Control_n1	Calcium-binding mitochondrial carrier protein Aralar1 OS=Homo sapiens OX=9606 GN=SLC25A12 PE=1 SV=2	CMC1_HUMAN	74764	1	2	2	2	4.2e-05	0.114	SwissProt_2019_02.fasta	mock_130m_qe4 (F040676)
Control	Control_n1	Calcium-binding mitochondrial carrier protein Aralar2 OS=Homo sapiens OX=9606 GN=SLC25A13 PE=1 SV=2	CMC2_HUMAN	74177.2	1	13	13	15	0.000315	0.224	SwissProt_2019_02.fasta	mock_130m_qe4 (F040676)
Control	Control_n1	Calcium-transporting ATPase type 2C member 1 OS=Homo sapiens OX=9606 GN=ATP2C1 PE=1 SV=3	AT2C1_HUMAN	100579	0.761	1	1	1	2.1e-05	0.0131	SwissProt_2019_02.fasta	mock_130m_qe4 (F040676)
Control	Control_n1	Calcyclin-binding protein OS=Homo sapiens OX=9606 GN=CACYBP PE=1 SV=2	CYBP_HUMAN	26210.3	1	6	7	7	0.000147	0.338	SwissProt_2019_02.fasta	mock_130m_qe4 (F040676)
Control	Control_n1	Calmodulin-1 OS=Homo sapiens OX=9606 GN=CALM1 PE=1 SV=1	CALM1_HUMAN,CALM2_HUMAN,CALM3_HUMAN	16838	0.95	1	1	1	2.1e-05	0.114	SwissProt_2019_02.fasta	mock_130m_qe4 (F040676)
Control	Control_n1	Calmodulin-1 OS=Homo sapiens OX=9606 GN=CALM1 PE=1 SV=1	CALM1_HUMAN,CALM2_HUMAN,CALM3_HUMAN	16838	0.95	1	1	1	2.1e-05	0.114	SwissProt_2019_02.fasta	mock_130m_qe4 (F040676)
Control	Control_n1	Calmodulin-1 OS=Homo sapiens OX=9606 GN=CALM1 PE=1 SV=1	CALM1_HUMAN,CALM2_HUMAN,CALM3_HUMAN	16838	0.95	1	1	1	2.1e-05	0.114	SwissProt_2019_02.fasta	mock_130m_qe4 (F040676)
Control	Control_n1	Calnexin OS=Homo sapiens OX=9606 GN=CANX PE=1 SV=2	CALX_HUMAN	67570.2	1	4	4	5	0.000105	0.0895	SwissProt_2019_02.fasta	mock_130m_qe4 (F040676)
Control	Control_n1	Cancer-related nucleoside-triphosphatase OS=Homo sapiens OX=9606 GN=NTPCR PE=1 SV=1	NTPCR_HUMAN	20712.8	0.737	1	1	1	2.1e-05	0.0789	SwissProt_2019_02.fasta	mock_130m_qe4 (F040676)
Control	Control_n1	Caprin-1 OS=Homo sapiens OX=9606 GN=CAPRIN1 PE=1 SV=2	CAPR1_HUMAN	78364.4	0.999	2	2	2	4.2e-05	0.0324	SwissProt_2019_02.fasta	mock_130m_qe4 (F040676)
Control	Control_n1	Cap-specific mRNA (nucleoside-2'-O-)-methyltransferase 1 OS=Homo sapiens OX=9606 GN=CMTR1 PE=1 SV=1	CMTR1_HUMAN	95324	0.439	0	0	0	0	0	SwissProt_2019_02.fasta	mock_130m_qe4 (F040676)
Control	Control_n1	Carnitine O-palmitoyltransferase 1, liver isoform OS=Homo sapiens OX=9606 GN=CPT1A PE=1 SV=2	CPT1A_HUMAN	88370.1	1	5	5	5	0.000105	0.0802	SwissProt_2019_02.fasta	mock_130m_qe4 (F040676)
Control	Control_n1	Casein kinase I isoform alpha OS=Homo sapiens OX=9606 GN=CSNK1A1 PE=1 SV=2	KC1A_HUMAN	38916.8	1	2	2	2	4.2e-05	0.0653	SwissProt_2019_02.fasta	mock_130m_qe4 (F040676)
Control	Control_n1	Casein kinase I isoform gamma-2 OS=Homo sapiens OX=9606 GN=CSNK1G2 PE=1 SV=1	KC1G2_HUMAN,KC1G3_HUMAN	51390.3	1	3	3	3	6.31e-05	0.0482	SwissProt_2019_02.fasta	mock_130m_qe4 (F040676)
Control	Control_n1	Casein kinase I isoform gamma-2 OS=Homo sapiens OX=9606 GN=CSNK1G2 PE=1 SV=1	KC1G2_HUMAN,KC1G3_HUMAN	51390.3	1	3	3	3	6.31e-05	0.0482	SwissProt_2019_02.fasta	mock_130m_qe4 (F040676)
Control	Control_n1	Casein kinase II subunit alpha OS=Homo sapiens OX=9606 GN=CSNK2A1 PE=1 SV=1	CSK21_HUMAN	45144.5	1	2	2	2	4.2e-05	0.0512	SwissProt_2019_02.fasta	mock_130m_qe4 (F040676)
Control	Control_n1	Casein kinase II subunit beta OS=Homo sapiens OX=9606 GN=CSNK2B PE=1 SV=1	CSK2B_HUMAN	24942.9	1	3	3	3	6.31e-05	0.205	SwissProt_2019_02.fasta	mock_130m_qe4 (F040676)
Control	Control_n1	Caseinolytic peptidase B protein homolog OS=Homo sapiens OX=9606 GN=CLPB PE=1 SV=1	CLPB_HUMAN	78731.2	1	4	4	4	8.41e-05	0.0877	SwissProt_2019_02.fasta	mock_130m_qe4 (F040676)
Control	Control_n1	Caspase-14 OS=Homo sapiens OX=9606 GN=CASP14 PE=1 SV=2	CASPE_HUMAN	27679.8	1	3	3	3	6.31e-05	0.14	SwissProt_2019_02.fasta	mock_130m_qe4 (F040676)
Control	Control_n1	Catenin delta-1 OS=Homo sapiens OX=9606 GN=CTNND1 PE=1 SV=1	CTND1_HUMAN	108172	0.95	1	1	1	2.1e-05	0.0155	SwissProt_2019_02.fasta	mock_130m_qe4 (F040676)
Control	Control_n1	Cation-independent mannose-6-phosphate receptor OS=Homo sapiens OX=9606 GN=IGF2R PE=1 SV=3	MPRI_HUMAN	274373	1	11	13	13	0.000273	0.0594	SwissProt_2019_02.fasta	mock_130m_qe4 (F040676)
Control	Control_n1	CCAAT/enhancer-binding protein zeta OS=Homo sapiens OX=9606 GN=CEBPZ PE=1 SV=3	CEBPZ_HUMAN	120978	1	2	2	2	4.2e-05	0.0209	SwissProt_2019_02.fasta	mock_130m_qe4 (F040676)
Control	Control_n1	CCR4-NOT transcription complex subunit 1 OS=Homo sapiens OX=9606 GN=CNOT1 PE=1 SV=2	CNOT1_HUMAN	266945	0.999	1	1	1	2.1e-05	0.00421	SwissProt_2019_02.fasta	mock_130m_qe4 (F040676)
Control	Control_n1	CDGSH iron-sulfur domain-containing protein 1 OS=Homo sapiens OX=9606 GN=CISD1 PE=1 SV=1	CISD1_HUMAN	12199.3	1	2	2	2	4.2e-05	0.204	SwissProt_2019_02.fasta	mock_130m_qe4 (F040676)
Control	Control_n1	CDGSH iron-sulfur domain-containing protein 2 OS=Homo sapiens OX=9606 GN=CISD2 PE=1 SV=1	CISD2_HUMAN	15278.8	1	1	1	1	2.1e-05	0.104	SwissProt_2019_02.fasta	mock_130m_qe4 (F040676)
Control	Control_n1	Cell cycle and apoptosis regulator protein 2 OS=Homo sapiens OX=9606 GN=CCAR2 PE=1 SV=2	CCAR2_HUMAN	102903	1	10	10	10	0.00021	0.13	SwissProt_2019_02.fasta	mock_130m_qe4 (F040676)
Control	Control_n1	Cell division control protein 42 homolog OS=Homo sapiens OX=9606 GN=CDC42 PE=1 SV=2	CDC42_HUMAN	21258.8	1	3	3	4	8.41e-05	0.199	SwissProt_2019_02.fasta	mock_130m_qe4 (F040676)
Control	Control_n1	Cell division cycle 5-like protein OS=Homo sapiens OX=9606 GN=CDC5L PE=1 SV=2	CDC5L_HUMAN	92254.2	1	10	11	11	0.000231	0.163	SwissProt_2019_02.fasta	mock_130m_qe4 (F040676)
Control	Control_n1	Cell division cycle and apoptosis regulator protein 1 OS=Homo sapiens OX=9606 GN=CCAR1 PE=1 SV=2	CCAR1_HUMAN	132824	1	4	4	4	8.41e-05	0.0513	SwissProt_2019_02.fasta	mock_130m_qe4 (F040676)
Control	Control_n1	Cell division cycle protein 16 homolog OS=Homo sapiens OX=9606 GN=CDC16 PE=1 SV=2	CDC16_HUMAN	71657.9	1	3	3	3	6.31e-05	0.0532	SwissProt_2019_02.fasta	mock_130m_qe4 (F040676)
Control	Control_n1	Cell division cycle protein 23 homolog OS=Homo sapiens OX=9606 GN=CDC23 PE=1 SV=3	CDC23_HUMAN	68836.8	1	3	3	3	6.31e-05	0.0519	SwissProt_2019_02.fasta	mock_130m_qe4 (F040676)
Control	Control_n1	Cell growth-regulating nucleolar protein OS=Homo sapiens OX=9606 GN=LYAR PE=1 SV=2	LYAR_HUMAN	43615.1	1	6	6	7	0.000147	0.256	SwissProt_2019_02.fasta	mock_130m_qe4 (F040676)
Control	Control_n1	Cellular tumor antigen p53 OS=Homo sapiens OX=9606 GN=TP53 PE=1 SV=4	P53_HUMAN	43653.4	0.375	0	0	0	0	0	SwissProt_2019_02.fasta	mock_130m_qe4 (F040676)
Control	Control_n1	Centromere/kinetochore protein zw10 homolog OS=Homo sapiens OX=9606 GN=ZW10 PE=1 SV=3	ZW10_HUMAN	88832.5	0.95	1	1	1	2.1e-05	0.0167	SwissProt_2019_02.fasta	mock_130m_qe4 (F040676)
Control	Control_n1	Centrosomal protein of 170 kDa OS=Homo sapiens OX=9606 GN=CEP170 PE=1 SV=1	CE170_HUMAN	175296	1	3	3	3	6.31e-05	0.0265	SwissProt_2019_02.fasta	mock_130m_qe4 (F040676)
Control	Control_n1	Ceroid-lipofuscinosis neuronal protein 6 OS=Homo sapiens OX=9606 GN=CLN6 PE=1 SV=1	CLN6_HUMAN	35921.2	0.865	1	1	1	2.1e-05	0.0354	SwissProt_2019_02.fasta	mock_130m_qe4 (F040676)
Control	Control_n1	Chitobiosyldiphosphodolichol beta-mannosyltransferase OS=Homo sapiens OX=9606 GN=ALG1 PE=1 SV=2	ALG1_HUMAN	52518.7	0.95	1	1	1	2.1e-05	0.0366	SwissProt_2019_02.fasta	mock_130m_qe4 (F040676)
Control	Control_n1	Chromatin assembly factor 1 subunit B OS=Homo sapiens OX=9606 GN=CHAF1B PE=1 SV=1	CAF1B_HUMAN	61492.8	0.833	1	1	1	2.1e-05	0.0197	SwissProt_2019_02.fasta	mock_130m_qe4 (F040676)
Control	Control_n1	Chromatin target of PRMT1 protein OS=Homo sapiens OX=9606 GN=CHTOP PE=1 SV=2	CHTOP_HUMAN	26397.8	1	3	3	3	6.31e-05	0.169	SwissProt_2019_02.fasta	mock_130m_qe4 (F040676)
Control	Control_n1	Chromobox protein homolog 1 OS=Homo sapiens OX=9606 GN=CBX1 PE=1 SV=1	CBX1_HUMAN,CBX3_HUMAN	20812	0.913	1	1	1	2.1e-05	0.0865	SwissProt_2019_02.fasta	mock_130m_qe4 (F040676)
Control	Control_n1	Chromobox protein homolog 1 OS=Homo sapiens OX=9606 GN=CBX1 PE=1 SV=1	CBX1_HUMAN,CBX3_HUMAN	20812	0.913	1	1	1	2.1e-05	0.0865	SwissProt_2019_02.fasta	mock_130m_qe4 (F040676)
Control	Control_n1	Chromodomain-helicase-DNA-binding protein 4 OS=Homo sapiens OX=9606 GN=CHD4 PE=1 SV=2	CHD4_HUMAN	218009	1	17	18	19	0.000399	0.121	SwissProt_2019_02.fasta	mock_130m_qe4 (F040676)
Control	Control_n1	Cilia- and flagella-associated protein 20 OS=Homo sapiens OX=9606 GN=CFAP20 PE=1 SV=1	CFA20_HUMAN	22775.6	1	2	2	2	4.2e-05	0.119	SwissProt_2019_02.fasta	mock_130m_qe4 (F040676)
Control	Control_n1	Clathrin heavy chain 1 OS=Homo sapiens OX=9606 GN=CLTC PE=1 SV=5	CLH1_HUMAN	191619	1	35	39	49	0.00103	0.312	SwissProt_2019_02.fasta	mock_130m_qe4 (F040676)
Control	Control_n1	Cleavage and polyadenylation specificity factor subunit 1 OS=Homo sapiens OX=9606 GN=CPSF1 PE=1 SV=2	CPSF1_HUMAN	160886	0.999	1	1	1	2.1e-05	0.0097	SwissProt_2019_02.fasta	mock_130m_qe4 (F040676)
Control	Control_n1	Cleavage and polyadenylation specificity factor subunit 3 OS=Homo sapiens OX=9606 GN=CPSF3 PE=1 SV=1	CPSF3_HUMAN	77488	1	1	1	1	2.1e-05	0.0249	SwissProt_2019_02.fasta	mock_130m_qe4 (F040676)
Control	Control_n1	Cleavage and polyadenylation specificity factor subunit 5 OS=Homo sapiens OX=9606 GN=NUDT21 PE=1 SV=1	CPSF5_HUMAN	26228.1	1	5	5	7	0.000147	0.207	SwissProt_2019_02.fasta	mock_130m_qe4 (F040676)
Control	Control_n1	Cleavage and polyadenylation specificity factor subunit 6 OS=Homo sapiens OX=9606 GN=CPSF6 PE=1 SV=2	CPSF6_HUMAN	59211	1	3	3	3	6.31e-05	0.0744	SwissProt_2019_02.fasta	mock_130m_qe4 (F040676)
Control	Control_n1	Cleavage and polyadenylation specificity factor subunit 7 OS=Homo sapiens OX=9606 GN=CPSF7 PE=1 SV=1	CPSF7_HUMAN	52050.5	1	3	3	4	8.41e-05	0.0658	SwissProt_2019_02.fasta	mock_130m_qe4 (F040676)
Control	Control_n1	Cleavage stimulation factor subunit 3 OS=Homo sapiens OX=9606 GN=CSTF3 PE=1 SV=1	CSTF3_HUMAN	82924.2	1	2	2	2	4.2e-05	0.0321	SwissProt_2019_02.fasta	mock_130m_qe4 (F040676)
Control	Control_n1	Cleft lip and palate transmembrane protein 1-like protein OS=Homo sapiens OX=9606 GN=CLPTM1L PE=1 SV=1	CLP1L_HUMAN	62230.4	1	2	2	3	6.31e-05	0.108	SwissProt_2019_02.fasta	mock_130m_qe4 (F040676)
Control	Control_n1	CLIP-associating protein 2 OS=Homo sapiens OX=9606 GN=CLASP2 PE=1 SV=3	CLAP2_HUMAN	141067	1	3	3	3	6.31e-05	0.0301	SwissProt_2019_02.fasta	mock_130m_qe4 (F040676)
Control	Control_n1	Clusterin OS=Homo sapiens OX=9606 GN=CLU PE=1 SV=1	CLUS_HUMAN	52495	1	2	2	2	4.2e-05	0.0646	SwissProt_2019_02.fasta	mock_130m_qe4 (F040676)
Control	Control_n1	Coatomer subunit alpha OS=Homo sapiens OX=9606 GN=COPA PE=1 SV=2	COPA_HUMAN	138349	1	51	64	113	0.00238	0.527	SwissProt_2019_02.fasta	mock_130m_qe4 (F040676)
Control	Control_n1	Coatomer subunit beta OS=Homo sapiens OX=9606 GN=COPB1 PE=1 SV=3	COPB_HUMAN	107146	1	9	10	11	0.000231	0.14	SwissProt_2019_02.fasta	mock_130m_qe4 (F040676)
Control	Control_n1	Coatomer subunit beta' OS=Homo sapiens OX=9606 GN=COPB2 PE=1 SV=2	COPB2_HUMAN	102489	1	12	12	14	0.000294	0.181	SwissProt_2019_02.fasta	mock_130m_qe4 (F040676)
Control	Control_n1	Coatomer subunit delta OS=Homo sapiens OX=9606 GN=ARCN1 PE=1 SV=1	COPD_HUMAN	57211.2	0.12	0	0	0	0	0	SwissProt_2019_02.fasta	mock_130m_qe4 (F040676)
Control	Control_n1	Coatomer subunit epsilon OS=Homo sapiens OX=9606 GN=COPE PE=1 SV=3	COPE_HUMAN	34482.9	1	9	12	18	0.000378	0.477	SwissProt_2019_02.fasta	mock_130m_qe4 (F040676)
Control	Control_n1	Coatomer subunit gamma-1 OS=Homo sapiens OX=9606 GN=COPG1 PE=1 SV=1	COPG1_HUMAN	97719.4	1	6	6	7	0.000147	0.103	SwissProt_2019_02.fasta	mock_130m_qe4 (F040676)
Control	Control_n1	Coatomer subunit gamma-2 OS=Homo sapiens OX=9606 GN=COPG2 PE=1 SV=1	COPG2_HUMAN	97624.5	1	4	4	4	8.41e-05	0.0689	SwissProt_2019_02.fasta	mock_130m_qe4 (F040676)
Control	Control_n1	Coatomer subunit zeta-1 OS=Homo sapiens OX=9606 GN=COPZ1 PE=1 SV=1	COPZ1_HUMAN	20198.9	0.06	0	0	0	0	0	SwissProt_2019_02.fasta	mock_130m_qe4 (F040676)
Control	Control_n1	Coiled-coil domain-containing protein 47 OS=Homo sapiens OX=9606 GN=CCDC47 PE=1 SV=1	CCD47_HUMAN	55874.9	1	16	21	29	0.00061	0.379	SwissProt_2019_02.fasta	mock_130m_qe4 (F040676)
Control	Control_n1	Cold shock domain-containing protein E1 OS=Homo sapiens OX=9606 GN=CSDE1 PE=1 SV=2	CSDE1_HUMAN	88885	1	7	7	7	0.000147	0.0965	SwissProt_2019_02.fasta	mock_130m_qe4 (F040676)
Control	Control_n1	Cold-inducible RNA-binding protein OS=Homo sapiens OX=9606 GN=CIRBP PE=1 SV=1	CIRBP_HUMAN	18648.3	1	4	5	9	0.000189	0.32	SwissProt_2019_02.fasta	mock_130m_qe4 (F040676)
Control	Control_n1	Complement component 1 Q subcomponent-binding protein, mitochondrial OS=Homo sapiens OX=9606 GN=C1QBP PE=1 SV=1	C1QBP_HUMAN	31362.6	1	3	3	3	6.31e-05	0.174	SwissProt_2019_02.fasta	mock_130m_qe4 (F040676)
Control	Control_n1	Condensin complex subunit 1 OS=Homo sapiens OX=9606 GN=NCAPD2 PE=1 SV=3	CND1_HUMAN	157186	0.245	0	0	0	0	0	SwissProt_2019_02.fasta	mock_130m_qe4 (F040676)
Control	Control_n1	Condensin complex subunit 2 OS=Homo sapiens OX=9606 GN=NCAPH PE=1 SV=3	CND2_HUMAN	82565.1	1	2	2	2	4.2e-05	0.031	SwissProt_2019_02.fasta	mock_130m_qe4 (F040676)
Control	Control_n1	Condensin complex subunit 3 OS=Homo sapiens OX=9606 GN=NCAPG PE=1 SV=1	CND3_HUMAN	114338	1	2	2	2	4.2e-05	0.0246	SwissProt_2019_02.fasta	mock_130m_qe4 (F040676)
Control	Control_n1	Constitutive coactivator of peroxisome proliferator-activated receptor gamma OS=Homo sapiens OX=9606 GN=FAM120B PE=1 SV=1	F120B_HUMAN	103784	0.996	1	1	1	2.1e-05	0.0143	SwissProt_2019_02.fasta	mock_130m_qe4 (F040676)
Control	Control_n1	Constitutive coactivator of PPAR-gamma-like protein 1 OS=Homo sapiens OX=9606 GN=FAM120A PE=1 SV=2	F120A_HUMAN	121889	1	19	23	26	0.000547	0.238	SwissProt_2019_02.fasta	mock_130m_qe4 (F040676)
Control	Control_n1	COP9 signalosome complex subunit 3 OS=Homo sapiens OX=9606 GN=COPS3 PE=1 SV=3	CSN3_HUMAN	47874.5	0.938	1	1	1	2.1e-05	0.0284	SwissProt_2019_02.fasta	mock_130m_qe4 (F040676)
Control	Control_n1	Copine-3 OS=Homo sapiens OX=9606 GN=CPNE3 PE=1 SV=1	CPNE3_HUMAN	60131.6	1	2	2	2	4.2e-05	0.0335	SwissProt_2019_02.fasta	mock_130m_qe4 (F040676)
Control	Control_n1	Core histone macro-H2A.1 OS=Homo sapiens OX=9606 GN=H2AFY PE=1 SV=4	H2AY_HUMAN	39618.9	1	8	10	16	0.000336	0.344	SwissProt_2019_02.fasta	mock_130m_qe4 (F040676)
Control	Control_n1	Creatine kinase M-type OS=Homo sapiens OX=9606 GN=CKM PE=1 SV=2	KCRM_HUMAN	43101.6	1	2	2	2	4.2e-05	0.0919	SwissProt_2019_02.fasta	mock_130m_qe4 (F040676)
Control	Control_n1	Creatine kinase U-type, mitochondrial OS=Homo sapiens OX=9606 GN=CKMT1A PE=1 SV=1	KCRU_HUMAN	47038	1	3	3	3	6.31e-05	0.113	SwissProt_2019_02.fasta	mock_130m_qe4 (F040676)
Control	Control_n1	Crooked neck-like protein 1 OS=Homo sapiens OX=9606 GN=CRNKL1 PE=1 SV=4	CRNL1_HUMAN	100454	1	2	2	2	4.2e-05	0.0295	SwissProt_2019_02.fasta	mock_130m_qe4 (F040676)
Control	Control_n1	CTP synthase 1 OS=Homo sapiens OX=9606 GN=CTPS1 PE=1 SV=2	PYRG1_HUMAN	66690.7	1	2	2	2	4.2e-05	0.0338	SwissProt_2019_02.fasta	mock_130m_qe4 (F040676)
Control	Control_n1	CUGBP Elav-like family member 1 OS=Homo sapiens OX=9606 GN=CELF1 PE=1 SV=2	CELF1_HUMAN	52064.1	1	7	7	8	0.000168	0.128	SwissProt_2019_02.fasta	mock_130m_qe4 (F040676)
Control	Control_n1	Cullin-associated NEDD8-dissociated protein 1 OS=Homo sapiens OX=9606 GN=CAND1 PE=1 SV=2	CAND1_HUMAN	136381	1	3	3	3	6.31e-05	0.0293	SwissProt_2019_02.fasta	mock_130m_qe4 (F040676)
Control	Control_n1	CWF19-like protein 1 OS=Homo sapiens OX=9606 GN=CWF19L1 PE=1 SV=2	C19L1_HUMAN	60620.4	1	3	3	3	6.31e-05	0.0688	SwissProt_2019_02.fasta	mock_130m_qe4 (F040676)
Control	Control_n1	C-X-C chemokine receptor type 4 OS=Homo sapiens OX=9606 GN=CXCR4 PE=1 SV=1	CXCR4_HUMAN	39747.3	0.314	0	0	0	0	0	SwissProt_2019_02.fasta	mock_130m_qe4 (F040676)
Control	Control_n1	Cytochrome c oxidase assembly factor 3 homolog, mitochondrial OS=Homo sapiens OX=9606 GN=COA3 PE=1 SV=1	COA3_HUMAN	11731.9	0.95	1	1	1	2.1e-05	0.0943	SwissProt_2019_02.fasta	mock_130m_qe4 (F040676)
Control	Control_n1	Cytochrome c oxidase assembly protein COX11, mitochondrial OS=Homo sapiens OX=9606 GN=COX11 PE=1 SV=3	COX11_HUMAN	31430.1	0.797	1	1	1	2.1e-05	0.0725	SwissProt_2019_02.fasta	mock_130m_qe4 (F040676)
Control	Control_n1	Cytochrome c oxidase assembly protein COX15 homolog OS=Homo sapiens OX=9606 GN=COX15 PE=1 SV=1	COX15_HUMAN	46031.8	1	3	3	3	6.31e-05	0.0829	SwissProt_2019_02.fasta	mock_130m_qe4 (F040676)
Control	Control_n1	Cytochrome c oxidase assembly protein COX20, mitochondrial OS=Homo sapiens OX=9606 GN=COX20 PE=1 SV=2	COX20_HUMAN	13291.6	0.95	1	1	1	2.1e-05	0.119	SwissProt_2019_02.fasta	mock_130m_qe4 (F040676)
Control	Control_n1	Cytochrome c oxidase subunit 2 OS=Homo sapiens OX=9606 GN=MT-CO2 PE=1 SV=1	COX2_HUMAN	25566.4	1	3	3	3	6.31e-05	0.203	SwissProt_2019_02.fasta	mock_130m_qe4 (F040676)
Control	Control_n1	Cytochrome c oxidase subunit 4 isoform 1, mitochondrial OS=Homo sapiens OX=9606 GN=COX4I1 PE=1 SV=1	COX41_HUMAN	19576.8	0.95	1	1	1	2.1e-05	0.0651	SwissProt_2019_02.fasta	mock_130m_qe4 (F040676)
Control	Control_n1	Cytochrome c oxidase subunit 7A2, mitochondrial OS=Homo sapiens OX=9606 GN=COX7A2 PE=1 SV=1	CX7A2_HUMAN	9396.6	1	2	2	2	4.2e-05	0.277	SwissProt_2019_02.fasta	mock_130m_qe4 (F040676)
Control	Control_n1	Cytochrome c oxidase subunit NDUFA4 OS=Homo sapiens OX=9606 GN=NDUFA4 PE=1 SV=1	NDUA4_HUMAN	9370.4	1	4	4	10	0.00021	0.469	SwissProt_2019_02.fasta	mock_130m_qe4 (F040676)
Control	Control_n1	Cytochrome c1, heme protein, mitochondrial OS=Homo sapiens OX=9606 GN=CYC1 PE=1 SV=3	CY1_HUMAN	35422.8	1	5	5	6	0.000126	0.274	SwissProt_2019_02.fasta	mock_130m_qe4 (F040676)
Control	Control_n1	Cytochrome c-type heme lyase OS=Homo sapiens OX=9606 GN=HCCS PE=1 SV=1	CCHL_HUMAN	30601.8	0.241	0	0	0	0	0	SwissProt_2019_02.fasta	mock_130m_qe4 (F040676)
Control	Control_n1	Cytoplasmic dynein 1 heavy chain 1 OS=Homo sapiens OX=9606 GN=DYNC1H1 PE=1 SV=5	DYHC1_HUMAN	532406	1	63	65	71	0.00149	0.171	SwissProt_2019_02.fasta	mock_130m_qe4 (F040676)
Control	Control_n1	Cytoplasmic dynein 1 intermediate chain 2 OS=Homo sapiens OX=9606 GN=DYNC1I2 PE=1 SV=3	DC1I2_HUMAN	71455.8	0.898	1	1	1	2.1e-05	0.0423	SwissProt_2019_02.fasta	mock_130m_qe4 (F040676)
Control	Control_n1	Cytoplasmic dynein 1 light intermediate chain 1 OS=Homo sapiens OX=9606 GN=DYNC1LI1 PE=1 SV=3	DC1L1_HUMAN	56580.2	0.652	1	1	1	2.1e-05	0.0229	SwissProt_2019_02.fasta	mock_130m_qe4 (F040676)
Control	Control_n1	Cytoplasmic FMR1-interacting protein 2 OS=Homo sapiens OX=9606 GN=CYFIP2 PE=1 SV=2	CYFP2_HUMAN	148403	1	4	4	4	8.41e-05	0.0399	SwissProt_2019_02.fasta	mock_130m_qe4 (F040676)
Control	Control_n1	Cytoskeleton-associated protein 4 OS=Homo sapiens OX=9606 GN=CKAP4 PE=1 SV=2	CKAP4_HUMAN	66022.2	1	22	25	34	0.000715	0.488	SwissProt_2019_02.fasta	mock_130m_qe4 (F040676)
Control	Control_n1	Cytoskeleton-associated protein 5 OS=Homo sapiens OX=9606 GN=CKAP5 PE=1 SV=3	CKAP5_HUMAN	225502	1	5	5	5	0.000105	0.0276	SwissProt_2019_02.fasta	mock_130m_qe4 (F040676)
Control	Control_n1	D-3-phosphoglycerate dehydrogenase OS=Homo sapiens OX=9606 GN=PHGDH PE=1 SV=4	SERA_HUMAN	56650.6	0.526	1	1	1	2.1e-05	0.015	SwissProt_2019_02.fasta	mock_130m_qe4 (F040676)
Control	Control_n1	DBIRD complex subunit ZNF326 OS=Homo sapiens OX=9606 GN=ZNF326 PE=1 SV=2	ZN326_HUMAN	65653.5	1	12	14	18	0.000378	0.259	SwissProt_2019_02.fasta	mock_130m_qe4 (F040676)
Control	Control_n1	DDB1- and CUL4-associated factor 13 OS=Homo sapiens OX=9606 GN=DCAF13 PE=1 SV=2	DCA13_HUMAN	51402.5	1	2	2	2	4.2e-05	0.0517	SwissProt_2019_02.fasta	mock_130m_qe4 (F040676)
Control	Control_n1	Dehydrogenase/reductase SDR family member 7B OS=Homo sapiens OX=9606 GN=DHRS7B PE=1 SV=2	DRS7B_HUMAN	35119.9	1	5	5	5	0.000105	0.194	SwissProt_2019_02.fasta	mock_130m_qe4 (F040676)
Control	Control_n1	Delta(14)-sterol reductase OS=Homo sapiens OX=9606 GN=LBR PE=1 SV=2	LBR_HUMAN	70706.3	1	7	9	13	0.000273	0.128	SwissProt_2019_02.fasta	mock_130m_qe4 (F040676)
Control	Control_n1	Delta(24)-sterol reductase OS=Homo sapiens OX=9606 GN=DHCR24 PE=1 SV=2	DHC24_HUMAN	60102.4	1	5	5	5	0.000105	0.116	SwissProt_2019_02.fasta	mock_130m_qe4 (F040676)
Control	Control_n1	Deoxynucleoside triphosphate triphosphohydrolase SAMHD1 OS=Homo sapiens OX=9606 GN=SAMHD1 PE=1 SV=2	SAMH1_HUMAN	72202.7	0.12	0	0	0	0	0	SwissProt_2019_02.fasta	mock_130m_qe4 (F040676)
Control	Control_n1	Dermcidin OS=Homo sapiens OX=9606 GN=DCD PE=1 SV=2	DCD_HUMAN	11284.1	1	3	3	3	6.31e-05	0.327	SwissProt_2019_02.fasta	mock_130m_qe4 (F040676)
Control	Control_n1	Desmocollin-1 OS=Homo sapiens OX=9606 GN=DSC1 PE=1 SV=2	DSC1_HUMAN	99988.1	1	4	5	5	0.000105	0.0694	SwissProt_2019_02.fasta	mock_130m_qe4 (F040676)
Control	Control_n1	Desmoglein-1 OS=Homo sapiens OX=9606 GN=DSG1 PE=1 SV=2	DSG1_HUMAN	113749	1	14	15	17	0.000357	0.203	SwissProt_2019_02.fasta	mock_130m_qe4 (F040676)
Control	Control_n1	Desmoplakin OS=Homo sapiens OX=9606 GN=DSP PE=1 SV=3	DESP_HUMAN	331781	1	47	54	60	0.00126	0.189	SwissProt_2019_02.fasta	mock_130m_qe4 (F040676)
Control	Control_n1	Developmentally-regulated GTP-binding protein 1 OS=Homo sapiens OX=9606 GN=DRG1 PE=1 SV=1	DRG1_HUMAN	40543.8	1	14	16	21	0.000441	0.455	SwissProt_2019_02.fasta	mock_130m_qe4 (F040676)
Control	Control_n1	D-glucuronyl C5-epimerase OS=Homo sapiens OX=9606 GN=GLCE PE=1 SV=3	GLCE_HUMAN	70102.6	1	2	2	2	4.2e-05	0.0616	SwissProt_2019_02.fasta	mock_130m_qe4 (F040676)
Control	Control_n1	Diacylglycerol kinase epsilon OS=Homo sapiens OX=9606 GN=DGKE PE=1 SV=1	DGKE_HUMAN	63927.9	1	2	2	2	4.2e-05	0.0423	SwissProt_2019_02.fasta	mock_130m_qe4 (F040676)
Control	Control_n1	Diacylglycerol O-acyltransferase 1 OS=Homo sapiens OX=9606 GN=DGAT1 PE=1 SV=2	DGAT1_HUMAN	55280	1	2	2	3	6.31e-05	0.0492	SwissProt_2019_02.fasta	mock_130m_qe4 (F040676)
Control	Control_n1	Dihydrolipoyllysine-residue succinyltransferase component of 2-oxoglutarate dehydrogenase complex, mitochondrial OS=Homo sapiens OX=9606 GN=DLST PE=1 SV=4	ODO2_HUMAN	48755.2	0.342	0	0	0	0	0	SwissProt_2019_02.fasta	mock_130m_qe4 (F040676)
Control	Control_n1	Dihydroxyacetone phosphate acyltransferase OS=Homo sapiens OX=9606 GN=GNPAT PE=1 SV=1	GNPAT_HUMAN	77190.3	1	2	2	2	4.2e-05	0.0279	SwissProt_2019_02.fasta	mock_130m_qe4 (F040676)
Control	Control_n1	Dimethyladenosine transferase 1, mitochondrial OS=Homo sapiens OX=9606 GN=TFB1M PE=1 SV=1	TFB1M_HUMAN	39544.2	1	10	10	11	0.000231	0.344	SwissProt_2019_02.fasta	mock_130m_qe4 (F040676)
Control	Control_n1	Divergent protein kinase domain 2A OS=Homo sapiens OX=9606 GN=DIPK2A PE=1 SV=1	DIK2A_HUMAN	49483.2	1	4	4	4	8.41e-05	0.119	SwissProt_2019_02.fasta	mock_130m_qe4 (F040676)
Control	Control_n1	DNA (cytosine-5)-methyltransferase 1 OS=Homo sapiens OX=9606 GN=DNMT1 PE=1 SV=2	DNMT1_HUMAN	183169	1	2	2	2	4.2e-05	0.0118	SwissProt_2019_02.fasta	mock_130m_qe4 (F040676)
Control	Control_n1	DNA damage-binding protein 1 OS=Homo sapiens OX=9606 GN=DDB1 PE=1 SV=1	DDB1_HUMAN	126970	1	5	5	5	0.000105	0.0439	SwissProt_2019_02.fasta	mock_130m_qe4 (F040676)
Control	Control_n1	DNA dC->dU-editing enzyme APOBEC-3C OS=Homo sapiens OX=9606 GN=APOBEC3C PE=1 SV=2	ABC3C_HUMAN	22826	1	2	2	2	4.2e-05	0.163	SwissProt_2019_02.fasta	mock_130m_qe4 (F040676)
Control	Control_n1	DNA ligase 3 OS=Homo sapiens OX=9606 GN=LIG3 PE=1 SV=2	DNLI3_HUMAN	112910	0.882	1	1	1	2.1e-05	0.0139	SwissProt_2019_02.fasta	mock_130m_qe4 (F040676)
Control	Control_n1	DNA mismatch repair protein Msh2 OS=Homo sapiens OX=9606 GN=MSH2 PE=1 SV=1	MSH2_HUMAN	104746	1	2	2	2	4.2e-05	0.0407	SwissProt_2019_02.fasta	mock_130m_qe4 (F040676)
Control	Control_n1	DNA mismatch repair protein Msh6 OS=Homo sapiens OX=9606 GN=MSH6 PE=1 SV=2	MSH6_HUMAN	152790	1	8	8	8	0.000168	0.0735	SwissProt_2019_02.fasta	mock_130m_qe4 (F040676)
Control	Control_n1	DNA polymerase delta catalytic subunit OS=Homo sapiens OX=9606 GN=POLD1 PE=1 SV=2	DPOD1_HUMAN	123634	0.707	1	1	1	2.1e-05	0.00994	SwissProt_2019_02.fasta	mock_130m_qe4 (F040676)
Control	Control_n1	DNA repair protein RAD50 OS=Homo sapiens OX=9606 GN=RAD50 PE=1 SV=1	RAD50_HUMAN	153898	0.488	1	1	1	2.1e-05	0.00762	SwissProt_2019_02.fasta	mock_130m_qe4 (F040676)
Control	Control_n1	DNA replication licensing factor MCM2 OS=Homo sapiens OX=9606 GN=MCM2 PE=1 SV=4	MCM2_HUMAN	101898	1	2	2	2	4.2e-05	0.0332	SwissProt_2019_02.fasta	mock_130m_qe4 (F040676)
Control	Control_n1	DNA replication licensing factor MCM3 OS=Homo sapiens OX=9606 GN=MCM3 PE=1 SV=3	MCM3_HUMAN	90982.6	1	25	31	43	0.000904	0.371	SwissProt_2019_02.fasta	mock_130m_qe4 (F040676)
Control	Control_n1	DNA replication licensing factor MCM4 OS=Homo sapiens OX=9606 GN=MCM4 PE=1 SV=5	MCM4_HUMAN	96560.6	1	4	4	4	8.41e-05	0.0579	SwissProt_2019_02.fasta	mock_130m_qe4 (F040676)
Control	Control_n1	DNA replication licensing factor MCM5 OS=Homo sapiens OX=9606 GN=MCM5 PE=1 SV=5	MCM5_HUMAN	82288.3	1	24	29	47	0.000988	0.402	SwissProt_2019_02.fasta	mock_130m_qe4 (F040676)
Control	Control_n1	DNA replication licensing factor MCM6 OS=Homo sapiens OX=9606 GN=MCM6 PE=1 SV=1	MCM6_HUMAN	92890.6	0.998	1	1	1	2.1e-05	0.0158	SwissProt_2019_02.fasta	mock_130m_qe4 (F040676)
Control	Control_n1	DNA replication licensing factor MCM7 OS=Homo sapiens OX=9606 GN=MCM7 PE=1 SV=4	MCM7_HUMAN	81309	1	6	6	6	0.000126	0.118	SwissProt_2019_02.fasta	mock_130m_qe4 (F040676)
Control	Control_n1	DNA topoisomerase 1 OS=Homo sapiens OX=9606 GN=TOP1 PE=1 SV=2	TOP1_HUMAN	90729.7	1	8	8	9	0.000189	0.133	SwissProt_2019_02.fasta	mock_130m_qe4 (F040676)
Control	Control_n1	DNA topoisomerase 2-alpha OS=Homo sapiens OX=9606 GN=TOP2A PE=1 SV=3	TOP2A_HUMAN	174391	1	4	4	4	8.41e-05	0.034	SwissProt_2019_02.fasta	mock_130m_qe4 (F040676)
Control	Control_n1	DNA/RNA-binding protein KIN17 OS=Homo sapiens OX=9606 GN=KIN PE=1 SV=2	KIN17_HUMAN	45375.3	1	2	2	2	4.2e-05	0.0509	SwissProt_2019_02.fasta	mock_130m_qe4 (F040676)
Control	Control_n1	DNA-dependent protein kinase catalytic subunit OS=Homo sapiens OX=9606 GN=PRKDC PE=1 SV=3	PRKDC_HUMAN	469096	1	53	54	59	0.00124	0.161	SwissProt_2019_02.fasta	mock_130m_qe4 (F040676)
Control	Control_n1	DNA-directed RNA polymerase I subunit RPA2 OS=Homo sapiens OX=9606 GN=POLR1B PE=1 SV=2	RPA2_HUMAN	128233	0.981	1	1	1	2.1e-05	0.00969	SwissProt_2019_02.fasta	mock_130m_qe4 (F040676)
Control	Control_n1	DNA-directed RNA polymerase I subunit RPA49 OS=Homo sapiens OX=9606 GN=POLR1E PE=1 SV=3	RPA49_HUMAN	47261.8	1	2	2	2	4.2e-05	0.0525	SwissProt_2019_02.fasta	mock_130m_qe4 (F040676)
Control	Control_n1	DNA-directed RNA polymerase II subunit RPB1 OS=Homo sapiens OX=9606 GN=POLR2A PE=1 SV=2	RPB1_HUMAN	217181	1	47	54	70	0.00147	0.324	SwissProt_2019_02.fasta	mock_130m_qe4 (F040676)
Control	Control_n1	DNA-directed RNA polymerase II subunit RPB11-a OS=Homo sapiens OX=9606 GN=POLR2J PE=1 SV=1	RPB11_HUMAN	13294.1	1	3	4	6	0.000126	0.222	SwissProt_2019_02.fasta	mock_130m_qe4 (F040676)
Control	Control_n1	DNA-directed RNA polymerase II subunit RPB2 OS=Homo sapiens OX=9606 GN=POLR2B PE=1 SV=1	RPB2_HUMAN	133901	1	41	49	66	0.00139	0.48	SwissProt_2019_02.fasta	mock_130m_qe4 (F040676)
Control	Control_n1	DNA-directed RNA polymerase II subunit RPB3 OS=Homo sapiens OX=9606 GN=POLR2C PE=1 SV=2	RPB3_HUMAN	31441.7	1	11	11	12	0.000252	0.484	SwissProt_2019_02.fasta	mock_130m_qe4 (F040676)
Control	Control_n1	DNA-directed RNA polymerase II subunit RPB7 OS=Homo sapiens OX=9606 GN=POLR2G PE=1 SV=1	RPB7_HUMAN	19294.6	1	2	2	2	4.2e-05	0.145	SwissProt_2019_02.fasta	mock_130m_qe4 (F040676)
Control	Control_n1	DNA-directed RNA polymerase II subunit RPB9 OS=Homo sapiens OX=9606 GN=POLR2I PE=1 SV=1	RPB9_HUMAN	14522.9	1	2	4	4	8.41e-05	0.272	SwissProt_2019_02.fasta	mock_130m_qe4 (F040676)
Control	Control_n1	DNA-directed RNA polymerase III subunit RPC1 OS=Homo sapiens OX=9606 GN=POLR3A PE=1 SV=2	RPC1_HUMAN	155647	1	25	25	28	0.000589	0.242	SwissProt_2019_02.fasta	mock_130m_qe4 (F040676)
Control	Control_n1	DNA-directed RNA polymerase III subunit RPC2 OS=Homo sapiens OX=9606 GN=POLR3B PE=1 SV=2	RPC2_HUMAN	127789	1	17	19	21	0.000441	0.193	SwissProt_2019_02.fasta	mock_130m_qe4 (F040676)
Control	Control_n1	DNA-directed RNA polymerase III subunit RPC3 OS=Homo sapiens OX=9606 GN=POLR3C PE=1 SV=1	RPC3_HUMAN	60612.9	1	5	7	7	0.000147	0.144	SwissProt_2019_02.fasta	mock_130m_qe4 (F040676)
Control	Control_n1	DNA-directed RNA polymerase III subunit RPC6 OS=Homo sapiens OX=9606 GN=POLR3F PE=1 SV=1	RPC6_HUMAN	35684.7	1	1	1	1	2.1e-05	0.0348	SwissProt_2019_02.fasta	mock_130m_qe4 (F040676)
Control	Control_n1	DNA-directed RNA polymerase III subunit RPC8 OS=Homo sapiens OX=9606 GN=POLR3H PE=1 SV=1	RPC8_HUMAN	22917.9	0.354	0	0	0	0	0	SwissProt_2019_02.fasta	mock_130m_qe4 (F040676)
Control	Control_n1	DNA-directed RNA polymerase, mitochondrial OS=Homo sapiens OX=9606 GN=POLRMT PE=1 SV=2	RPOM_HUMAN	138620	1	9	9	9	0.000189	0.0927	SwissProt_2019_02.fasta	mock_130m_qe4 (F040676)
Control	Control_n1	DNA-directed RNA polymerases I and III subunit RPAC1 OS=Homo sapiens OX=9606 GN=POLR1C PE=1 SV=1	RPAC1_HUMAN	39249.6	1	4	4	4	8.41e-05	0.165	SwissProt_2019_02.fasta	mock_130m_qe4 (F040676)
Control	Control_n1	DNA-directed RNA polymerases I and III subunit RPAC2 OS=Homo sapiens OX=9606 GN=POLR1D PE=1 SV=1	RPAC2_HUMAN	15237.2	1	3	3	4	8.41e-05	0.323	SwissProt_2019_02.fasta	mock_130m_qe4 (F040676)
Control	Control_n1	DNA-directed RNA polymerases I, II, and III subunit RPABC1 OS=Homo sapiens OX=9606 GN=POLR2E PE=1 SV=4	RPAB1_HUMAN	24551.4	1	11	12	19	0.000399	0.714	SwissProt_2019_02.fasta	mock_130m_qe4 (F040676)
Control	Control_n1	DNA-directed RNA polymerases I, II, and III subunit RPABC3 OS=Homo sapiens OX=9606 GN=POLR2H PE=1 SV=4	RPAB3_HUMAN	17144.2	1	6	6	10	0.00021	0.593	SwissProt_2019_02.fasta	mock_130m_qe4 (F040676)
Control	Control_n1	DnaJ homolog subfamily A member 1 OS=Homo sapiens OX=9606 GN=DNAJA1 PE=1 SV=2	DNJA1_HUMAN	44868.6	1	5	5	5	0.000105	0.224	SwissProt_2019_02.fasta	mock_130m_qe4 (F040676)
Control	Control_n1	DnaJ homolog subfamily A member 2 OS=Homo sapiens OX=9606 GN=DNAJA2 PE=1 SV=1	DNJA2_HUMAN	45745.7	1	7	7	7	0.000147	0.231	SwissProt_2019_02.fasta	mock_130m_qe4 (F040676)
Control	Control_n1	DnaJ homolog subfamily A member 3, mitochondrial OS=Homo sapiens OX=9606 GN=DNAJA3 PE=1 SV=2	DNJA3_HUMAN	52489.3	1	3	3	4	8.41e-05	0.0604	SwissProt_2019_02.fasta	mock_130m_qe4 (F040676)
Control	Control_n1	DnaJ homolog subfamily B member 11 OS=Homo sapiens OX=9606 GN=DNAJB11 PE=1 SV=1	DJB11_HUMAN	40514.6	1	1	1	1	2.1e-05	0.0307	SwissProt_2019_02.fasta	mock_130m_qe4 (F040676)
Control	Control_n1	DnaJ homolog subfamily B member 6 OS=Homo sapiens OX=9606 GN=DNAJB6 PE=1 SV=2	DNJB6_HUMAN	36088.2	1	4	4	4	8.41e-05	0.178	SwissProt_2019_02.fasta	mock_130m_qe4 (F040676)
Control	Control_n1	DnaJ homolog subfamily C member 11 OS=Homo sapiens OX=9606 GN=DNAJC11 PE=1 SV=2	DJC11_HUMAN	63279.2	1	6	6	6	0.000126	0.134	SwissProt_2019_02.fasta	mock_130m_qe4 (F040676)
Control	Control_n1	DnaJ homolog subfamily C member 13 OS=Homo sapiens OX=9606 GN=DNAJC13 PE=1 SV=5	DJC13_HUMAN	254423	0.936	1	1	1	2.1e-05	0.00535	SwissProt_2019_02.fasta	mock_130m_qe4 (F040676)
Control	Control_n1	DnaJ homolog subfamily C member 16 OS=Homo sapiens OX=9606 GN=DNAJC16 PE=2 SV=3	DJC16_HUMAN	90594.8	0.999	1	1	1	2.1e-05	0.0166	SwissProt_2019_02.fasta	mock_130m_qe4 (F040676)
Control	Control_n1	DnaJ homolog subfamily C member 21 OS=Homo sapiens OX=9606 GN=DNAJC21 PE=1 SV=2	DJC21_HUMAN	62028.8	1	6	6	6	0.000126	0.154	SwissProt_2019_02.fasta	mock_130m_qe4 (F040676)
Control	Control_n1	DnaJ homolog subfamily C member 7 OS=Homo sapiens OX=9606 GN=DNAJC7 PE=1 SV=2	DNJC7_HUMAN	56442.9	1	3	3	3	6.31e-05	0.083	SwissProt_2019_02.fasta	mock_130m_qe4 (F040676)
Control	Control_n1	DnaJ homolog subfamily C member 9 OS=Homo sapiens OX=9606 GN=DNAJC9 PE=1 SV=1	DNJC9_HUMAN	29910.3	1	2	2	2	4.2e-05	0.123	SwissProt_2019_02.fasta	mock_130m_qe4 (F040676)
Control	Control_n1	Dolichol-phosphate mannosyltransferase subunit 1 OS=Homo sapiens OX=9606 GN=DPM1 PE=1 SV=1	DPM1_HUMAN	29636	1	7	8	11	0.000231	0.346	SwissProt_2019_02.fasta	mock_130m_qe4 (F040676)
Control	Control_n1	Dolichyl pyrophosphate Man9GlcNAc2 alpha-1,3-glucosyltransferase OS=Homo sapiens OX=9606 GN=ALG6 PE=1 SV=2	ALG6_HUMAN	58123.6	1	3	3	4	8.41e-05	0.0651	SwissProt_2019_02.fasta	mock_130m_qe4 (F040676)
Control	Control_n1	Dolichyl-diphosphooligosaccharide--protein glycosyltransferase 48 kDa subunit OS=Homo sapiens OX=9606 GN=DDOST PE=1 SV=4	OST48_HUMAN	50802.5	1	7	8	9	0.000189	0.252	SwissProt_2019_02.fasta	mock_130m_qe4 (F040676)
Control	Control_n1	Dolichyl-diphosphooligosaccharide--protein glycosyltransferase subunit 1 OS=Homo sapiens OX=9606 GN=RPN1 PE=1 SV=1	RPN1_HUMAN	68571	1	20	21	26	0.000547	0.427	SwissProt_2019_02.fasta	mock_130m_qe4 (F040676)
Control	Control_n1	Dolichyl-diphosphooligosaccharide--protein glycosyltransferase subunit 2 OS=Homo sapiens OX=9606 GN=RPN2 PE=1 SV=3	RPN2_HUMAN	69284.8	1	11	12	15	0.000315	0.254	SwissProt_2019_02.fasta	mock_130m_qe4 (F040676)
Control	Control_n1	Dolichyl-diphosphooligosaccharide--protein glycosyltransferase subunit DAD1 OS=Homo sapiens OX=9606 GN=DAD1 PE=1 SV=3	DAD1_HUMAN	12497.4	1	2	2	3	6.31e-05	0.195	SwissProt_2019_02.fasta	mock_130m_qe4 (F040676)
Control	Control_n1	Dolichyl-diphosphooligosaccharide--protein glycosyltransferase subunit STT3A OS=Homo sapiens OX=9606 GN=STT3A PE=1 SV=2	STT3A_HUMAN	80532.8	1	3	3	3	6.31e-05	0.0482	SwissProt_2019_02.fasta	mock_130m_qe4 (F040676)
Control	Control_n1	Dolichyl-diphosphooligosaccharide--protein glycosyltransferase subunit STT3B OS=Homo sapiens OX=9606 GN=STT3B PE=1 SV=1	STT3B_HUMAN	93677.7	1	4	4	4	8.41e-05	0.0581	SwissProt_2019_02.fasta	mock_130m_qe4 (F040676)
Control	Control_n1	Dol-P-Man:Man(5)GlcNAc(2)-PP-Dol alpha-1,3-mannosyltransferase OS=Homo sapiens OX=9606 GN=ALG3 PE=1 SV=1	ALG3_HUMAN	50128.5	1	3	3	4	8.41e-05	0.0731	SwissProt_2019_02.fasta	mock_130m_qe4 (F040676)
Control	Control_n1	Double-strand break repair protein MRE11 OS=Homo sapiens OX=9606 GN=MRE11 PE=1 SV=3	MRE11_HUMAN	80595.1	1	1	1	1	2.1e-05	0.0141	SwissProt_2019_02.fasta	mock_130m_qe4 (F040676)
Control	Control_n1	Double-stranded RNA-binding protein Staufen homolog 1 OS=Homo sapiens OX=9606 GN=STAU1 PE=1 SV=2	STAU1_HUMAN	63183.1	1	14	15	21	0.000441	0.296	SwissProt_2019_02.fasta	mock_130m_qe4 (F040676)
Control	Control_n1	Double-stranded RNA-specific adenosine deaminase OS=Homo sapiens OX=9606 GN=ADAR PE=1 SV=4	DSRAD_HUMAN	136070	1	13	16	17	0.000357	0.134	SwissProt_2019_02.fasta	mock_130m_qe4 (F040676)
Control	Control_n1	Dr1-associated corepressor OS=Homo sapiens OX=9606 GN=DRAP1 PE=1 SV=3	NC2A_HUMAN	22350.4	1	3	3	3	6.31e-05	0.156	SwissProt_2019_02.fasta	mock_130m_qe4 (F040676)
Control	Control_n1	Drebrin OS=Homo sapiens OX=9606 GN=DBN1 PE=1 SV=4	DREB_HUMAN	71428.6	1	7	7	8	0.000168	0.157	SwissProt_2019_02.fasta	mock_130m_qe4 (F040676)
Control	Control_n1	Dynactin subunit 1 OS=Homo sapiens OX=9606 GN=DCTN1 PE=1 SV=3	DCTN1_HUMAN	141698	1	13	15	15	0.000315	0.134	SwissProt_2019_02.fasta	mock_130m_qe4 (F040676)
Control	Control_n1	Dynactin subunit 2 OS=Homo sapiens OX=9606 GN=DCTN2 PE=1 SV=4	DCTN2_HUMAN	44231.7	1	3	3	3	6.31e-05	0.12	SwissProt_2019_02.fasta	mock_130m_qe4 (F040676)
Control	Control_n1	Dynamin-1-like protein OS=Homo sapiens OX=9606 GN=DNM1L PE=1 SV=2	DNM1L_HUMAN	81879.2	1	2	2	2	4.2e-05	0.0516	SwissProt_2019_02.fasta	mock_130m_qe4 (F040676)
Control	Control_n1	Dynamin-2 OS=Homo sapiens OX=9606 GN=DNM2 PE=1 SV=2	DYN2_HUMAN	98067.9	0.251	0	0	0	0	0	SwissProt_2019_02.fasta	mock_130m_qe4 (F040676)
Control	Control_n1	Dynamin-like 120 kDa protein, mitochondrial OS=Homo sapiens OX=9606 GN=OPA1 PE=1 SV=3	OPA1_HUMAN	111634	0.972	0	0	0	0	0	SwissProt_2019_02.fasta	mock_130m_qe4 (F040676)
Control	Control_n1	Dynein assembly factor 5, axonemal OS=Homo sapiens OX=9606 GN=DNAAF5 PE=1 SV=4	DAAF5_HUMAN	93522.4	1	3	3	3	6.31e-05	0.0456	SwissProt_2019_02.fasta	mock_130m_qe4 (F040676)
Control	Control_n1	Dynein light chain 1, cytoplasmic OS=Homo sapiens OX=9606 GN=DYNLL1 PE=1 SV=1	DYL1_HUMAN	10366.1	1	3	3	3	6.31e-05	0.494	SwissProt_2019_02.fasta	mock_130m_qe4 (F040676)
Control	Control_n1	E2 ubiquitin-conjugating enzyme OS=Homo sapiens OX=9606 GN=UBE2O PE=1 SV=3	sp|Q9C0C9|UBE2O_HUMAN	141294	0.854	1	1	1	2.1e-05	0.00697	SwissProt_2019_02.fasta	mock_130m_qe4 (F040676)
Control	Control_n1	E3 SUMO-protein ligase RanBP2 OS=Homo sapiens OX=9606 GN=RANBP2 PE=1 SV=2	RBP2_HUMAN	358198	1	2	2	2	4.2e-05	0.00837	SwissProt_2019_02.fasta	mock_130m_qe4 (F040676)
Control	Control_n1	E3 ubiquitin-protein ligase HECTD1 OS=Homo sapiens OX=9606 GN=HECTD1 PE=1 SV=3	HECD1_HUMAN	289388	0.413	0	0	0	0	0	SwissProt_2019_02.fasta	mock_130m_qe4 (F040676)
Control	Control_n1	E3 ubiquitin-protein ligase TRIP12 OS=Homo sapiens OX=9606 GN=TRIP12 PE=1 SV=1	TRIPC_HUMAN	220438	1	2	2	3	6.31e-05	0.012	SwissProt_2019_02.fasta	mock_130m_qe4 (F040676)
Control	Control_n1	E3 ubiquitin-protein ligase UBR4 OS=Homo sapiens OX=9606 GN=UBR4 PE=1 SV=1	UBR4_HUMAN	573842	0.255	0	0	0	0	0	SwissProt_2019_02.fasta	mock_130m_qe4 (F040676)
Control	Control_n1	E3 ubiquitin-protein ligase UHRF1 OS=Homo sapiens OX=9606 GN=UHRF1 PE=1 SV=1	UHRF1_HUMAN	89813.8	1	2	2	2	4.2e-05	0.024	SwissProt_2019_02.fasta	mock_130m_qe4 (F040676)
Control	Control_n1	E3 UFM1-protein ligase 1 OS=Homo sapiens OX=9606 GN=UFL1 PE=1 SV=2	UFL1_HUMAN	89598	1	3	3	3	6.31e-05	0.063	SwissProt_2019_02.fasta	mock_130m_qe4 (F040676)
Control	Control_n1	Echinoderm microtubule-associated protein-like 4 OS=Homo sapiens OX=9606 GN=EML4 PE=1 SV=3	EMAL4_HUMAN	108918	0.994	1	1	1	2.1e-05	0.0112	SwissProt_2019_02.fasta	mock_130m_qe4 (F040676)
Control	Control_n1	eIF-2-alpha kinase activator GCN1 OS=Homo sapiens OX=9606 GN=GCN1 PE=1 SV=6	GCN1_HUMAN	292764	1	6	6	6	0.000126	0.0333	SwissProt_2019_02.fasta	mock_130m_qe4 (F040676)
Control	Control_n1	ELAV-like protein 1 OS=Homo sapiens OX=9606 GN=ELAVL1 PE=1 SV=2	ELAV1_HUMAN	36092.6	1	15	19	48	0.00101	0.552	SwissProt_2019_02.fasta	mock_130m_qe4 (F040676)
Control	Control_n1	ELAV-like protein 2 OS=Homo sapiens OX=9606 GN=ELAVL2 PE=1 SV=2	ELAV2_HUMAN	39505.2	1	2	2	2	4.2e-05	0.0975	SwissProt_2019_02.fasta	mock_130m_qe4 (F040676)
Control	Control_n1	Elongation factor 1-alpha 1 OS=Homo sapiens OX=9606 GN=EEF1A1 PE=1 SV=1	EF1A1_HUMAN	50141.2	1	16	24	57	0.0012	0.561	SwissProt_2019_02.fasta	mock_130m_qe4 (F040676)
Control	Control_n1	Elongation factor 1-alpha 2 OS=Homo sapiens OX=9606 GN=EEF1A2 PE=1 SV=1	EF1A2_HUMAN	50470.6	1	5	5	5	0.000105	0.376	SwissProt_2019_02.fasta	mock_130m_qe4 (F040676)
Control	Control_n1	Elongation factor 1-beta OS=Homo sapiens OX=9606 GN=EEF1B2 PE=1 SV=3	EF1B_HUMAN	24764.2	1	7	10	54	0.00114	0.636	SwissProt_2019_02.fasta	mock_130m_qe4 (F040676)
Control	Control_n1	Elongation factor 1-delta OS=Homo sapiens OX=9606 GN=EEF1D PE=1 SV=5	EF1D_HUMAN	31121.9	1	18	26	65	0.00137	0.765	SwissProt_2019_02.fasta	mock_130m_qe4 (F040676)
Control	Control_n1	Elongation factor 1-gamma OS=Homo sapiens OX=9606 GN=EEF1G PE=1 SV=3	EF1G_HUMAN	50119.4	1	25	44	180	0.00378	0.6	SwissProt_2019_02.fasta	mock_130m_qe4 (F040676)
Control	Control_n1	Elongation factor 2 OS=Homo sapiens OX=9606 GN=EEF2 PE=1 SV=4	EF2_HUMAN	95340.1	1	22	24	26	0.000547	0.3	SwissProt_2019_02.fasta	mock_130m_qe4 (F040676)
Control	Control_n1	Elongation factor Tu, mitochondrial OS=Homo sapiens OX=9606 GN=TUFM PE=1 SV=2	EFTU_HUMAN	49542.4	1	7	7	8	0.000168	0.223	SwissProt_2019_02.fasta	mock_130m_qe4 (F040676)
Control	Control_n1	Elongation of very long chain fatty acids protein 1 OS=Homo sapiens OX=9606 GN=ELOVL1 PE=1 SV=1	ELOV1_HUMAN	32663.7	0.91	1	1	1	2.1e-05	0.0502	SwissProt_2019_02.fasta	mock_130m_qe4 (F040676)
Control	Control_n1	Elongation of very long chain fatty acids protein 5 OS=Homo sapiens OX=9606 GN=ELOVL5 PE=1 SV=1	ELOV5_HUMAN	35294.8	1	2	2	2	4.2e-05	0.0736	SwissProt_2019_02.fasta	mock_130m_qe4 (F040676)
Control	Control_n1	Elongator complex protein 1 OS=Homo sapiens OX=9606 GN=ELP1 PE=1 SV=3	ELP1_HUMAN	150255	1	11	11	11	0.000231	0.117	SwissProt_2019_02.fasta	mock_130m_qe4 (F040676)
Control	Control_n1	Elongator complex protein 3 OS=Homo sapiens OX=9606 GN=ELP3 PE=1 SV=2	ELP3_HUMAN	62259.9	1	1	1	1	2.1e-05	0.0146	SwissProt_2019_02.fasta	mock_130m_qe4 (F040676)
Control	Control_n1	Emerin OS=Homo sapiens OX=9606 GN=EMD PE=1 SV=1	EMD_HUMAN	28994.9	0.999	1	1	1	2.1e-05	0.0394	SwissProt_2019_02.fasta	mock_130m_qe4 (F040676)
Control	Control_n1	Endonuclease III-like protein 1 OS=Homo sapiens OX=9606 GN=NTHL1 PE=1 SV=2	NTH_HUMAN	34389.4	1	2	2	2	4.2e-05	0.151	SwissProt_2019_02.fasta	mock_130m_qe4 (F040676)
Control	Control_n1	Endoplasmic reticulum chaperone BiP OS=Homo sapiens OX=9606 GN=HSPA5 PE=1 SV=2	BIP_HUMAN	72334.7	1	6	6	7	0.000147	0.154	SwissProt_2019_02.fasta	mock_130m_qe4 (F040676)
Control	Control_n1	Endoplasmic reticulum mannosyl-oligosaccharide 1,2-alpha-mannosidase OS=Homo sapiens OX=9606 GN=MAN1B1 PE=1 SV=2	MA1B1_HUMAN	79582	1	2	2	2	4.2e-05	0.0415	SwissProt_2019_02.fasta	mock_130m_qe4 (F040676)
Control	Control_n1	Endoplasmic reticulum metallopeptidase 1 OS=Homo sapiens OX=9606 GN=ERMP1 PE=1 SV=2	ERMP1_HUMAN	100234	1	7	7	7	0.000147	0.115	SwissProt_2019_02.fasta	mock_130m_qe4 (F040676)
Control	Control_n1	Endoplasmic reticulum-Golgi intermediate compartment protein 1 OS=Homo sapiens OX=9606 GN=ERGIC1 PE=1 SV=1	ERGI1_HUMAN	32593.3	0.469	0	0	0	0	0	SwissProt_2019_02.fasta	mock_130m_qe4 (F040676)
Control	Control_n1	Endoplasmin OS=Homo sapiens OX=9606 GN=HSP90B1 PE=1 SV=1	ENPL_HUMAN	92471.7	1	8	8	8	0.000168	0.137	SwissProt_2019_02.fasta	mock_130m_qe4 (F040676)
Control	Control_n1	Endoribonuclease Dicer OS=Homo sapiens OX=9606 GN=DICER1 PE=1 SV=3	DICER_HUMAN	218688	1	7	7	7	0.000147	0.051	SwissProt_2019_02.fasta	mock_130m_qe4 (F040676)
Control	Control_n1	Enhancer of mRNA-decapping protein 4 OS=Homo sapiens OX=9606 GN=EDC4 PE=1 SV=1	EDC4_HUMAN	151662	0.146	0	0	0	0	0	SwissProt_2019_02.fasta	mock_130m_qe4 (F040676)
Control	Control_n1	Enhancer of rudimentary homolog OS=Homo sapiens OX=9606 GN=ERH PE=1 SV=1	ERH_HUMAN	12259.3	1	2	2	3	6.31e-05	0.212	SwissProt_2019_02.fasta	mock_130m_qe4 (F040676)
Control	Control_n1	Epidermal growth factor-like protein 7 OS=Homo sapiens OX=9606 GN=EGFL7 PE=1 SV=3	EGFL7_HUMAN	29616.9	1	2	3	4	8.41e-05	0.143	SwissProt_2019_02.fasta	mock_130m_qe4 (F040676)
Control	Control_n1	Epiplakin OS=Homo sapiens OX=9606 GN=EPPK1 PE=1 SV=3	EPIPL_HUMAN	555652	1	25	27	30	0.000631	0.0729	SwissProt_2019_02.fasta	mock_130m_qe4 (F040676)
Control	Control_n1	ER lumen protein-retaining receptor 1 OS=Homo sapiens OX=9606 GN=KDELR1 PE=1 SV=1	ERD21_HUMAN	24543.6	1	2	3	4	8.41e-05	0.142	SwissProt_2019_02.fasta	mock_130m_qe4 (F040676)
Control	Control_n1	ER membrane protein complex subunit 1 OS=Homo sapiens OX=9606 GN=EMC1 PE=1 SV=1	EMC1_HUMAN	111761	1	2	2	2	4.2e-05	0.0322	SwissProt_2019_02.fasta	mock_130m_qe4 (F040676)
Control	Control_n1	ERI1 exoribonuclease 3 OS=Homo sapiens OX=9606 GN=ERI3 PE=1 SV=2	ERI3_HUMAN	37238.9	1	3	3	3	6.31e-05	0.125	SwissProt_2019_02.fasta	mock_130m_qe4 (F040676)
Control	Control_n1	Erlin-2 OS=Homo sapiens OX=9606 GN=ERLIN2 PE=1 SV=1	ERLN2_HUMAN	37840.4	1	1	1	1	2.1e-05	0.0354	SwissProt_2019_02.fasta	mock_130m_qe4 (F040676)
Control	Control_n1	Estradiol 17-beta-dehydrogenase 11 OS=Homo sapiens OX=9606 GN=HSD17B11 PE=1 SV=3	DHB11_HUMAN	32936.7	1	4	4	4	8.41e-05	0.167	SwissProt_2019_02.fasta	mock_130m_qe4 (F040676)
Control	Control_n1	Etoposide-induced protein 2.4 homolog OS=Homo sapiens OX=9606 GN=EI24 PE=1 SV=4	EI24_HUMAN	38966.7	1	1	1	1	2.1e-05	0.0235	SwissProt_2019_02.fasta	mock_130m_qe4 (F040676)
Control	Control_n1	Eukaryotic initiation factor 4A-I OS=Homo sapiens OX=9606 GN=EIF4A1 PE=1 SV=1	IF4A1_HUMAN	46155.3	1	5	6	7	0.000147	0.167	SwissProt_2019_02.fasta	mock_130m_qe4 (F040676)
Control	Control_n1	Eukaryotic initiation factor 4A-III OS=Homo sapiens OX=9606 GN=EIF4A3 PE=1 SV=4	IF4A3_HUMAN	46872.4	1	2	2	2	4.2e-05	0.073	SwissProt_2019_02.fasta	mock_130m_qe4 (F040676)
Control	Control_n1	Eukaryotic peptide chain release factor subunit 1 OS=Homo sapiens OX=9606 GN=ETF1 PE=1 SV=3	ERF1_HUMAN	49032.6	1	3	3	3	6.31e-05	0.0755	SwissProt_2019_02.fasta	mock_130m_qe4 (F040676)
Control	Control_n1	Eukaryotic translation elongation factor 1 epsilon-1 OS=Homo sapiens OX=9606 GN=EEF1E1 PE=1 SV=1	MCA3_HUMAN	19811.2	0.979	0	0	0	0	0	SwissProt_2019_02.fasta	mock_130m_qe4 (F040676)
Control	Control_n1	Eukaryotic translation initiation factor 1A, X-chromosomal OS=Homo sapiens OX=9606 GN=EIF1AX PE=1 SV=2	IF1AX_HUMAN	16461.3	1	3	3	3	6.31e-05	0.243	SwissProt_2019_02.fasta	mock_130m_qe4 (F040676)
Control	Control_n1	Eukaryotic translation initiation factor 2 subunit 1 OS=Homo sapiens OX=9606 GN=EIF2S1 PE=1 SV=3	IF2A_HUMAN	36112.7	1	14	18	23	0.000483	0.521	SwissProt_2019_02.fasta	mock_130m_qe4 (F040676)
Control	Control_n1	Eukaryotic translation initiation factor 2 subunit 2 OS=Homo sapiens OX=9606 GN=EIF2S2 PE=1 SV=2	IF2B_HUMAN	38389.7	1	10	11	14	0.000294	0.447	SwissProt_2019_02.fasta	mock_130m_qe4 (F040676)
Control	Control_n1	Eukaryotic translation initiation factor 2 subunit 3 OS=Homo sapiens OX=9606 GN=EIF2S3 PE=1 SV=3	IF2G_HUMAN	51110.2	1	18	23	34	0.000715	0.475	SwissProt_2019_02.fasta	mock_130m_qe4 (F040676)
Control	Control_n1	Eukaryotic translation initiation factor 2A OS=Homo sapiens OX=9606 GN=EIF2A PE=1 SV=3	EIF2A_HUMAN	64991.2	1	7	8	8	0.000168	0.19	SwissProt_2019_02.fasta	mock_130m_qe4 (F040676)
Control	Control_n1	Eukaryotic translation initiation factor 2D OS=Homo sapiens OX=9606 GN=EIF2D PE=1 SV=3	EIF2D_HUMAN	64707.5	1	1	1	2	4.2e-05	0.036	SwissProt_2019_02.fasta	mock_130m_qe4 (F040676)
Control	Control_n1	Eukaryotic translation initiation factor 3 subunit A OS=Homo sapiens OX=9606 GN=EIF3A PE=1 SV=1	EIF3A_HUMAN	166575	1	23	26	37	0.000778	0.222	SwissProt_2019_02.fasta	mock_130m_qe4 (F040676)
Control	Control_n1	Eukaryotic translation initiation factor 3 subunit B OS=Homo sapiens OX=9606 GN=EIF3B PE=1 SV=3	EIF3B_HUMAN	92482.8	1	23	25	39	0.00082	0.306	SwissProt_2019_02.fasta	mock_130m_qe4 (F040676)
Control	Control_n1	Eukaryotic translation initiation factor 3 subunit C OS=Homo sapiens OX=9606 GN=EIF3C PE=1 SV=1	EIF3C_HUMAN	105347	1	24	29	39	0.00082	0.341	SwissProt_2019_02.fasta	mock_130m_qe4 (F040676)
Control	Control_n1	Eukaryotic translation initiation factor 3 subunit D OS=Homo sapiens OX=9606 GN=EIF3D PE=1 SV=1	EIF3D_HUMAN	63973.8	1	11	12	16	0.000336	0.352	SwissProt_2019_02.fasta	mock_130m_qe4 (F040676)
Control	Control_n1	Eukaryotic translation initiation factor 3 subunit E OS=Homo sapiens OX=9606 GN=EIF3E PE=1 SV=1	EIF3E_HUMAN	52222.6	1	14	16	21	0.000441	0.366	SwissProt_2019_02.fasta	mock_130m_qe4 (F040676)
Control	Control_n1	Eukaryotic translation initiation factor 3 subunit F OS=Homo sapiens OX=9606 GN=EIF3F PE=1 SV=1	EIF3F_HUMAN	37563.5	1	9	9	13	0.000273	0.314	SwissProt_2019_02.fasta	mock_130m_qe4 (F040676)
Control	Control_n1	Eukaryotic translation initiation factor 3 subunit G OS=Homo sapiens OX=9606 GN=EIF3G PE=1 SV=2	EIF3G_HUMAN	35612	1	4	4	4	8.41e-05	0.156	SwissProt_2019_02.fasta	mock_130m_qe4 (F040676)
Control	Control_n1	Eukaryotic translation initiation factor 3 subunit H OS=Homo sapiens OX=9606 GN=EIF3H PE=1 SV=1	EIF3H_HUMAN	39930.6	1	5	5	6	0.000126	0.19	SwissProt_2019_02.fasta	mock_130m_qe4 (F040676)
Control	Control_n1	Eukaryotic translation initiation factor 3 subunit I OS=Homo sapiens OX=9606 GN=EIF3I PE=1 SV=1	EIF3I_HUMAN	36502	1	10	13	14	0.000294	0.477	SwissProt_2019_02.fasta	mock_130m_qe4 (F040676)
Control	Control_n1	Eukaryotic translation initiation factor 3 subunit J OS=Homo sapiens OX=9606 GN=EIF3J PE=1 SV=2	EIF3J_HUMAN	29063.3	1	2	2	2	4.2e-05	0.0891	SwissProt_2019_02.fasta	mock_130m_qe4 (F040676)
Control	Control_n1	Eukaryotic translation initiation factor 3 subunit K OS=Homo sapiens OX=9606 GN=EIF3K PE=1 SV=1	EIF3K_HUMAN	25060.5	1	3	3	4	8.41e-05	0.179	SwissProt_2019_02.fasta	mock_130m_qe4 (F040676)
Control	Control_n1	Eukaryotic translation initiation factor 3 subunit L OS=Homo sapiens OX=9606 GN=EIF3L PE=1 SV=1	EIF3L_HUMAN	66729.3	1	11	11	13	0.000273	0.207	SwissProt_2019_02.fasta	mock_130m_qe4 (F040676)
Control	Control_n1	Eukaryotic translation initiation factor 3 subunit M OS=Homo sapiens OX=9606 GN=EIF3M PE=1 SV=1	EIF3M_HUMAN	42503.9	1	6	7	9	0.000189	0.241	SwissProt_2019_02.fasta	mock_130m_qe4 (F040676)
Control	Control_n1	Eukaryotic translation initiation factor 4 gamma 1 OS=Homo sapiens OX=9606 GN=EIF4G1 PE=1 SV=4	IF4G1_HUMAN	175494	1	12	13	15	0.000315	0.0957	SwissProt_2019_02.fasta	mock_130m_qe4 (F040676)
Control	Control_n1	Eukaryotic translation initiation factor 5 OS=Homo sapiens OX=9606 GN=EIF5 PE=1 SV=2	IF5_HUMAN	49223.4	1	4	4	5	0.000105	0.104	SwissProt_2019_02.fasta	mock_130m_qe4 (F040676)
Control	Control_n1	Eukaryotic translation initiation factor 5A-1 OS=Homo sapiens OX=9606 GN=EIF5A PE=1 SV=2	IF5A1_HUMAN	16832.7	1	4	5	5	0.000105	0.357	SwissProt_2019_02.fasta	mock_130m_qe4 (F040676)
Control	Control_n1	Eukaryotic translation initiation factor 5B OS=Homo sapiens OX=9606 GN=EIF5B PE=1 SV=4	IF2P_HUMAN	138832	1	14	14	16	0.000336	0.164	SwissProt_2019_02.fasta	mock_130m_qe4 (F040676)
Control	Control_n1	Eukaryotic translation initiation factor 6 OS=Homo sapiens OX=9606 GN=EIF6 PE=1 SV=1	IF6_HUMAN	26598.2	1	4	5	7	0.000147	0.331	SwissProt_2019_02.fasta	mock_130m_qe4 (F040676)
Control	Control_n1	Excitatory amino acid transporter 1 OS=Homo sapiens OX=9606 GN=SLC1A3 PE=1 SV=1	EAA1_HUMAN	59573.8	1	2	2	2	4.2e-05	0.059	SwissProt_2019_02.fasta	mock_130m_qe4 (F040676)
Control	Control_n1	Exonuclease 3'-5' domain-containing protein 2 OS=Homo sapiens OX=9606 GN=EXD2 PE=1 SV=2	EXD2_HUMAN	70353.7	1	6	6	7	0.000147	0.121	SwissProt_2019_02.fasta	mock_130m_qe4 (F040676)
Control	Control_n1	Exosome complex component CSL4 OS=Homo sapiens OX=9606 GN=EXOSC1 PE=1 SV=1	EXOS1_HUMAN	21451.5	0.51	1	1	1	2.1e-05	0.0821	SwissProt_2019_02.fasta	mock_130m_qe4 (F040676)
Control	Control_n1	Exosome complex component RRP4 OS=Homo sapiens OX=9606 GN=EXOSC2 PE=1 SV=2	EXOS2_HUMAN	32789.4	1	5	5	5	0.000105	0.235	SwissProt_2019_02.fasta	mock_130m_qe4 (F040676)
Control	Control_n1	Exosome complex component RRP40 OS=Homo sapiens OX=9606 GN=EXOSC3 PE=1 SV=3	EXOS3_HUMAN	29572	1	3	3	3	6.31e-05	0.185	SwissProt_2019_02.fasta	mock_130m_qe4 (F040676)
Control	Control_n1	Exosome complex component RRP43 OS=Homo sapiens OX=9606 GN=EXOSC8 PE=1 SV=1	EXOS8_HUMAN	30040	1	2	2	2	4.2e-05	0.116	SwissProt_2019_02.fasta	mock_130m_qe4 (F040676)
Control	Control_n1	Exosome complex component RRP45 OS=Homo sapiens OX=9606 GN=EXOSC9 PE=1 SV=3	EXOS9_HUMAN	48950	1	2	2	2	4.2e-05	0.0501	SwissProt_2019_02.fasta	mock_130m_qe4 (F040676)
Control	Control_n1	Exosome complex exonuclease RRP44 OS=Homo sapiens OX=9606 GN=DIS3 PE=1 SV=2	RRP44_HUMAN	109006	0.999	1	1	1	2.1e-05	0.0136	SwissProt_2019_02.fasta	mock_130m_qe4 (F040676)
Control	Control_n1	Exosome component 10 OS=Homo sapiens OX=9606 GN=EXOSC10 PE=1 SV=2	EXOSX_HUMAN	100834	1	5	5	5	0.000105	0.087	SwissProt_2019_02.fasta	mock_130m_qe4 (F040676)
Control	Control_n1	Exosome RNA helicase MTR4 OS=Homo sapiens OX=9606 GN=MTREX PE=1 SV=3	MTREX_HUMAN	117808	1	5	5	5	0.000105	0.0528	SwissProt_2019_02.fasta	mock_130m_qe4 (F040676)
Control	Control_n1	Exportin-1 OS=Homo sapiens OX=9606 GN=XPO1 PE=1 SV=1	XPO1_HUMAN	123389	1	14	15	16	0.000336	0.156	SwissProt_2019_02.fasta	mock_130m_qe4 (F040676)
Control	Control_n1	Exportin-2 OS=Homo sapiens OX=9606 GN=CSE1L PE=1 SV=3	XPO2_HUMAN	110422	1	18	20	22	0.000462	0.22	SwissProt_2019_02.fasta	mock_130m_qe4 (F040676)
Control	Control_n1	Exportin-5 OS=Homo sapiens OX=9606 GN=XPO5 PE=1 SV=1	XPO5_HUMAN	136315	1	4	4	4	8.41e-05	0.044	SwissProt_2019_02.fasta	mock_130m_qe4 (F040676)
Control	Control_n1	Extended synaptotagmin-1 OS=Homo sapiens OX=9606 GN=ESYT1 PE=1 SV=1	ESYT1_HUMAN	122859	1	2	2	2	4.2e-05	0.0236	SwissProt_2019_02.fasta	mock_130m_qe4 (F040676)
Control	Control_n1	Extended synaptotagmin-2 OS=Homo sapiens OX=9606 GN=ESYT2 PE=1 SV=1	ESYT2_HUMAN	102361	1	3	3	3	6.31e-05	0.0391	SwissProt_2019_02.fasta	mock_130m_qe4 (F040676)
Control	Control_n1	Ezrin OS=Homo sapiens OX=9606 GN=EZR PE=1 SV=4	EZRI_HUMAN	69414.7	1	3	3	4	8.41e-05	0.0427	SwissProt_2019_02.fasta	mock_130m_qe4 (F040676)
Control	Control_n1	FACT complex subunit SPT16 OS=Homo sapiens OX=9606 GN=SUPT16H PE=1 SV=1	SP16H_HUMAN	119917	1	14	15	16	0.000336	0.16	SwissProt_2019_02.fasta	mock_130m_qe4 (F040676)
Control	Control_n1	FACT complex subunit SSRP1 OS=Homo sapiens OX=9606 GN=SSRP1 PE=1 SV=1	SSRP1_HUMAN	81077.6	1	9	10	13	0.000273	0.158	SwissProt_2019_02.fasta	mock_130m_qe4 (F040676)
Control	Control_n1	F-actin-capping protein subunit alpha-1 OS=Homo sapiens OX=9606 GN=CAPZA1 PE=1 SV=3	CAZA1_HUMAN	32923.2	1	2	2	2	4.2e-05	0.0909	SwissProt_2019_02.fasta	mock_130m_qe4 (F040676)
Control	Control_n1	F-actin-capping protein subunit beta OS=Homo sapiens OX=9606 GN=CAPZB PE=1 SV=4	CAPZB_HUMAN	31351.6	0.987	1	1	1	2.1e-05	0.0505	SwissProt_2019_02.fasta	mock_130m_qe4 (F040676)
Control	Control_n1	Fanconi anemia group I protein OS=Homo sapiens OX=9606 GN=FANCI PE=1 SV=4	FANCI_HUMAN	149329	0.06	0	0	0	0	0	SwissProt_2019_02.fasta	mock_130m_qe4 (F040676)
Control	Control_n1	Far upstream element-binding protein 2 OS=Homo sapiens OX=9606 GN=KHSRP PE=1 SV=4	FUBP2_HUMAN	73115.6	1	6	6	6	0.000126	0.11	SwissProt_2019_02.fasta	mock_130m_qe4 (F040676)
Control	Control_n1	Far upstream element-binding protein 3 OS=Homo sapiens OX=9606 GN=FUBP3 PE=1 SV=2	FUBP3_HUMAN	61639.9	1	16	16	18	0.000378	0.43	SwissProt_2019_02.fasta	mock_130m_qe4 (F040676)
Control	Control_n1	FAS-associated factor 2 OS=Homo sapiens OX=9606 GN=FAF2 PE=1 SV=2	FAF2_HUMAN	52624.4	0.626	1	1	2	4.2e-05	0.0404	SwissProt_2019_02.fasta	mock_130m_qe4 (F040676)
Control	Control_n1	FAST kinase domain-containing protein 4 OS=Homo sapiens OX=9606 GN=TBRG4 PE=1 SV=1	FAKD4_HUMAN	70739.8	0.681	1	1	1	2.1e-05	0.0285	SwissProt_2019_02.fasta	mock_130m_qe4 (F040676)
Control	Control_n1	Fatty acid synthase OS=Homo sapiens OX=9606 GN=FASN PE=1 SV=3	FAS_HUMAN	273427	1	37	38	46	0.000967	0.209	SwissProt_2019_02.fasta	mock_130m_qe4 (F040676)
Control	Control_n1	Fatty acid-binding protein 5 OS=Homo sapiens OX=9606 GN=FABP5 PE=1 SV=3	FABP5_HUMAN	15164.4	1	2	2	2	4.2e-05	0.133	SwissProt_2019_02.fasta	mock_130m_qe4 (F040676)
Control	Control_n1	Fatty acyl-CoA reductase 1 OS=Homo sapiens OX=9606 GN=FAR1 PE=1 SV=1	FACR1_HUMAN	59358.2	1	2	2	2	4.2e-05	0.0505	SwissProt_2019_02.fasta	mock_130m_qe4 (F040676)
Control	Control_n1	Fatty aldehyde dehydrogenase OS=Homo sapiens OX=9606 GN=ALDH3A2 PE=1 SV=1	AL3A2_HUMAN	54849.8	1	7	8	9	0.000189	0.169	SwissProt_2019_02.fasta	mock_130m_qe4 (F040676)
Control	Control_n1	FERM, ARHGEF and pleckstrin domain-containing protein 1 OS=Homo sapiens OX=9606 GN=FARP1 PE=1 SV=1	FARP1_HUMAN	118636	1	4	4	4	8.41e-05	0.0603	SwissProt_2019_02.fasta	mock_130m_qe4 (F040676)
Control	Control_n1	FERM, ARHGEF and pleckstrin domain-containing protein 2 OS=Homo sapiens OX=9606 GN=FARP2 PE=1 SV=3	FARP2_HUMAN	119892	1	3	3	3	6.31e-05	0.038	SwissProt_2019_02.fasta	mock_130m_qe4 (F040676)
Control	Control_n1	Filaggrin-2 OS=Homo sapiens OX=9606 GN=FLG2 PE=1 SV=1	FILA2_HUMAN	248052	1	2	2	2	4.2e-05	0.0121	SwissProt_2019_02.fasta	mock_130m_qe4 (F040676)
Control	Control_n1	Filamin-A OS=Homo sapiens OX=9606 GN=FLNA PE=1 SV=4	FLNA_HUMAN	280729	1	16	17	18	0.000378	0.0737	SwissProt_2019_02.fasta	mock_130m_qe4 (F040676)
Control	Control_n1	Filamin-B OS=Homo sapiens OX=9606 GN=FLNB PE=1 SV=2	FLNB_HUMAN	278159	1	1	1	1	2.1e-05	0.0223	SwissProt_2019_02.fasta	mock_130m_qe4 (F040676)
Control	Control_n1	Flotillin-1 OS=Homo sapiens OX=9606 GN=FLOT1 PE=1 SV=3	FLOT1_HUMAN	47354.8	1	8	10	10	0.00021	0.269	SwissProt_2019_02.fasta	mock_130m_qe4 (F040676)
Control	Control_n1	Flotillin-2 OS=Homo sapiens OX=9606 GN=FLOT2 PE=1 SV=2	FLOT2_HUMAN	47063.9	1	8	8	8	0.000168	0.208	SwissProt_2019_02.fasta	mock_130m_qe4 (F040676)
Control	Control_n1	Formin-like protein 2 OS=Homo sapiens OX=9606 GN=FMNL2 PE=1 SV=3	FMNL2_HUMAN	123324	1	3	3	3	6.31e-05	0.0285	SwissProt_2019_02.fasta	mock_130m_qe4 (F040676)
Control	Control_n1	Fragile X mental retardation syndrome-related protein 1 OS=Homo sapiens OX=9606 GN=FXR1 PE=1 SV=3	FXR1_HUMAN	69720.9	1	5	5	5	0.000105	0.124	SwissProt_2019_02.fasta	mock_130m_qe4 (F040676)
Control	Control_n1	G patch domain-containing protein 11 OS=Homo sapiens OX=9606 GN=GPATCH11 PE=1 SV=4	GPT11_HUMAN	33278.3	1	2	2	2	4.2e-05	0.133	SwissProt_2019_02.fasta	mock_130m_qe4 (F040676)
Control	Control_n1	Galactosylgalactosylxylosylprotein 3-beta-glucuronosyltransferase 3 OS=Homo sapiens OX=9606 GN=B3GAT3 PE=1 SV=2	B3GA3_HUMAN	37121.8	1	5	5	10	0.00021	0.209	SwissProt_2019_02.fasta	mock_130m_qe4 (F040676)
Control	Control_n1	Galectin-3-binding protein OS=Homo sapiens OX=9606 GN=LGALS3BP PE=1 SV=1	LG3BP_HUMAN	65332.1	0.809	1	1	1	2.1e-05	0.0222	SwissProt_2019_02.fasta	mock_130m_qe4 (F040676)
Control	Control_n1	Galectin-7 OS=Homo sapiens OX=9606 GN=LGALS7 PE=1 SV=2	LEG7_HUMAN	15074.7	0.948	1	1	1	2.1e-05	0.0809	SwissProt_2019_02.fasta	mock_130m_qe4 (F040676)
Control	Control_n1	Gelsolin OS=Homo sapiens OX=9606 GN=GSN PE=1 SV=1	GELS_HUMAN	85697.8	1	5	6	6	0.000126	0.0972	SwissProt_2019_02.fasta	mock_130m_qe4 (F040676)
Control	Control_n1	Gem-associated protein 5 OS=Homo sapiens OX=9606 GN=GEMIN5 PE=1 SV=3	GEMI5_HUMAN	168591	1	5	5	5	0.000105	0.0491	SwissProt_2019_02.fasta	mock_130m_qe4 (F040676)
Control	Control_n1	General transcription factor 3C polypeptide 1 OS=Homo sapiens OX=9606 GN=GTF3C1 PE=1 SV=4	TF3C1_HUMAN	238879	1	8	9	9	0.000189	0.0578	SwissProt_2019_02.fasta	mock_130m_qe4 (F040676)
Control	Control_n1	General transcription factor 3C polypeptide 2 OS=Homo sapiens OX=9606 GN=GTF3C2 PE=1 SV=2	TF3C2_HUMAN	100682	1	2	2	2	4.2e-05	0.0176	SwissProt_2019_02.fasta	mock_130m_qe4 (F040676)
Control	Control_n1	General transcription factor 3C polypeptide 3 OS=Homo sapiens OX=9606 GN=GTF3C3 PE=1 SV=1	TF3C3_HUMAN	101276	1	5	5	5	0.000105	0.07	SwissProt_2019_02.fasta	mock_130m_qe4 (F040676)
Control	Control_n1	General transcription factor 3C polypeptide 5 OS=Homo sapiens OX=9606 GN=GTF3C5 PE=1 SV=2	TF3C5_HUMAN	59572.6	0.388	0	0	0	0	0	SwissProt_2019_02.fasta	mock_130m_qe4 (F040676)
Control	Control_n1	General transcription factor II-I OS=Homo sapiens OX=9606 GN=GTF2I PE=1 SV=2	GTF2I_HUMAN	112418	1	5	6	6	0.000126	0.0611	SwissProt_2019_02.fasta	mock_130m_qe4 (F040676)
Control	Control_n1	General vesicular transport factor p115 OS=Homo sapiens OX=9606 GN=USO1 PE=1 SV=2	USO1_HUMAN	107898	1	2	2	2	4.2e-05	0.0218	SwissProt_2019_02.fasta	mock_130m_qe4 (F040676)
Control	Control_n1	Glucose-6-phosphate exchanger SLC37A4 OS=Homo sapiens OX=9606 GN=SLC37A4 PE=1 SV=1	G6PT1_HUMAN	46361.7	0.875	1	1	1	2.1e-05	0.0303	SwissProt_2019_02.fasta	mock_130m_qe4 (F040676)
Control	Control_n1	Glutamate-rich WD repeat-containing protein 1 OS=Homo sapiens OX=9606 GN=GRWD1 PE=1 SV=1	GRWD1_HUMAN	49418.4	1	4	5	7	0.000147	0.135	SwissProt_2019_02.fasta	mock_130m_qe4 (F040676)
Control	Control_n1	Glutamine--fructose-6-phosphate aminotransferase [isomerizing] 1 OS=Homo sapiens OX=9606 GN=GFPT1 PE=1 SV=3	GFPT1_HUMAN	78807.7	1	4	4	4	8.41e-05	0.0858	SwissProt_2019_02.fasta	mock_130m_qe4 (F040676)
Control	Control_n1	Glutamine--tRNA ligase OS=Homo sapiens OX=9606 GN=QARS PE=1 SV=1	SYQ_HUMAN	87799.9	1	9	10	10	0.00021	0.151	SwissProt_2019_02.fasta	mock_130m_qe4 (F040676)
Control	Control_n1	Glutaminyl-peptide cyclotransferase-like protein OS=Homo sapiens OX=9606 GN=QPCTL PE=1 SV=2	QPCTL_HUMAN	42925.6	1	6	6	7	0.000147	0.23	SwissProt_2019_02.fasta	mock_130m_qe4 (F040676)
Control	Control_n1	Glyceraldehyde-3-phosphate dehydrogenase OS=Homo sapiens OX=9606 GN=GAPDH PE=1 SV=3	G3P_HUMAN	36053.4	1	6	6	7	0.000147	0.23	SwissProt_2019_02.fasta	mock_130m_qe4 (F040676)
Control	Control_n1	Glycerol-3-phosphate dehydrogenase, mitochondrial OS=Homo sapiens OX=9606 GN=GPD2 PE=1 SV=3	GPDM_HUMAN	80854.6	1	2	2	2	4.2e-05	0.044	SwissProt_2019_02.fasta	mock_130m_qe4 (F040676)
Control	Control_n1	Glycogen [starch] synthase, muscle OS=Homo sapiens OX=9606 GN=GYS1 PE=1 SV=2	GYS1_HUMAN	83787.1	1	5	5	5	0.000105	0.0882	SwissProt_2019_02.fasta	mock_130m_qe4 (F040676)
Control	Control_n1	Glycylpeptide N-tetradecanoyltransferase 1 OS=Homo sapiens OX=9606 GN=NMT1 PE=1 SV=2	NMT1_HUMAN	56807	1	3	3	3	6.31e-05	0.105	SwissProt_2019_02.fasta	mock_130m_qe4 (F040676)
Control	Control_n1	Golgi apparatus protein 1 OS=Homo sapiens OX=9606 GN=GLG1 PE=1 SV=2	GSLG1_HUMAN	134554	1	2	2	2	4.2e-05	0.0195	SwissProt_2019_02.fasta	mock_130m_qe4 (F040676)
Control	Control_n1	Golgi integral membrane protein 4 OS=Homo sapiens OX=9606 GN=GOLIM4 PE=1 SV=1	GOLI4_HUMAN	81877.5	1	5	5	5	0.000105	0.0833	SwissProt_2019_02.fasta	mock_130m_qe4 (F040676)
Control	Control_n1	Golgi membrane protein 1 OS=Homo sapiens OX=9606 GN=GOLM1 PE=1 SV=1	GOLM1_HUMAN	45332.6	1	2	2	2	4.2e-05	0.0599	SwissProt_2019_02.fasta	mock_130m_qe4 (F040676)
Control	Control_n1	Golgi pH regulator A OS=Homo sapiens OX=9606 GN=GPR89A PE=1 SV=2	GPHRA_HUMAN,GPHRB_HUMAN	52920.2	0.95	1	1	1	2.1e-05	0.0264	SwissProt_2019_02.fasta	mock_130m_qe4 (F040676)
Control	Control_n1	Golgi pH regulator A OS=Homo sapiens OX=9606 GN=GPR89A PE=1 SV=2	GPHRA_HUMAN,GPHRB_HUMAN	52920.2	0.95	1	1	1	2.1e-05	0.0264	SwissProt_2019_02.fasta	mock_130m_qe4 (F040676)
Control	Control_n1	Golgi resident protein GCP60 OS=Homo sapiens OX=9606 GN=ACBD3 PE=1 SV=4	GCP60_HUMAN	60592.7	0.998	1	1	1	2.1e-05	0.017	SwissProt_2019_02.fasta	mock_130m_qe4 (F040676)
Control	Control_n1	Golgin subfamily A member 2 OS=Homo sapiens OX=9606 GN=GOLGA2 PE=1 SV=3	GOGA2_HUMAN	113086	1	4	4	4	8.41e-05	0.0619	SwissProt_2019_02.fasta	mock_130m_qe4 (F040676)
Control	Control_n1	GPI transamidase component PIG-S OS=Homo sapiens OX=9606 GN=PIGS PE=1 SV=3	PIGS_HUMAN	61657.5	0.994	1	1	1	2.1e-05	0.0252	SwissProt_2019_02.fasta	mock_130m_qe4 (F040676)
Control	Control_n1	GPN-loop GTPase 1 OS=Homo sapiens OX=9606 GN=GPN1 PE=1 SV=1	GPN1_HUMAN	41740.3	0.978	1	1	1	2.1e-05	0.0428	SwissProt_2019_02.fasta	mock_130m_qe4 (F040676)
Control	Control_n1	GPN-loop GTPase 3 OS=Homo sapiens OX=9606 GN=GPN3 PE=1 SV=2	GPN3_HUMAN	32762	1	3	3	3	6.31e-05	0.197	SwissProt_2019_02.fasta	mock_130m_qe4 (F040676)
Control	Control_n1	Growth hormone-inducible transmembrane protein OS=Homo sapiens OX=9606 GN=GHITM PE=1 SV=2	GHITM_HUMAN	37206.5	1	5	5	10	0.00021	0.154	SwissProt_2019_02.fasta	mock_130m_qe4 (F040676)
Control	Control_n1	GTPase KRas OS=Homo sapiens OX=9606 GN=KRAS PE=1 SV=1	RASK_HUMAN	21656.1	1	5	5	7	0.000147	0.46	SwissProt_2019_02.fasta	mock_130m_qe4 (F040676)
Control	Control_n1	GTPase-activating protein and VPS9 domain-containing protein 1 OS=Homo sapiens OX=9606 GN=GAPVD1 PE=1 SV=2	GAPD1_HUMAN	164983	0.202	0	0	0	0	0	SwissProt_2019_02.fasta	mock_130m_qe4 (F040676)
Control	Control_n1	GTP-binding nuclear protein Ran OS=Homo sapiens OX=9606 GN=RAN PE=1 SV=3	RAN_HUMAN	24423.1	1	7	8	14	0.000294	0.361	SwissProt_2019_02.fasta	mock_130m_qe4 (F040676)
Control	Control_n1	GTP-binding protein 1 OS=Homo sapiens OX=9606 GN=GTPBP1 PE=1 SV=3	GTPB1_HUMAN	72454.5	1	14	16	19	0.000399	0.326	SwissProt_2019_02.fasta	mock_130m_qe4 (F040676)
Control	Control_n1	GTP-binding protein 10 OS=Homo sapiens OX=9606 GN=GTPBP10 PE=1 SV=1	GTPBA_HUMAN	42934.8	1	5	5	5	0.000105	0.176	SwissProt_2019_02.fasta	mock_130m_qe4 (F040676)
Control	Control_n1	GTP-binding protein SAR1a OS=Homo sapiens OX=9606 GN=SAR1A PE=1 SV=1	SAR1A_HUMAN	22367.8	1	2	2	2	4.2e-05	0.116	SwissProt_2019_02.fasta	mock_130m_qe4 (F040676)
Control	Control_n1	Guanine nucleotide-binding protein G(I)/G(S)/G(T) subunit beta-2 OS=Homo sapiens OX=9606 GN=GNB2 PE=1 SV=3	GBB2_HUMAN	37331.8	1	3	3	4	8.41e-05	0.0941	SwissProt_2019_02.fasta	mock_130m_qe4 (F040676)
Control	Control_n1	Guanine nucleotide-binding protein G(k) subunit alpha OS=Homo sapiens OX=9606 GN=GNAI3 PE=1 SV=3	GNAI3_HUMAN	40533.5	1	3	3	3	6.31e-05	0.116	SwissProt_2019_02.fasta	mock_130m_qe4 (F040676)
Control	Control_n1	Guanine nucleotide-binding protein-like 3 OS=Homo sapiens OX=9606 GN=GNL3 PE=1 SV=2	GNL3_HUMAN	61994.7	1	12	13	16	0.000336	0.291	SwissProt_2019_02.fasta	mock_130m_qe4 (F040676)
Control	Control_n1	H/ACA ribonucleoprotein complex subunit DKC1 OS=Homo sapiens OX=9606 GN=DKC1 PE=1 SV=3	DKC1_HUMAN	57675.2	1	8	10	10	0.00021	0.206	SwissProt_2019_02.fasta	mock_130m_qe4 (F040676)
Control	Control_n1	Heat shock 70 kDa protein 1A OS=Homo sapiens OX=9606 GN=HSPA1A PE=1 SV=1	HS71A_HUMAN,HS71B_HUMAN	70054	1	27	37	98	0.00206	0.491	SwissProt_2019_02.fasta	mock_130m_qe4 (F040676)
Control	Control_n1	Heat shock 70 kDa protein 1A OS=Homo sapiens OX=9606 GN=HSPA1A PE=1 SV=1	HS71A_HUMAN,HS71B_HUMAN	70054	1	27	37	98	0.00206	0.491	SwissProt_2019_02.fasta	mock_130m_qe4 (F040676)
Control	Control_n1	Heat shock 70 kDa protein 4 OS=Homo sapiens OX=9606 GN=HSPA4 PE=1 SV=4	HSP74_HUMAN	94331.9	1	3	3	3	6.31e-05	0.0548	SwissProt_2019_02.fasta	mock_130m_qe4 (F040676)
Control	Control_n1	Heat shock cognate 71 kDa protein OS=Homo sapiens OX=9606 GN=HSPA8 PE=1 SV=1	HSP7C_HUMAN	70899.8	1	9	9	9	0.000189	0.212	SwissProt_2019_02.fasta	mock_130m_qe4 (F040676)
Control	Control_n1	Heat shock protein 105 kDa OS=Homo sapiens OX=9606 GN=HSPH1 PE=1 SV=1	HS105_HUMAN	96865.8	0.752	1	1	1	2.1e-05	0.0152	SwissProt_2019_02.fasta	mock_130m_qe4 (F040676)
Control	Control_n1	Heat shock protein 75 kDa, mitochondrial OS=Homo sapiens OX=9606 GN=TRAP1 PE=1 SV=3	TRAP1_HUMAN	80112.9	1	5	5	5	0.000105	0.105	SwissProt_2019_02.fasta	mock_130m_qe4 (F040676)
Control	Control_n1	Heat shock protein beta-1 OS=Homo sapiens OX=9606 GN=HSPB1 PE=1 SV=2	HSPB1_HUMAN	22782.6	1	2	3	3	6.31e-05	0.132	SwissProt_2019_02.fasta	mock_130m_qe4 (F040676)
Control	Control_n1	Heat shock protein HSP 90-alpha OS=Homo sapiens OX=9606 GN=HSP90AA1 PE=1 SV=5	HS90A_HUMAN	84663.2	1	12	12	18	0.000378	0.34	SwissProt_2019_02.fasta	mock_130m_qe4 (F040676)
Control	Control_n1	Heat shock protein HSP 90-beta OS=Homo sapiens OX=9606 GN=HSP90AB1 PE=1 SV=4	HS90B_HUMAN	83267.3	1	27	31	55	0.00116	0.421	SwissProt_2019_02.fasta	mock_130m_qe4 (F040676)
Control	Control_n1	Helicase MOV-10 OS=Homo sapiens OX=9606 GN=MOV10 PE=1 SV=2	MOV10_HUMAN	113676	1	29	33	48	0.00101	0.373	SwissProt_2019_02.fasta	mock_130m_qe4 (F040676)
Control	Control_n1	Helicase SKI2W OS=Homo sapiens OX=9606 GN=SKIV2L PE=1 SV=3	SKIV2_HUMAN	137758	1	1	1	1	2.1e-05	0.0136	SwissProt_2019_02.fasta	mock_130m_qe4 (F040676)
Control	Control_n1	Heme oxygenase 1 OS=Homo sapiens OX=9606 GN=HMOX1 PE=1 SV=1	HMOX1_HUMAN	32819.1	0.199	0	0	0	0	0	SwissProt_2019_02.fasta	mock_130m_qe4 (F040676)
Control	Control_n1	Hemoglobin subunit alpha OS=Homo sapiens OX=9606 GN=HBA1 PE=1 SV=2	HBA_HUMAN	15257.6	1	2	2	2	4.2e-05	0.169	SwissProt_2019_02.fasta	mock_130m_qe4 (F040676)
Control	Control_n1	Heparan sulfate 2-O-sulfotransferase 1 OS=Homo sapiens OX=9606 GN=HS2ST1 PE=1 SV=1	HS2ST_HUMAN	41882.8	1	5	5	7	0.000147	0.174	SwissProt_2019_02.fasta	mock_130m_qe4 (F040676)
Control	Control_n1	Heterochromatin protein 1-binding protein 3 OS=Homo sapiens OX=9606 GN=HP1BP3 PE=1 SV=1	HP1B3_HUMAN	61208.7	1	11	11	15	0.000315	0.235	SwissProt_2019_02.fasta	mock_130m_qe4 (F040676)
Control	Control_n1	Heterogeneous nuclear ribonucleoprotein A/B OS=Homo sapiens OX=9606 GN=HNRNPAB PE=1 SV=2	ROAA_HUMAN	36225.2	1	13	20	41	0.000862	0.295	SwissProt_2019_02.fasta	mock_130m_qe4 (F040676)
Control	Control_n1	Heterogeneous nuclear ribonucleoprotein A0 OS=Homo sapiens OX=9606 GN=HNRNPA0 PE=1 SV=1	ROA0_HUMAN	30840.5	1	10	11	25	0.000525	0.502	SwissProt_2019_02.fasta	mock_130m_qe4 (F040676)
Control	Control_n1	Heterogeneous nuclear ribonucleoprotein A1 OS=Homo sapiens OX=9606 GN=HNRNPA1 PE=1 SV=5	ROA1_HUMAN	38747	1	18	38	315	0.00662	0.565	SwissProt_2019_02.fasta	mock_130m_qe4 (F040676)
Control	Control_n1	Heterogeneous nuclear ribonucleoprotein A3 OS=Homo sapiens OX=9606 GN=HNRNPA3 PE=1 SV=2	ROA3_HUMAN	39595.1	1	20	41	121	0.00254	0.442	SwissProt_2019_02.fasta	mock_130m_qe4 (F040676)
Control	Control_n1	Heterogeneous nuclear ribonucleoprotein D0 OS=Homo sapiens OX=9606 GN=HNRNPD PE=1 SV=1	HNRPD_HUMAN	38434.5	1	16	24	94	0.00198	0.377	SwissProt_2019_02.fasta	mock_130m_qe4 (F040676)
Control	Control_n1	Heterogeneous nuclear ribonucleoprotein D-like OS=Homo sapiens OX=9606 GN=HNRNPDL PE=1 SV=3	HNRDL_HUMAN	46438.6	1	10	12	22	0.000462	0.279	SwissProt_2019_02.fasta	mock_130m_qe4 (F040676)
Control	Control_n1	Heterogeneous nuclear ribonucleoprotein F OS=Homo sapiens OX=9606 GN=HNRNPF PE=1 SV=3	HNRPF_HUMAN	45671.9	1	8	11	15	0.000315	0.388	SwissProt_2019_02.fasta	mock_130m_qe4 (F040676)
Control	Control_n1	Heterogeneous nuclear ribonucleoprotein H OS=Homo sapiens OX=9606 GN=HNRNPH1 PE=1 SV=4	HNRH1_HUMAN	49229.8	1	17	25	67	0.00141	0.497	SwissProt_2019_02.fasta	mock_130m_qe4 (F040676)
Control	Control_n1	Heterogeneous nuclear ribonucleoprotein H2 OS=Homo sapiens OX=9606 GN=HNRNPH2 PE=1 SV=1	HNRH2_HUMAN	49264.1	1	6	7	10	0.00021	0.367	SwissProt_2019_02.fasta	mock_130m_qe4 (F040676)
Control	Control_n1	Heterogeneous nuclear ribonucleoprotein H3 OS=Homo sapiens OX=9606 GN=HNRNPH3 PE=1 SV=2	HNRH3_HUMAN	36927.6	1	7	9	19	0.000399	0.347	SwissProt_2019_02.fasta	mock_130m_qe4 (F040676)
Control	Control_n1	Heterogeneous nuclear ribonucleoprotein K OS=Homo sapiens OX=9606 GN=HNRNPK PE=1 SV=1	HNRPK_HUMAN	50978.5	1	21	32	108	0.00227	0.531	SwissProt_2019_02.fasta	mock_130m_qe4 (F040676)
Control	Control_n1	Heterogeneous nuclear ribonucleoprotein L OS=Homo sapiens OX=9606 GN=HNRNPL PE=1 SV=2	HNRPL_HUMAN	64132.8	1	23	38	125	0.00263	0.625	SwissProt_2019_02.fasta	mock_130m_qe4 (F040676)
Control	Control_n1	Heterogeneous nuclear ribonucleoprotein L-like OS=Homo sapiens OX=9606 GN=HNRNPLL PE=1 SV=1	HNRLL_HUMAN	60083.1	1	6	8	8	0.000168	0.164	SwissProt_2019_02.fasta	mock_130m_qe4 (F040676)
Control	Control_n1	Heterogeneous nuclear ribonucleoprotein M OS=Homo sapiens OX=9606 GN=HNRNPM PE=1 SV=3	HNRPM_HUMAN	77517.3	1	22	23	48	0.00101	0.342	SwissProt_2019_02.fasta	mock_130m_qe4 (F040676)
Control	Control_n1	Heterogeneous nuclear ribonucleoprotein Q OS=Homo sapiens OX=9606 GN=SYNCRIP PE=1 SV=2	HNRPQ_HUMAN	69603.5	1	25	46	171	0.00359	0.562	SwissProt_2019_02.fasta	mock_130m_qe4 (F040676)
Control	Control_n1	Heterogeneous nuclear ribonucleoprotein R OS=Homo sapiens OX=9606 GN=HNRNPR PE=1 SV=1	HNRPR_HUMAN	70943.9	1	33	54	201	0.00422	0.543	SwissProt_2019_02.fasta	mock_130m_qe4 (F040676)
Control	Control_n1	Heterogeneous nuclear ribonucleoprotein U OS=Homo sapiens OX=9606 GN=HNRNPU PE=1 SV=6	HNRPU_HUMAN	90585.2	1	29	39	88	0.00185	0.418	SwissProt_2019_02.fasta	mock_130m_qe4 (F040676)
Control	Control_n1	Heterogeneous nuclear ribonucleoprotein U-like protein 1 OS=Homo sapiens OX=9606 GN=HNRNPUL1 PE=1 SV=2	HNRL1_HUMAN	95739.7	1	16	18	23	0.000483	0.22	SwissProt_2019_02.fasta	mock_130m_qe4 (F040676)
Control	Control_n1	Heterogeneous nuclear ribonucleoprotein U-like protein 2 OS=Homo sapiens OX=9606 GN=HNRNPUL2 PE=1 SV=1	HNRL2_HUMAN	85105.2	1	22	26	41	0.000862	0.357	SwissProt_2019_02.fasta	mock_130m_qe4 (F040676)
Control	Control_n1	Heterogeneous nuclear ribonucleoproteins A2/B1 OS=Homo sapiens OX=9606 GN=HNRNPA2B1 PE=1 SV=2	ROA2_HUMAN	37430.3	1	26	45	335	0.00704	0.72	SwissProt_2019_02.fasta	mock_130m_qe4 (F040676)
Control	Control_n1	Heterogeneous nuclear ribonucleoproteins C1/C2 OS=Homo sapiens OX=9606 GN=HNRNPC PE=1 SV=4	HNRPC_HUMAN	33670.5	1	26	45	672	0.0141	0.66	SwissProt_2019_02.fasta	mock_130m_qe4 (F040676)
Control	Control_n1	Histone acetyltransferase type B catalytic subunit OS=Homo sapiens OX=9606 GN=HAT1 PE=1 SV=1	HAT1_HUMAN	49514.3	1	3	3	3	6.31e-05	0.112	SwissProt_2019_02.fasta	mock_130m_qe4 (F040676)
Control	Control_n1	Histone deacetylase 1 OS=Homo sapiens OX=9606 GN=HDAC1 PE=1 SV=1	HDAC1_HUMAN	55104.1	1	2	2	2	4.2e-05	0.0664	SwissProt_2019_02.fasta	mock_130m_qe4 (F040676)
Control	Control_n1	Histone H1.0 OS=Homo sapiens OX=9606 GN=H1F0 PE=1 SV=3	H10_HUMAN	20864.1	1	3	3	3	6.31e-05	0.186	SwissProt_2019_02.fasta	mock_130m_qe4 (F040676)
Control	Control_n1	Histone H1.2 OS=Homo sapiens OX=9606 GN=HIST1H1C PE=1 SV=2	H12_HUMAN	21365.8	1	9	11	27	0.000568	0.319	SwissProt_2019_02.fasta	mock_130m_qe4 (F040676)
Control	Control_n1	Histone H1.4 OS=Homo sapiens OX=9606 GN=HIST1H1E PE=1 SV=2	H14_HUMAN	21866.9	1	2	2	3	6.31e-05	0.311	SwissProt_2019_02.fasta	mock_130m_qe4 (F040676)
Control	Control_n1	Histone H1x OS=Homo sapiens OX=9606 GN=H1FX PE=1 SV=1	H1X_HUMAN	22487.9	1	6	7	12	0.000252	0.362	SwissProt_2019_02.fasta	mock_130m_qe4 (F040676)
Control	Control_n1	Histone H2A type 1-H OS=Homo sapiens OX=9606 GN=HIST1H2AH PE=1 SV=3	H2A1H_HUMAN,H2A1J_HUMAN,H2A1_HUMAN,H2A2A_HUMAN,H2A2C_HUMAN,H2AJ_HUMAN	14020	1	3	5	15	0.000315	0.305	SwissProt_2019_02.fasta	mock_130m_qe4 (F040676)
Control	Control_n1	Histone H2A type 1-H OS=Homo sapiens OX=9606 GN=HIST1H2AH PE=1 SV=3	H2A1H_HUMAN,H2A1J_HUMAN,H2A1_HUMAN,H2A2A_HUMAN,H2A2C_HUMAN,H2AJ_HUMAN	14020	1	3	5	15	0.000315	0.305	SwissProt_2019_02.fasta	mock_130m_qe4 (F040676)
Control	Control_n1	Histone H2A type 1-H OS=Homo sapiens OX=9606 GN=HIST1H2AH PE=1 SV=3	H2A1H_HUMAN,H2A1J_HUMAN,H2A1_HUMAN,H2A2A_HUMAN,H2A2C_HUMAN,H2AJ_HUMAN	14020	1	3	5	15	0.000315	0.305	SwissProt_2019_02.fasta	mock_130m_qe4 (F040676)
Control	Control_n1	Histone H2A type 1-H OS=Homo sapiens OX=9606 GN=HIST1H2AH PE=1 SV=3	H2A1H_HUMAN,H2A1J_HUMAN,H2A1_HUMAN,H2A2A_HUMAN,H2A2C_HUMAN,H2AJ_HUMAN	14020	1	3	5	15	0.000315	0.305	SwissProt_2019_02.fasta	mock_130m_qe4 (F040676)
Control	Control_n1	Histone H2A type 1-H OS=Homo sapiens OX=9606 GN=HIST1H2AH PE=1 SV=3	H2A1H_HUMAN,H2A1J_HUMAN,H2A1_HUMAN,H2A2A_HUMAN,H2A2C_HUMAN,H2AJ_HUMAN	14020	1	3	5	15	0.000315	0.305	SwissProt_2019_02.fasta	mock_130m_qe4 (F040676)
Control	Control_n1	Histone H2A type 1-H OS=Homo sapiens OX=9606 GN=HIST1H2AH PE=1 SV=3	H2A1H_HUMAN,H2A1J_HUMAN,H2A1_HUMAN,H2A2A_HUMAN,H2A2C_HUMAN,H2AJ_HUMAN	14020	1	3	5	15	0.000315	0.305	SwissProt_2019_02.fasta	mock_130m_qe4 (F040676)
Control	Control_n1	Histone H2A.V OS=Homo sapiens OX=9606 GN=H2AFV PE=1 SV=3	H2AV_HUMAN,H2AZ_HUMAN	13553.2	1	2	3	6	0.000126	0.258	SwissProt_2019_02.fasta	mock_130m_qe4 (F040676)
Control	Control_n1	Histone H2A.V OS=Homo sapiens OX=9606 GN=H2AFV PE=1 SV=3	H2AV_HUMAN,H2AZ_HUMAN	13553.2	1	2	3	6	0.000126	0.258	SwissProt_2019_02.fasta	mock_130m_qe4 (F040676)
Control	Control_n1	Histone H2B type 1-C/E/F/G/I OS=Homo sapiens OX=9606 GN=HIST1H2BC PE=1 SV=4	H2B1C_HUMAN,H2B1D_HUMAN,H2B1H_HUMAN,H2B1K_HUMAN,H2B1L_HUMAN,H2B1M_HUMAN,H2B1N_HUMAN,H2B2F_HUMAN,H2BFS_HUMAN	13944.6	1	6	12	65	0.00137	0.421	SwissProt_2019_02.fasta	mock_130m_qe4 (F040676)
Control	Control_n1	Histone H2B type 1-C/E/F/G/I OS=Homo sapiens OX=9606 GN=HIST1H2BC PE=1 SV=4	H2B1C_HUMAN,H2B1D_HUMAN,H2B1H_HUMAN,H2B1K_HUMAN,H2B1L_HUMAN,H2B1M_HUMAN,H2B1N_HUMAN,H2B2F_HUMAN,H2BFS_HUMAN	13944.6	1	6	12	65	0.00137	0.421	SwissProt_2019_02.fasta	mock_130m_qe4 (F040676)
Control	Control_n1	Histone H2B type 1-C/E/F/G/I OS=Homo sapiens OX=9606 GN=HIST1H2BC PE=1 SV=4	H2B1C_HUMAN,H2B1D_HUMAN,H2B1H_HUMAN,H2B1K_HUMAN,H2B1L_HUMAN,H2B1M_HUMAN,H2B1N_HUMAN,H2B2F_HUMAN,H2BFS_HUMAN	13944.6	1	6	12	65	0.00137	0.421	SwissProt_2019_02.fasta	mock_130m_qe4 (F040676)
Control	Control_n1	Histone H2B type 1-C/E/F/G/I OS=Homo sapiens OX=9606 GN=HIST1H2BC PE=1 SV=4	H2B1C_HUMAN,H2B1D_HUMAN,H2B1H_HUMAN,H2B1K_HUMAN,H2B1L_HUMAN,H2B1M_HUMAN,H2B1N_HUMAN,H2B2F_HUMAN,H2BFS_HUMAN	13944.6	1	6	12	65	0.00137	0.421	SwissProt_2019_02.fasta	mock_130m_qe4 (F040676)
Control	Control_n1	Histone H2B type 1-C/E/F/G/I OS=Homo sapiens OX=9606 GN=HIST1H2BC PE=1 SV=4	H2B1C_HUMAN,H2B1D_HUMAN,H2B1H_HUMAN,H2B1K_HUMAN,H2B1L_HUMAN,H2B1M_HUMAN,H2B1N_HUMAN,H2B2F_HUMAN,H2BFS_HUMAN	13944.6	1	6	12	65	0.00137	0.421	SwissProt_2019_02.fasta	mock_130m_qe4 (F040676)
Control	Control_n1	Histone H2B type 1-C/E/F/G/I OS=Homo sapiens OX=9606 GN=HIST1H2BC PE=1 SV=4	H2B1C_HUMAN,H2B1D_HUMAN,H2B1H_HUMAN,H2B1K_HUMAN,H2B1L_HUMAN,H2B1M_HUMAN,H2B1N_HUMAN,H2B2F_HUMAN,H2BFS_HUMAN	13944.6	1	6	12	65	0.00137	0.421	SwissProt_2019_02.fasta	mock_130m_qe4 (F040676)
Control	Control_n1	Histone H2B type 1-C/E/F/G/I OS=Homo sapiens OX=9606 GN=HIST1H2BC PE=1 SV=4	H2B1C_HUMAN,H2B1D_HUMAN,H2B1H_HUMAN,H2B1K_HUMAN,H2B1L_HUMAN,H2B1M_HUMAN,H2B1N_HUMAN,H2B2F_HUMAN,H2BFS_HUMAN	13944.6	1	6	12	65	0.00137	0.421	SwissProt_2019_02.fasta	mock_130m_qe4 (F040676)
Control	Control_n1	Histone H2B type 1-C/E/F/G/I OS=Homo sapiens OX=9606 GN=HIST1H2BC PE=1 SV=4	H2B1C_HUMAN,H2B1D_HUMAN,H2B1H_HUMAN,H2B1K_HUMAN,H2B1L_HUMAN,H2B1M_HUMAN,H2B1N_HUMAN,H2B2F_HUMAN,H2BFS_HUMAN	13944.6	1	6	12	65	0.00137	0.421	SwissProt_2019_02.fasta	mock_130m_qe4 (F040676)
Control	Control_n1	Histone H2B type 1-C/E/F/G/I OS=Homo sapiens OX=9606 GN=HIST1H2BC PE=1 SV=4	H2B1C_HUMAN,H2B1D_HUMAN,H2B1H_HUMAN,H2B1K_HUMAN,H2B1L_HUMAN,H2B1M_HUMAN,H2B1N_HUMAN,H2B2F_HUMAN,H2BFS_HUMAN	13944.6	1	6	12	65	0.00137	0.421	SwissProt_2019_02.fasta	mock_130m_qe4 (F040676)
Control	Control_n1	Histone H2B type 3-B OS=Homo sapiens OX=9606 GN=HIST3H2BB PE=1 SV=3	H2B3B_HUMAN	13908.6	1	2	2	3	6.31e-05	0.421	SwissProt_2019_02.fasta	mock_130m_qe4 (F040676)
Control	Control_n1	Histone H4 OS=Homo sapiens OX=9606 GN=HIST1H4A PE=1 SV=2	H4_HUMAN	11367.7	1	8	12	27	0.000568	0.534	SwissProt_2019_02.fasta	mock_130m_qe4 (F040676)
Control	Control_n1	Histone-binding protein RBBP7 OS=Homo sapiens OX=9606 GN=RBBP7 PE=1 SV=1	RBBP7_HUMAN	47820	1	4	4	4	8.41e-05	0.179	SwissProt_2019_02.fasta	mock_130m_qe4 (F040676)
Control	Control_n1	HIV Tat-specific factor 1 OS=Homo sapiens OX=9606 GN=HTATSF1 PE=1 SV=1	HTSF1_HUMAN	85854.6	1	14	17	24	0.000504	0.225	SwissProt_2019_02.fasta	mock_130m_qe4 (F040676)
Control	Control_n1	Hornerin OS=Homo sapiens OX=9606 GN=HRNR PE=1 SV=2	HORN_HUMAN	282373	1	8	11	11	0.000231	0.0498	SwissProt_2019_02.fasta	mock_130m_qe4 (F040676)
Control	Control_n1	Host cell factor 1 OS=Homo sapiens OX=9606 GN=HCFC1 PE=1 SV=2	HCFC1_HUMAN	208724	0.209	0	0	0	0	0	SwissProt_2019_02.fasta	mock_130m_qe4 (F040676)
Control	Control_n1	Hsp70-binding protein 1 OS=Homo sapiens OX=9606 GN=HSPBP1 PE=1 SV=2	HPBP1_HUMAN	39302.7	0.122	0	0	0	0	0	SwissProt_2019_02.fasta	mock_130m_qe4 (F040676)
Control	Control_n1	Hydroxysteroid dehydrogenase-like protein 2 OS=Homo sapiens OX=9606 GN=HSDL2 PE=1 SV=1	HSDL2_HUMAN	45396.6	0.336	0	0	0	0	0	SwissProt_2019_02.fasta	mock_130m_qe4 (F040676)
Control	Control_n1	Importin subunit alpha-1 OS=Homo sapiens OX=9606 GN=KPNA2 PE=1 SV=1	IMA1_HUMAN	57862.5	1	5	5	7	0.000147	0.136	SwissProt_2019_02.fasta	mock_130m_qe4 (F040676)
Control	Control_n1	Importin subunit alpha-7 OS=Homo sapiens OX=9606 GN=KPNA6 PE=1 SV=1	IMA7_HUMAN	60031	1	3	3	3	6.31e-05	0.0728	SwissProt_2019_02.fasta	mock_130m_qe4 (F040676)
Control	Control_n1	Importin subunit beta-1 OS=Homo sapiens OX=9606 GN=KPNB1 PE=1 SV=2	IMB1_HUMAN	97171.3	1	15	17	18	0.000378	0.21	SwissProt_2019_02.fasta	mock_130m_qe4 (F040676)
Control	Control_n1	Importin-4 OS=Homo sapiens OX=9606 GN=IPO4 PE=1 SV=2	IPO4_HUMAN	118719	1	4	4	4	8.41e-05	0.0583	SwissProt_2019_02.fasta	mock_130m_qe4 (F040676)
Control	Control_n1	Importin-5 OS=Homo sapiens OX=9606 GN=IPO5 PE=1 SV=4	IPO5_HUMAN	123632	1	11	11	11	0.000231	0.136	SwissProt_2019_02.fasta	mock_130m_qe4 (F040676)
Control	Control_n1	Importin-7 OS=Homo sapiens OX=9606 GN=IPO7 PE=1 SV=1	IPO7_HUMAN	119520	1	12	13	14	0.000294	0.152	SwissProt_2019_02.fasta	mock_130m_qe4 (F040676)
Control	Control_n1	Importin-8 OS=Homo sapiens OX=9606 GN=IPO8 PE=1 SV=2	IPO8_HUMAN	119942	0.074	0	0	0	0	0	SwissProt_2019_02.fasta	mock_130m_qe4 (F040676)
Control	Control_n1	Inactive hydroxysteroid dehydrogenase-like protein 1 OS=Homo sapiens OX=9606 GN=HSDL1 PE=1 SV=3	HSDL1_HUMAN	37003	1	3	3	3	6.31e-05	0.0879	SwissProt_2019_02.fasta	mock_130m_qe4 (F040676)
Control	Control_n1	Inhibitor of nuclear factor kappa-B kinase-interacting protein OS=Homo sapiens OX=9606 GN=IKBIP PE=1 SV=1	IKIP_HUMAN	39310.8	1	3	3	4	8.41e-05	0.0943	SwissProt_2019_02.fasta	mock_130m_qe4 (F040676)
Control	Control_n1	Inosine-5'-monophosphate dehydrogenase 2 OS=Homo sapiens OX=9606 GN=IMPDH2 PE=1 SV=2	IMDH2_HUMAN	55806.5	1	9	10	13	0.000273	0.255	SwissProt_2019_02.fasta	mock_130m_qe4 (F040676)
Control	Control_n1	Insulin receptor substrate 4 OS=Homo sapiens OX=9606 GN=IRS4 PE=1 SV=1	IRS4_HUMAN	133769	1	12	13	17	0.000357	0.129	SwissProt_2019_02.fasta	mock_130m_qe4 (F040676)
Control	Control_n1	Insulin-like growth factor 2 mRNA-binding protein 1 OS=Homo sapiens OX=9606 GN=IGF2BP1 PE=1 SV=2	IF2B1_HUMAN	63480.5	1	26	37	92	0.00193	0.51	SwissProt_2019_02.fasta	mock_130m_qe4 (F040676)
Control	Control_n1	Insulin-like growth factor 2 mRNA-binding protein 2 OS=Homo sapiens OX=9606 GN=IGF2BP2 PE=1 SV=2	IF2B2_HUMAN	66122.4	1	19	21	40	0.000841	0.432	SwissProt_2019_02.fasta	mock_130m_qe4 (F040676)
Control	Control_n1	Insulin-like growth factor 2 mRNA-binding protein 3 OS=Homo sapiens OX=9606 GN=IGF2BP3 PE=1 SV=2	IF2B3_HUMAN	63706	1	22	27	61	0.00128	0.494	SwissProt_2019_02.fasta	mock_130m_qe4 (F040676)
Control	Control_n1	Interferon-induced, double-stranded RNA-activated protein kinase OS=Homo sapiens OX=9606 GN=EIF2AK2 PE=1 SV=2	E2AK2_HUMAN	62097.1	1	8	8	9	0.000189	0.174	SwissProt_2019_02.fasta	mock_130m_qe4 (F040676)
Control	Control_n1	Interferon-inducible double-stranded RNA-dependent protein kinase activator A OS=Homo sapiens OX=9606 GN=PRKRA PE=1 SV=1	PRKRA_HUMAN	34405.2	1	8	10	14	0.000294	0.358	SwissProt_2019_02.fasta	mock_130m_qe4 (F040676)
Control	Control_n1	Interleukin enhancer-binding factor 2 OS=Homo sapiens OX=9606 GN=ILF2 PE=1 SV=2	ILF2_HUMAN	43062.7	1	20	34	116	0.00244	0.685	SwissProt_2019_02.fasta	mock_130m_qe4 (F040676)
Control	Control_n1	Interleukin enhancer-binding factor 3 OS=Homo sapiens OX=9606 GN=ILF3 PE=1 SV=3	ILF3_HUMAN	95338.9	1	35	47	176	0.0037	0.526	SwissProt_2019_02.fasta	mock_130m_qe4 (F040676)
Control	Control_n1	Isoleucine--tRNA ligase, cytoplasmic OS=Homo sapiens OX=9606 GN=IARS PE=1 SV=2	SYIC_HUMAN	144502	1	22	23	25	0.000525	0.232	SwissProt_2019_02.fasta	mock_130m_qe4 (F040676)
Control	Control_n1	Junction plakoglobin OS=Homo sapiens OX=9606 GN=JUP PE=1 SV=3	PLAK_HUMAN	81745.9	1	15	18	23	0.000483	0.242	SwissProt_2019_02.fasta	mock_130m_qe4 (F040676)
Control	Control_n1	Keratin, type I cuticular Ha1 OS=Homo sapiens OX=9606 GN=KRT31 PE=1 SV=3	K1H1_HUMAN	47236.8	1	3	3	3	6.31e-05	0.0817	SwissProt_2019_02.fasta	mock_130m_qe4 (F040676)
Control	Control_n1	Keratin, type I cytoskeletal 10 OS=Homo sapiens OX=9606 GN=KRT10 PE=1 SV=6	K1C10_HUMAN	58828.8	1	32	56	229	0.00481	0.522	SwissProt_2019_02.fasta	mock_130m_qe4 (F040676)
Control	Control_n1	Keratin, type I cytoskeletal 14 OS=Homo sapiens OX=9606 GN=KRT14 PE=1 SV=4	K1C14_HUMAN	51562.5	1	20	37	126	0.00265	0.612	SwissProt_2019_02.fasta	mock_130m_qe4 (F040676)
Control	Control_n1	Keratin, type I cytoskeletal 16 OS=Homo sapiens OX=9606 GN=KRT16 PE=1 SV=4	K1C16_HUMAN	51269	1	20	42	114	0.0024	0.603	SwissProt_2019_02.fasta	mock_130m_qe4 (F040676)
Control	Control_n1	Keratin, type I cytoskeletal 17 OS=Homo sapiens OX=9606 GN=KRT17 PE=1 SV=2	K1C17_HUMAN	48106.7	1	33	53	150	0.00315	0.627	SwissProt_2019_02.fasta	mock_130m_qe4 (F040676)
Control	Control_n1	Keratin, type I cytoskeletal 9 OS=Homo sapiens OX=9606 GN=KRT9 PE=1 SV=3	K1C9_HUMAN	62065.9	1	35	65	268	0.00563	0.631	SwissProt_2019_02.fasta	mock_130m_qe4 (F040676)
Control	Control_n1	Keratin, type II cytoskeletal 1 OS=Homo sapiens OX=9606 GN=KRT1 PE=1 SV=6	K2C1_HUMAN	66040.3	1	50	75	553	0.0116	0.596	SwissProt_2019_02.fasta	mock_130m_qe4 (F040676)
Control	Control_n1	Keratin, type II cytoskeletal 2 epidermal OS=Homo sapiens OX=9606 GN=KRT2 PE=1 SV=2	K22E_HUMAN	65433.9	1	33	47	87	0.00183	0.637	SwissProt_2019_02.fasta	mock_130m_qe4 (F040676)
Control	Control_n1	Keratin, type II cytoskeletal 5 OS=Homo sapiens OX=9606 GN=KRT5 PE=1 SV=3	K2C5_HUMAN	62379.6	1	19	23	48	0.00101	0.466	SwissProt_2019_02.fasta	mock_130m_qe4 (F040676)
Control	Control_n1	Keratin, type II cytoskeletal 6A OS=Homo sapiens OX=9606 GN=KRT6A PE=1 SV=3	K2C6A_HUMAN	60046.4	1	3	4	7	0.000147	0.502	SwissProt_2019_02.fasta	mock_130m_qe4 (F040676)
Control	Control_n1	Keratin, type II cytoskeletal 6B OS=Homo sapiens OX=9606 GN=KRT6B PE=1 SV=5	K2C6B_HUMAN	60068.6	1	2	2	4	8.41e-05	0.502	SwissProt_2019_02.fasta	mock_130m_qe4 (F040676)
Control	Control_n1	Keratin, type II cytoskeletal 6C OS=Homo sapiens OX=9606 GN=KRT6C PE=1 SV=3	K2C6C_HUMAN	60026.7	1	35	45	127	0.00267	0.502	SwissProt_2019_02.fasta	mock_130m_qe4 (F040676)
Control	Control_n1	Keratin, type II cytoskeletal 78 OS=Homo sapiens OX=9606 GN=KRT78 PE=1 SV=2	K2C78_HUMAN	56866.4	1	7	7	7	0.000147	0.194	SwissProt_2019_02.fasta	mock_130m_qe4 (F040676)
Control	Control_n1	Keratin, type II cytoskeletal 80 OS=Homo sapiens OX=9606 GN=KRT80 PE=1 SV=2	K2C80_HUMAN	50525.7	1	4	4	4	8.41e-05	0.142	SwissProt_2019_02.fasta	mock_130m_qe4 (F040676)
Control	Control_n1	KH domain-containing, RNA-binding, signal transduction-associated protein 1 OS=Homo sapiens OX=9606 GN=KHDRBS1 PE=1 SV=1	KHDR1_HUMAN	48228.2	1	8	9	14	0.000294	0.167	SwissProt_2019_02.fasta	mock_130m_qe4 (F040676)
Control	Control_n1	KH domain-containing, RNA-binding, signal transduction-associated protein 3 OS=Homo sapiens OX=9606 GN=KHDRBS3 PE=1 SV=1	KHDR3_HUMAN	38800.4	1	4	5	6	0.000126	0.171	SwissProt_2019_02.fasta	mock_130m_qe4 (F040676)
Control	Control_n1	Kinectin OS=Homo sapiens OX=9606 GN=KTN1 PE=1 SV=1	KTN1_HUMAN	156276	1	21	21	21	0.000441	0.201	SwissProt_2019_02.fasta	mock_130m_qe4 (F040676)
Control	Control_n1	Kinesin light chain 1 OS=Homo sapiens OX=9606 GN=KLC1 PE=1 SV=2	KLC1_HUMAN	65310.5	0.974	1	1	1	2.1e-05	0.0227	SwissProt_2019_02.fasta	mock_130m_qe4 (F040676)
Control	Control_n1	Kinesin-1 heavy chain OS=Homo sapiens OX=9606 GN=KIF5B PE=1 SV=1	KINH_HUMAN	109686	1	2	2	2	4.2e-05	0.0291	SwissProt_2019_02.fasta	mock_130m_qe4 (F040676)
Control	Control_n1	Kinesin-like protein KIF1B OS=Homo sapiens OX=9606 GN=KIF1B PE=1 SV=5	KIF1B_HUMAN	204480	1	2	2	2	4.2e-05	0.0121	SwissProt_2019_02.fasta	mock_130m_qe4 (F040676)
Control	Control_n1	Kinesin-like protein KIF2A OS=Homo sapiens OX=9606 GN=KIF2A PE=1 SV=3	KIF2A_HUMAN	79955.6	0.998	1	1	1	2.1e-05	0.0113	SwissProt_2019_02.fasta	mock_130m_qe4 (F040676)
Control	Control_n1	Kinesin-like protein KIF3A OS=Homo sapiens OX=9606 GN=KIF3A PE=1 SV=4	KIF3A_HUMAN	80043.3	1	2	2	2	4.2e-05	0.0315	SwissProt_2019_02.fasta	mock_130m_qe4 (F040676)
Control	Control_n1	KRR1 small subunit processome component homolog OS=Homo sapiens OX=9606 GN=KRR1 PE=1 SV=4	KRR1_HUMAN	43667.1	1	5	5	8	0.000168	0.176	SwissProt_2019_02.fasta	mock_130m_qe4 (F040676)
Control	Control_n1	Lamina-associated polypeptide 2, isoforms beta/gamma OS=Homo sapiens OX=9606 GN=TMPO PE=1 SV=2	LAP2B_HUMAN	50671.4	1	3	3	3	6.31e-05	0.112	SwissProt_2019_02.fasta	mock_130m_qe4 (F040676)
Control	Control_n1	Lamin-B1 OS=Homo sapiens OX=9606 GN=LMNB1 PE=1 SV=2	LMNB1_HUMAN	66409.6	1	5	5	5	0.000105	0.0887	SwissProt_2019_02.fasta	mock_130m_qe4 (F040676)
Control	Control_n1	La-related protein 1 OS=Homo sapiens OX=9606 GN=LARP1 PE=1 SV=2	LARP1_HUMAN	123513	1	9	9	10	0.00021	0.0976	SwissProt_2019_02.fasta	mock_130m_qe4 (F040676)
Control	Control_n1	La-related protein 7 OS=Homo sapiens OX=9606 GN=LARP7 PE=1 SV=1	LARP7_HUMAN	66900.6	1	4	5	5	0.000105	0.0825	SwissProt_2019_02.fasta	mock_130m_qe4 (F040676)
Control	Control_n1	Large subunit GTPase 1 homolog OS=Homo sapiens OX=9606 GN=LSG1 PE=1 SV=2	LSG1_HUMAN	75226.1	1	8	8	10	0.00021	0.15	SwissProt_2019_02.fasta	mock_130m_qe4 (F040676)
Control	Control_n1	Lariat debranching enzyme OS=Homo sapiens OX=9606 GN=DBR1 PE=1 SV=2	DBR1_HUMAN	61556.1	1	4	4	5	0.000105	0.0919	SwissProt_2019_02.fasta	mock_130m_qe4 (F040676)
Control	Control_n1	Lethal(2) giant larvae protein homolog 1 OS=Homo sapiens OX=9606 GN=LLGL1 PE=1 SV=3	L2GL1_HUMAN	115418	1	2	2	2	4.2e-05	0.0348	SwissProt_2019_02.fasta	mock_130m_qe4 (F040676)
Control	Control_n1	Leucine-rich PPR motif-containing protein, mitochondrial OS=Homo sapiens OX=9606 GN=LRPPRC PE=1 SV=3	LPPRC_HUMAN	157912	1	15	16	17	0.000357	0.15	SwissProt_2019_02.fasta	mock_130m_qe4 (F040676)
Control	Control_n1	Leucine-rich repeat and WD repeat-containing protein 1 OS=Homo sapiens OX=9606 GN=LRWD1 PE=1 SV=2	LRWD1_HUMAN	70861	1	3	3	3	6.31e-05	0.0649	SwissProt_2019_02.fasta	mock_130m_qe4 (F040676)
Control	Control_n1	Leucine-rich repeat-containing protein 47 OS=Homo sapiens OX=9606 GN=LRRC47 PE=1 SV=1	LRC47_HUMAN	63474.8	1	2	2	2	4.2e-05	0.0617	SwissProt_2019_02.fasta	mock_130m_qe4 (F040676)
Control	Control_n1	Leucine-rich repeat-containing protein 59 OS=Homo sapiens OX=9606 GN=LRRC59 PE=1 SV=1	LRC59_HUMAN	34931.4	1	13	19	42	0.000883	0.485	SwissProt_2019_02.fasta	mock_130m_qe4 (F040676)
Control	Control_n1	Leucine--tRNA ligase, cytoplasmic OS=Homo sapiens OX=9606 GN=LARS PE=1 SV=2	SYLC_HUMAN	134471	1	4	4	4	8.41e-05	0.0578	SwissProt_2019_02.fasta	mock_130m_qe4 (F040676)
Control	Control_n1	LINE-1 retrotransposable element ORF1 protein OS=Homo sapiens OX=9606 GN=L1RE1 PE=1 SV=1	LORF1_HUMAN	40057.2	1	6	6	8	0.000168	0.219	SwissProt_2019_02.fasta	mock_130m_qe4 (F040676)
Control	Control_n1	Lipase maturation factor 2 OS=Homo sapiens OX=9606 GN=LMF2 PE=1 SV=2	LMF2_HUMAN	79699.5	1	3	3	3	6.31e-05	0.0537	SwissProt_2019_02.fasta	mock_130m_qe4 (F040676)
Control	Control_n1	L-lactate dehydrogenase B chain OS=Homo sapiens OX=9606 GN=LDHB PE=1 SV=2	LDHB_HUMAN	36638.6	0.923	1	1	1	2.1e-05	0.0479	SwissProt_2019_02.fasta	mock_130m_qe4 (F040676)
Control	Control_n1	Lon protease homolog, mitochondrial OS=Homo sapiens OX=9606 GN=LONP1 PE=1 SV=2	LONM_HUMAN	106491	0.95	1	1	1	2.1e-05	0.0115	SwissProt_2019_02.fasta	mock_130m_qe4 (F040676)
Control	Control_n1	Long-chain fatty acid transport protein 4 OS=Homo sapiens OX=9606 GN=SLC27A4 PE=1 SV=1	S27A4_HUMAN	72066.4	1	6	6	6	0.000126	0.115	SwissProt_2019_02.fasta	mock_130m_qe4 (F040676)
Control	Control_n1	Long-chain-fatty-acid--CoA ligase 1 OS=Homo sapiens OX=9606 GN=ACSL1 PE=1 SV=1	ACSL1_HUMAN	77945.1	0.502	1	1	1	2.1e-05	0.0172	SwissProt_2019_02.fasta	mock_130m_qe4 (F040676)
Control	Control_n1	Long-chain-fatty-acid--CoA ligase 3 OS=Homo sapiens OX=9606 GN=ACSL3 PE=1 SV=3	ACSL3_HUMAN	80423.1	1	8	8	8	0.000168	0.171	SwissProt_2019_02.fasta	mock_130m_qe4 (F040676)
Control	Control_n1	Long-chain-fatty-acid--CoA ligase 4 OS=Homo sapiens OX=9606 GN=ACSL4 PE=1 SV=2	ACSL4_HUMAN	79191.5	1	4	4	4	8.41e-05	0.09	SwissProt_2019_02.fasta	mock_130m_qe4 (F040676)
Control	Control_n1	Luc7-like protein 3 OS=Homo sapiens OX=9606 GN=LUC7L3 PE=1 SV=2	LC7L3_HUMAN	51467.1	1	5	5	5	0.000105	0.178	SwissProt_2019_02.fasta	mock_130m_qe4 (F040676)
Control	Control_n1	Lupus La protein OS=Homo sapiens OX=9606 GN=SSB PE=1 SV=2	LA_HUMAN	46839	1	17	21	33	0.000694	0.407	SwissProt_2019_02.fasta	mock_130m_qe4 (F040676)
Control	Control_n1	Lysine--tRNA ligase OS=Homo sapiens OX=9606 GN=KARS PE=1 SV=3	SYK_HUMAN	68050.4	1	15	17	24	0.000504	0.323	SwissProt_2019_02.fasta	mock_130m_qe4 (F040676)
Control	Control_n1	Lysophosphatidylcholine acyltransferase 1 OS=Homo sapiens OX=9606 GN=LPCAT1 PE=1 SV=2	PCAT1_HUMAN	59152.9	1	4	5	7	0.000147	0.103	SwissProt_2019_02.fasta	mock_130m_qe4 (F040676)
Control	Control_n1	Magnesium transporter protein 1 OS=Homo sapiens OX=9606 GN=MAGT1 PE=1 SV=1	MAGT1_HUMAN	38037	1	2	2	2	4.2e-05	0.0716	SwissProt_2019_02.fasta	mock_130m_qe4 (F040676)
Control	Control_n1	Malectin OS=Homo sapiens OX=9606 GN=MLEC PE=1 SV=1	MLEC_HUMAN	32234.1	0.987	0	0	0	0	0	SwissProt_2019_02.fasta	mock_130m_qe4 (F040676)
Control	Control_n1	Mannosyl-oligosaccharide glucosidase OS=Homo sapiens OX=9606 GN=MOGS PE=1 SV=5	MOGS_HUMAN	91919.1	1	13	15	19	0.000399	0.227	SwissProt_2019_02.fasta	mock_130m_qe4 (F040676)
Control	Control_n1	Matrin-3 OS=Homo sapiens OX=9606 GN=MATR3 PE=1 SV=2	MATR3_HUMAN	94626.7	1	20	28	45	0.000946	0.348	SwissProt_2019_02.fasta	mock_130m_qe4 (F040676)
Control	Control_n1	Melanoma-associated antigen D2 OS=Homo sapiens OX=9606 GN=MAGED2 PE=1 SV=2	MAGD2_HUMAN	64956	1	4	5	6	0.000126	0.0891	SwissProt_2019_02.fasta	mock_130m_qe4 (F040676)
Control	Control_n1	Membrane-associated progesterone receptor component 1 OS=Homo sapiens OX=9606 GN=PGRMC1 PE=1 SV=3	PGRC1_HUMAN	21672.2	0.999	1	1	1	2.1e-05	0.041	SwissProt_2019_02.fasta	mock_130m_qe4 (F040676)
Control	Control_n1	Metalloproteinase inhibitor 3 OS=Homo sapiens OX=9606 GN=TIMP3 PE=1 SV=2	TIMP3_HUMAN	24145.5	1	3	3	3	6.31e-05	0.147	SwissProt_2019_02.fasta	mock_130m_qe4 (F040676)
Control	Control_n1	Metastasis-associated protein MTA1 OS=Homo sapiens OX=9606 GN=MTA1 PE=1 SV=2	MTA1_HUMAN,MTA3_HUMAN	67505.2	0.085	0	0	0	0	0	SwissProt_2019_02.fasta	mock_130m_qe4 (F040676)
Control	Control_n1	Metastasis-associated protein MTA1 OS=Homo sapiens OX=9606 GN=MTA1 PE=1 SV=2	MTA1_HUMAN,MTA3_HUMAN	67505.2	0.085	0	0	0	0	0	SwissProt_2019_02.fasta	mock_130m_qe4 (F040676)
Control	Control_n1	Metaxin-2 OS=Homo sapiens OX=9606 GN=MTX2 PE=1 SV=1	MTX2_HUMAN	29763.3	0.315	0	0	0	0	0	SwissProt_2019_02.fasta	mock_130m_qe4 (F040676)
Control	Control_n1	Methionine aminopeptidase 2 OS=Homo sapiens OX=9606 GN=METAP2 PE=1 SV=1	MAP2_HUMAN	52892.3	1	2	2	2	4.2e-05	0.0858	SwissProt_2019_02.fasta	mock_130m_qe4 (F040676)
Control	Control_n1	Methionine--tRNA ligase, cytoplasmic OS=Homo sapiens OX=9606 GN=MARS PE=1 SV=2	SYMC_HUMAN	101118	1	4	5	5	0.000105	0.0556	SwissProt_2019_02.fasta	mock_130m_qe4 (F040676)
Control	Control_n1	Methyl-CpG-binding domain protein 3 OS=Homo sapiens OX=9606 GN=MBD3 PE=1 SV=1	MBD3_HUMAN	32844.4	1	2	2	2	4.2e-05	0.055	SwissProt_2019_02.fasta	mock_130m_qe4 (F040676)
Control	Control_n1	Methylosome protein 50 OS=Homo sapiens OX=9606 GN=WDR77 PE=1 SV=1	MEP50_HUMAN	36723.2	1	1	1	1	2.1e-05	0.0351	SwissProt_2019_02.fasta	mock_130m_qe4 (F040676)
Control	Control_n1	Methyltransferase-like protein 17, mitochondrial OS=Homo sapiens OX=9606 GN=METTL17 PE=1 SV=1	MET17_HUMAN	50733.7	1	1	1	1	2.1e-05	0.0219	SwissProt_2019_02.fasta	mock_130m_qe4 (F040676)
Control	Control_n1	MICOS complex subunit MIC19 OS=Homo sapiens OX=9606 GN=CHCHD3 PE=1 SV=1	MIC19_HUMAN	26152.5	0.241	0	0	0	0	0	SwissProt_2019_02.fasta	mock_130m_qe4 (F040676)
Control	Control_n1	MICOS complex subunit MIC60 OS=Homo sapiens OX=9606 GN=IMMT PE=1 SV=1	MIC60_HUMAN	83679	1	14	16	16	0.000336	0.237	SwissProt_2019_02.fasta	mock_130m_qe4 (F040676)
Control	Control_n1	Microsomal glutathione S-transferase 1 OS=Homo sapiens OX=9606 GN=MGST1 PE=1 SV=1	MGST1_HUMAN	17599.8	1	4	5	5	0.000105	0.271	SwissProt_2019_02.fasta	mock_130m_qe4 (F040676)
Control	Control_n1	Microsomal glutathione S-transferase 3 OS=Homo sapiens OX=9606 GN=MGST3 PE=1 SV=1	MGST3_HUMAN	16516.6	1	2	2	3	6.31e-05	0.178	SwissProt_2019_02.fasta	mock_130m_qe4 (F040676)
Control	Control_n1	Microtubule-actin cross-linking factor 1, isoforms 1/2/3/5 OS=Homo sapiens OX=9606 GN=MACF1 PE=1 SV=4	MACF1_HUMAN	838314	0.996	1	1	1	2.1e-05	0.00244	SwissProt_2019_02.fasta	mock_130m_qe4 (F040676)
Control	Control_n1	Microtubule-associated protein 1B OS=Homo sapiens OX=9606 GN=MAP1B PE=1 SV=2	MAP1B_HUMAN	270634	0.606	1	1	1	2.1e-05	0.00851	SwissProt_2019_02.fasta	mock_130m_qe4 (F040676)
Control	Control_n1	Midasin OS=Homo sapiens OX=9606 GN=MDN1 PE=1 SV=2	MDN1_HUMAN	632826	1	43	45	52	0.00109	0.101	SwissProt_2019_02.fasta	mock_130m_qe4 (F040676)
Control	Control_n1	Minor histocompatibility antigen H13 OS=Homo sapiens OX=9606 GN=HM13 PE=1 SV=1	HM13_HUMAN	41490.9	0.999	1	1	1	2.1e-05	0.0318	SwissProt_2019_02.fasta	mock_130m_qe4 (F040676)
Control	Control_n1	Mitochondrial 2-oxoglutarate/malate carrier protein OS=Homo sapiens OX=9606 GN=SLC25A11 PE=1 SV=3	M2OM_HUMAN	34063.2	1	14	16	30	0.000631	0.519	SwissProt_2019_02.fasta	mock_130m_qe4 (F040676)
Control	Control_n1	Mitochondrial carrier homolog 1 OS=Homo sapiens OX=9606 GN=MTCH1 PE=1 SV=1	MTCH1_HUMAN	41544.8	1	4	4	4	8.41e-05	0.113	SwissProt_2019_02.fasta	mock_130m_qe4 (F040676)
Control	Control_n1	Mitochondrial carrier homolog 2 OS=Homo sapiens OX=9606 GN=MTCH2 PE=1 SV=1	MTCH2_HUMAN	33331.6	1	3	3	4	8.41e-05	0.135	SwissProt_2019_02.fasta	mock_130m_qe4 (F040676)
Control	Control_n1	Mitochondrial dicarboxylate carrier OS=Homo sapiens OX=9606 GN=SLC25A10 PE=1 SV=2	DIC_HUMAN	31282.7	1	7	9	11	0.000231	0.314	SwissProt_2019_02.fasta	mock_130m_qe4 (F040676)
Control	Control_n1	Mitochondrial glutamate carrier 1 OS=Homo sapiens OX=9606 GN=SLC25A22 PE=1 SV=1	GHC1_HUMAN	34471.2	1	2	2	2	4.2e-05	0.065	SwissProt_2019_02.fasta	mock_130m_qe4 (F040676)
Control	Control_n1	Mitochondrial import inner membrane translocase subunit Tim17-B OS=Homo sapiens OX=9606 GN=TIMM17B PE=1 SV=1	TI17B_HUMAN	18273.5	1	2	2	2	4.2e-05	0.262	SwissProt_2019_02.fasta	mock_130m_qe4 (F040676)
Control	Control_n1	Mitochondrial import inner membrane translocase subunit Tim21 OS=Homo sapiens OX=9606 GN=TIMM21 PE=1 SV=1	TIM21_HUMAN	28202.9	1	1	1	1	2.1e-05	0.0444	SwissProt_2019_02.fasta	mock_130m_qe4 (F040676)
Control	Control_n1	Mitochondrial import inner membrane translocase subunit TIM44 OS=Homo sapiens OX=9606 GN=TIMM44 PE=1 SV=2	TIM44_HUMAN	51357.1	1	4	4	5	0.000105	0.113	SwissProt_2019_02.fasta	mock_130m_qe4 (F040676)
Control	Control_n1	Mitochondrial import inner membrane translocase subunit TIM50 OS=Homo sapiens OX=9606 GN=TIMM50 PE=1 SV=2	TIM50_HUMAN	39647.5	1	4	4	7	0.000147	0.153	SwissProt_2019_02.fasta	mock_130m_qe4 (F040676)
Control	Control_n1	Mitochondrial import receptor subunit TOM20 homolog OS=Homo sapiens OX=9606 GN=TOMM20 PE=1 SV=1	TOM20_HUMAN	16298.4	1	3	3	3	6.31e-05	0.31	SwissProt_2019_02.fasta	mock_130m_qe4 (F040676)
Control	Control_n1	Mitochondrial import receptor subunit TOM40 homolog OS=Homo sapiens OX=9606 GN=TOMM40 PE=1 SV=1	TOM40_HUMAN	37893.2	1	2	3	3	6.31e-05	0.0831	SwissProt_2019_02.fasta	mock_130m_qe4 (F040676)
Control	Control_n1	Mitochondrial import receptor subunit TOM70 OS=Homo sapiens OX=9606 GN=TOMM70 PE=1 SV=1	TOM70_HUMAN	67457.2	1	2	2	2	4.2e-05	0.0411	SwissProt_2019_02.fasta	mock_130m_qe4 (F040676)
Control	Control_n1	Mitochondrial proton/calcium exchanger protein OS=Homo sapiens OX=9606 GN=LETM1 PE=1 SV=1	LETM1_HUMAN	83355.9	1	4	4	4	8.41e-05	0.0568	SwissProt_2019_02.fasta	mock_130m_qe4 (F040676)
Control	Control_n1	Mitochondrial Rho GTPase 1 OS=Homo sapiens OX=9606 GN=RHOT1 PE=1 SV=2	MIRO1_HUMAN	70785.9	1	8	9	11	0.000231	0.16	SwissProt_2019_02.fasta	mock_130m_qe4 (F040676)
Control	Control_n1	Mitochondrial ribonuclease P catalytic subunit OS=Homo sapiens OX=9606 GN=KIAA0391 PE=1 SV=2	MRPP3_HUMAN	67317.7	0.997	1	1	1	2.1e-05	0.0154	SwissProt_2019_02.fasta	mock_130m_qe4 (F040676)
Control	Control_n1	Mitochondrial ribosome-associated GTPase 1 OS=Homo sapiens OX=9606 GN=MTG1 PE=1 SV=2	MTG1_HUMAN	37237.2	1	4	4	4	8.41e-05	0.165	SwissProt_2019_02.fasta	mock_130m_qe4 (F040676)
Control	Control_n1	Mitochondrial thiamine pyrophosphate carrier OS=Homo sapiens OX=9606 GN=SLC25A19 PE=1 SV=1	TPC_HUMAN	35511.7	0.894	1	1	1	2.1e-05	0.025	SwissProt_2019_02.fasta	mock_130m_qe4 (F040676)
Control	Control_n1	Mitofusin-2 OS=Homo sapiens OX=9606 GN=MFN2 PE=1 SV=3	MFN2_HUMAN	86402.6	0.657	1	1	1	2.1e-05	0.0159	SwissProt_2019_02.fasta	mock_130m_qe4 (F040676)
Control	Control_n1	Mitogen-activated protein kinase kinase kinase kinase 4 OS=Homo sapiens OX=9606 GN=MAP4K4 PE=1 SV=2	M4K4_HUMAN	142101	1	2	2	2	4.2e-05	0.025	SwissProt_2019_02.fasta	mock_130m_qe4 (F040676)
Control	Control_n1	Mitotic checkpoint protein BUB3 OS=Homo sapiens OX=9606 GN=BUB3 PE=1 SV=1	BUB3_HUMAN	37154.7	1	4	4	4	8.41e-05	0.162	SwissProt_2019_02.fasta	mock_130m_qe4 (F040676)
Control	Control_n1	MKI67 FHA domain-interacting nucleolar phosphoprotein OS=Homo sapiens OX=9606 GN=NIFK PE=1 SV=1	MK67I_HUMAN	34222.9	1	6	7	7	0.000147	0.225	SwissProt_2019_02.fasta	mock_130m_qe4 (F040676)
Control	Control_n1	Monoacylglycerol lipase ABHD12 OS=Homo sapiens OX=9606 GN=ABHD12 PE=1 SV=2	ABD12_HUMAN	45098.1	1	2	2	2	4.2e-05	0.0402	SwissProt_2019_02.fasta	mock_130m_qe4 (F040676)
Control	Control_n1	Monocarboxylate transporter 1 OS=Homo sapiens OX=9606 GN=SLC16A1 PE=1 SV=3	MOT1_HUMAN	53946	0.99	0	0	0	0	0	SwissProt_2019_02.fasta	mock_130m_qe4 (F040676)
Control	Control_n1	Mortality factor 4-like protein 2 OS=Homo sapiens OX=9606 GN=MORF4L2 PE=1 SV=1	MO4L2_HUMAN	32308.7	1	4	4	4	8.41e-05	0.177	SwissProt_2019_02.fasta	mock_130m_qe4 (F040676)
Control	Control_n1	mRNA cap guanine-N7 methyltransferase OS=Homo sapiens OX=9606 GN=RNMT PE=1 SV=1	MCES_HUMAN	54845.6	1	2	2	2	4.2e-05	0.0441	SwissProt_2019_02.fasta	mock_130m_qe4 (F040676)
Control	Control_n1	mRNA turnover protein 4 homolog OS=Homo sapiens OX=9606 GN=MRTO4 PE=1 SV=2	MRT4_HUMAN	27561.3	1	8	9	12	0.000252	0.418	SwissProt_2019_02.fasta	mock_130m_qe4 (F040676)
Control	Control_n1	Multifunctional protein ADE2 OS=Homo sapiens OX=9606 GN=PAICS PE=1 SV=3	PUR6_HUMAN	47080	1	3	3	3	6.31e-05	0.118	SwissProt_2019_02.fasta	mock_130m_qe4 (F040676)
Control	Control_n1	Myb-binding protein 1A OS=Homo sapiens OX=9606 GN=MYBBP1A PE=1 SV=2	MBB1A_HUMAN	148858	1	18	19	23	0.000483	0.193	SwissProt_2019_02.fasta	mock_130m_qe4 (F040676)
Control	Control_n1	Myelin expression factor 2 OS=Homo sapiens OX=9606 GN=MYEF2 PE=1 SV=3	MYEF2_HUMAN	64123.6	0.253	0	0	0	0	0	SwissProt_2019_02.fasta	mock_130m_qe4 (F040676)
Control	Control_n1	Myosin light polypeptide 6 OS=Homo sapiens OX=9606 GN=MYL6 PE=1 SV=2	MYL6_HUMAN	16929.8	1	5	5	6	0.000126	0.397	SwissProt_2019_02.fasta	mock_130m_qe4 (F040676)
Control	Control_n1	Myosin regulatory light chain 12A OS=Homo sapiens OX=9606 GN=MYL12A PE=1 SV=2	ML12A_HUMAN,ML12B_HUMAN	19780.3	1	6	8	8	0.000168	0.45	SwissProt_2019_02.fasta	mock_130m_qe4 (F040676)
Control	Control_n1	Myosin regulatory light chain 12A OS=Homo sapiens OX=9606 GN=MYL12A PE=1 SV=2	ML12A_HUMAN,ML12B_HUMAN	19780.3	1	6	8	8	0.000168	0.45	SwissProt_2019_02.fasta	mock_130m_qe4 (F040676)
Control	Control_n1	Myosin-10 OS=Homo sapiens OX=9606 GN=MYH10 PE=1 SV=3	MYH10_HUMAN	229005	1	10	11	11	0.000231	0.105	SwissProt_2019_02.fasta	mock_130m_qe4 (F040676)
Control	Control_n1	Myosin-9 OS=Homo sapiens OX=9606 GN=MYH9 PE=1 SV=4	MYH9_HUMAN	226538	1	35	42	48	0.00101	0.244	SwissProt_2019_02.fasta	mock_130m_qe4 (F040676)
Control	Control_n1	N-acylneuraminate cytidylyltransferase OS=Homo sapiens OX=9606 GN=CMAS PE=1 SV=2	NEUA_HUMAN	48379.6	1	6	6	6	0.000126	0.189	SwissProt_2019_02.fasta	mock_130m_qe4 (F040676)
Control	Control_n1	NADH dehydrogenase [ubiquinone] 1 alpha subcomplex subunit 10, mitochondrial OS=Homo sapiens OX=9606 GN=NDUFA10 PE=1 SV=1	NDUAA_HUMAN	40751.7	1	1	2	3	6.31e-05	0.062	SwissProt_2019_02.fasta	mock_130m_qe4 (F040676)
Control	Control_n1	NADH dehydrogenase [ubiquinone] 1 alpha subcomplex subunit 11 OS=Homo sapiens OX=9606 GN=NDUFA11 PE=1 SV=3	NDUAB_HUMAN	14852.1	1	4	4	5	0.000105	0.411	SwissProt_2019_02.fasta	mock_130m_qe4 (F040676)
Control	Control_n1	NADH dehydrogenase [ubiquinone] 1 alpha subcomplex subunit 6 OS=Homo sapiens OX=9606 GN=NDUFA6 PE=1 SV=4	NDUA6_HUMAN	15136.4	0.998	1	1	1	2.1e-05	0.0625	SwissProt_2019_02.fasta	mock_130m_qe4 (F040676)
Control	Control_n1	NADH dehydrogenase [ubiquinone] 1 alpha subcomplex subunit 9, mitochondrial OS=Homo sapiens OX=9606 GN=NDUFA9 PE=1 SV=2	NDUA9_HUMAN	42510.1	1	3	3	3	6.31e-05	0.111	SwissProt_2019_02.fasta	mock_130m_qe4 (F040676)
Control	Control_n1	NADH dehydrogenase [ubiquinone] 1 beta subcomplex subunit 10 OS=Homo sapiens OX=9606 GN=NDUFB10 PE=1 SV=3	NDUBA_HUMAN	20776.7	1	1	1	1	2.1e-05	0.0814	SwissProt_2019_02.fasta	mock_130m_qe4 (F040676)
Control	Control_n1	NADH dehydrogenase [ubiquinone] flavoprotein 1, mitochondrial OS=Homo sapiens OX=9606 GN=NDUFV1 PE=1 SV=4	NDUV1_HUMAN	50817.8	0.993	1	1	1	2.1e-05	0.0216	SwissProt_2019_02.fasta	mock_130m_qe4 (F040676)
Control	Control_n1	NADH dehydrogenase [ubiquinone] flavoprotein 2, mitochondrial OS=Homo sapiens OX=9606 GN=NDUFV2 PE=1 SV=2	NDUV2_HUMAN	27391.8	1	2	2	2	4.2e-05	0.0843	SwissProt_2019_02.fasta	mock_130m_qe4 (F040676)
Control	Control_n1	NADH dehydrogenase [ubiquinone] iron-sulfur protein 3, mitochondrial OS=Homo sapiens OX=9606 GN=NDUFS3 PE=1 SV=1	NDUS3_HUMAN	30241.7	1	2	2	2	4.2e-05	0.0909	SwissProt_2019_02.fasta	mock_130m_qe4 (F040676)
Control	Control_n1	NADH dehydrogenase [ubiquinone] iron-sulfur protein 7, mitochondrial OS=Homo sapiens OX=9606 GN=NDUFS7 PE=1 SV=3	NDUS7_HUMAN	23563.5	1	2	2	3	6.31e-05	0.108	SwissProt_2019_02.fasta	mock_130m_qe4 (F040676)
Control	Control_n1	NADH dehydrogenase [ubiquinone] iron-sulfur protein 8, mitochondrial OS=Homo sapiens OX=9606 GN=NDUFS8 PE=1 SV=1	NDUS8_HUMAN	23705.9	0.722	1	1	1	2.1e-05	0.0429	SwissProt_2019_02.fasta	mock_130m_qe4 (F040676)
Control	Control_n1	NADH-cytochrome b5 reductase 1 OS=Homo sapiens OX=9606 GN=CYB5R1 PE=1 SV=1	NB5R1_HUMAN	34096.1	1	7	9	11	0.000231	0.275	SwissProt_2019_02.fasta	mock_130m_qe4 (F040676)
Control	Control_n1	NADH-ubiquinone oxidoreductase 75 kDa subunit, mitochondrial OS=Homo sapiens OX=9606 GN=NDUFS1 PE=1 SV=3	NDUS1_HUMAN	79468.5	1	5	5	5	0.000105	0.0908	SwissProt_2019_02.fasta	mock_130m_qe4 (F040676)
Control	Control_n1	N-alpha-acetyltransferase 15, NatA auxiliary subunit OS=Homo sapiens OX=9606 GN=NAA15 PE=1 SV=1	NAA15_HUMAN	101278	1	3	3	3	6.31e-05	0.0508	SwissProt_2019_02.fasta	mock_130m_qe4 (F040676)
Control	Control_n1	Nascent polypeptide-associated complex subunit alpha, muscle-specific form OS=Homo sapiens OX=9606 GN=NACA PE=1 SV=1	NACAM_HUMAN,NACA_HUMAN	23383.3	1	4	6	8	0.000168	0.0265	SwissProt_2019_02.fasta	mock_130m_qe4 (F040676)
Control	Control_n1	Nascent polypeptide-associated complex subunit alpha, muscle-specific form OS=Homo sapiens OX=9606 GN=NACA PE=1 SV=1	NACAM_HUMAN,NACA_HUMAN	23383.3	1	4	6	8	0.000168	0.0265	SwissProt_2019_02.fasta	mock_130m_qe4 (F040676)
Control	Control_n1	Nck-associated protein 1 OS=Homo sapiens OX=9606 GN=NCKAP1 PE=1 SV=1	NCKP1_HUMAN	128795	0.986	0	0	0	0	0	SwissProt_2019_02.fasta	mock_130m_qe4 (F040676)
Control	Control_n1	Negative elongation factor B OS=Homo sapiens OX=9606 GN=NELFB PE=1 SV=1	NELFB_HUMAN	65699.5	0.95	1	1	2	4.2e-05	0.0172	SwissProt_2019_02.fasta	mock_130m_qe4 (F040676)
Control	Control_n1	Neuroguidin OS=Homo sapiens OX=9606 GN=NGDN PE=1 SV=1	NGDN_HUMAN	35894.9	0.999	2	2	2	4.2e-05	0.0889	SwissProt_2019_02.fasta	mock_130m_qe4 (F040676)
Control	Control_n1	Neuropathy target esterase OS=Homo sapiens OX=9606 GN=PNPLA6 PE=1 SV=3	PLPL6_HUMAN	150956	1	3	3	3	6.31e-05	0.0327	SwissProt_2019_02.fasta	mock_130m_qe4 (F040676)
Control	Control_n1	NHP2-like protein 1 OS=Homo sapiens OX=9606 GN=SNU13 PE=1 SV=3	NH2L1_HUMAN	14173.8	1	2	2	2	4.2e-05	0.188	SwissProt_2019_02.fasta	mock_130m_qe4 (F040676)
Control	Control_n1	Nicalin OS=Homo sapiens OX=9606 GN=NCLN PE=1 SV=2	NCLN_HUMAN	62974.7	1	2	2	2	4.2e-05	0.048	SwissProt_2019_02.fasta	mock_130m_qe4 (F040676)
Control	Control_n1	Nitric oxide-associated protein 1 OS=Homo sapiens OX=9606 GN=NOA1 PE=1 SV=2	NOA1_HUMAN	78459.4	1	2	2	2	4.2e-05	0.0387	SwissProt_2019_02.fasta	mock_130m_qe4 (F040676)
Control	Control_n1	Non-POU domain-containing octamer-binding protein OS=Homo sapiens OX=9606 GN=NONO PE=1 SV=4	NONO_HUMAN	54231.6	1	5	5	6	0.000126	0.14	SwissProt_2019_02.fasta	mock_130m_qe4 (F040676)
Control	Control_n1	N-terminal kinase-like protein OS=Homo sapiens OX=9606 GN=SCYL1 PE=1 SV=1	SCYL1_HUMAN	89631.9	1	2	2	2	4.2e-05	0.0272	SwissProt_2019_02.fasta	mock_130m_qe4 (F040676)
Control	Control_n1	Nuclear cap-binding protein subunit 1 OS=Homo sapiens OX=9606 GN=NCBP1 PE=1 SV=1	NCBP1_HUMAN	91841.1	1	11	12	13	0.000273	0.186	SwissProt_2019_02.fasta	mock_130m_qe4 (F040676)
Control	Control_n1	Nuclear cap-binding protein subunit 2 OS=Homo sapiens OX=9606 GN=NCBP2 PE=1 SV=1	NCBP2_HUMAN	18002	1	2	2	2	4.2e-05	0.122	SwissProt_2019_02.fasta	mock_130m_qe4 (F040676)
Control	Control_n1	Nuclear export mediator factor NEMF OS=Homo sapiens OX=9606 GN=NEMF PE=1 SV=4	NEMF_HUMAN	122958	1	12	12	14	0.000294	0.125	SwissProt_2019_02.fasta	mock_130m_qe4 (F040676)
Control	Control_n1	Nuclear migration protein nudC OS=Homo sapiens OX=9606 GN=NUDC PE=1 SV=1	NUDC_HUMAN	38243.7	1	6	6	6	0.000126	0.187	SwissProt_2019_02.fasta	mock_130m_qe4 (F040676)
Control	Control_n1	Nuclear pore complex protein Nup107 OS=Homo sapiens OX=9606 GN=NUP107 PE=1 SV=1	NU107_HUMAN	106377	0.806	0	0	0	0	0	SwissProt_2019_02.fasta	mock_130m_qe4 (F040676)
Control	Control_n1	Nuclear pore complex protein Nup155 OS=Homo sapiens OX=9606 GN=NUP155 PE=1 SV=1	NU155_HUMAN	155203	1	1	1	1	2.1e-05	0.0115	SwissProt_2019_02.fasta	mock_130m_qe4 (F040676)
Control	Control_n1	Nuclear pore complex protein Nup205 OS=Homo sapiens OX=9606 GN=NUP205 PE=1 SV=3	NU205_HUMAN	227928	1	5	5	5	0.000105	0.0403	SwissProt_2019_02.fasta	mock_130m_qe4 (F040676)
Control	Control_n1	Nuclear pore complex protein Nup93 OS=Homo sapiens OX=9606 GN=NUP93 PE=1 SV=2	NUP93_HUMAN	93491.2	1	4	4	4	8.41e-05	0.0757	SwissProt_2019_02.fasta	mock_130m_qe4 (F040676)
Control	Control_n1	Nuclear pore membrane glycoprotein 210 OS=Homo sapiens OX=9606 GN=NUP210 PE=1 SV=3	PO210_HUMAN	205110	1	3	3	3	6.31e-05	0.0228	SwissProt_2019_02.fasta	mock_130m_qe4 (F040676)
Control	Control_n1	Nuclear RNA export factor 1 OS=Homo sapiens OX=9606 GN=NXF1 PE=1 SV=1	NXF1_HUMAN	70185.1	1	3	3	3	6.31e-05	0.0662	SwissProt_2019_02.fasta	mock_130m_qe4 (F040676)
Control	Control_n1	Nuclease EXOG, mitochondrial OS=Homo sapiens OX=9606 GN=EXOG PE=1 SV=2	EXOG_HUMAN	41085.8	1	4	4	4	8.41e-05	0.163	SwissProt_2019_02.fasta	mock_130m_qe4 (F040676)
Control	Control_n1	Nuclease-sensitive element-binding protein 1 OS=Homo sapiens OX=9606 GN=YBX1 PE=1 SV=3	YBOX1_HUMAN	35923.8	1	12	17	45	0.000946	0.654	SwissProt_2019_02.fasta	mock_130m_qe4 (F040676)
Control	Control_n1	Nucleolar and spindle-associated protein 1 OS=Homo sapiens OX=9606 GN=NUSAP1 PE=1 SV=1	NUSAP_HUMAN	49452.8	0.997	1	1	2	4.2e-05	0.0295	SwissProt_2019_02.fasta	mock_130m_qe4 (F040676)
Control	Control_n1	Nucleolar complex protein 2 homolog OS=Homo sapiens OX=9606 GN=NOC2L PE=1 SV=4	NOC2L_HUMAN	84921.2	1	4	4	4	8.41e-05	0.0521	SwissProt_2019_02.fasta	mock_130m_qe4 (F040676)
Control	Control_n1	Nucleolar complex protein 3 homolog OS=Homo sapiens OX=9606 GN=NOC3L PE=1 SV=1	NOC3L_HUMAN	92552.2	1	4	4	4	8.41e-05	0.07	SwissProt_2019_02.fasta	mock_130m_qe4 (F040676)
Control	Control_n1	Nucleolar complex protein 4 homolog OS=Homo sapiens OX=9606 GN=NOC4L PE=1 SV=1	NOC4L_HUMAN	58469.4	1	12	14	18	0.000378	0.343	SwissProt_2019_02.fasta	mock_130m_qe4 (F040676)
Control	Control_n1	Nucleolar GTP-binding protein 1 OS=Homo sapiens OX=9606 GN=GTPBP4 PE=1 SV=3	NOG1_HUMAN	73967.3	1	12	13	15	0.000315	0.238	SwissProt_2019_02.fasta	mock_130m_qe4 (F040676)
Control	Control_n1	Nucleolar GTP-binding protein 2 OS=Homo sapiens OX=9606 GN=GNL2 PE=1 SV=1	NOG2_HUMAN	83656	1	6	7	7	0.000147	0.105	SwissProt_2019_02.fasta	mock_130m_qe4 (F040676)
Control	Control_n1	Nucleolar protein 11 OS=Homo sapiens OX=9606 GN=NOL11 PE=1 SV=1	NOL11_HUMAN	81125.1	1	3	3	3	6.31e-05	0.0584	SwissProt_2019_02.fasta	mock_130m_qe4 (F040676)
Control	Control_n1	Nucleolar protein 14 OS=Homo sapiens OX=9606 GN=NOP14 PE=1 SV=3	NOP14_HUMAN	97671.9	1	24	26	30	0.000631	0.341	SwissProt_2019_02.fasta	mock_130m_qe4 (F040676)
Control	Control_n1	Nucleolar protein 56 OS=Homo sapiens OX=9606 GN=NOP56 PE=1 SV=4	NOP56_HUMAN	66052	1	9	9	9	0.000189	0.209	SwissProt_2019_02.fasta	mock_130m_qe4 (F040676)
Control	Control_n1	Nucleolar protein 58 OS=Homo sapiens OX=9606 GN=NOP58 PE=1 SV=1	NOP58_HUMAN	59580.2	1	9	12	15	0.000315	0.248	SwissProt_2019_02.fasta	mock_130m_qe4 (F040676)
Control	Control_n1	Nucleolar protein 7 OS=Homo sapiens OX=9606 GN=NOL7 PE=1 SV=2	NOL7_HUMAN	29426.9	1	3	3	3	6.31e-05	0.167	SwissProt_2019_02.fasta	mock_130m_qe4 (F040676)
Control	Control_n1	Nucleolar protein 9 OS=Homo sapiens OX=9606 GN=NOP9 PE=1 SV=1	NOP9_HUMAN	69438.1	1	2	3	3	6.31e-05	0.055	SwissProt_2019_02.fasta	mock_130m_qe4 (F040676)
Control	Control_n1	Nucleolar RNA helicase 2 OS=Homo sapiens OX=9606 GN=DDX21 PE=1 SV=5	DDX21_HUMAN	87346	1	20	22	25	0.000525	0.335	SwissProt_2019_02.fasta	mock_130m_qe4 (F040676)
Control	Control_n1	Nucleolin OS=Homo sapiens OX=9606 GN=NCL PE=1 SV=3	NUCL_HUMAN	76615.9	1	28	36	136	0.00286	0.361	SwissProt_2019_02.fasta	mock_130m_qe4 (F040676)
Control	Control_n1	Nucleolysin TIAR OS=Homo sapiens OX=9606 GN=TIAL1 PE=1 SV=1	TIAR_HUMAN	41589.9	1	2	2	2	4.2e-05	0.109	SwissProt_2019_02.fasta	mock_130m_qe4 (F040676)
Control	Control_n1	Nucleophosmin OS=Homo sapiens OX=9606 GN=NPM1 PE=1 SV=2	NPM_HUMAN	32575.5	1	8	13	36	0.000757	0.395	SwissProt_2019_02.fasta	mock_130m_qe4 (F040676)
Control	Control_n1	Nucleosome assembly protein 1-like 1 OS=Homo sapiens OX=9606 GN=NAP1L1 PE=1 SV=1	NP1L1_HUMAN	45375	1	6	8	11	0.000231	0.223	SwissProt_2019_02.fasta	mock_130m_qe4 (F040676)
Control	Control_n1	OCIA domain-containing protein 2 OS=Homo sapiens OX=9606 GN=OCIAD2 PE=1 SV=1	OCAD2_HUMAN	16953.9	0.946	1	1	1	2.1e-05	0.0844	SwissProt_2019_02.fasta	mock_130m_qe4 (F040676)
Control	Control_n1	Origin recognition complex subunit 2 OS=Homo sapiens OX=9606 GN=ORC2 PE=1 SV=2	ORC2_HUMAN	65973.9	1	2	2	2	4.2e-05	0.052	SwissProt_2019_02.fasta	mock_130m_qe4 (F040676)
Control	Control_n1	Origin recognition complex subunit 3 OS=Homo sapiens OX=9606 GN=ORC3 PE=1 SV=1	ORC3_HUMAN	82257	1	3	3	3	6.31e-05	0.0647	SwissProt_2019_02.fasta	mock_130m_qe4 (F040676)
Control	Control_n1	Origin recognition complex subunit 5 OS=Homo sapiens OX=9606 GN=ORC5 PE=1 SV=1	ORC5_HUMAN	50285.1	1	5	5	5	0.000105	0.182	SwissProt_2019_02.fasta	mock_130m_qe4 (F040676)
Control	Control_n1	Oxysterol-binding protein-related protein 11 OS=Homo sapiens OX=9606 GN=OSBPL11 PE=1 SV=2	OSB11_HUMAN	83643.3	0.59	1	1	1	2.1e-05	0.0174	SwissProt_2019_02.fasta	mock_130m_qe4 (F040676)
Control	Control_n1	Oxysterol-binding protein-related protein 8 OS=Homo sapiens OX=9606 GN=OSBPL8 PE=1 SV=3	OSBL8_HUMAN	101199	1	2	2	2	4.2e-05	0.0382	SwissProt_2019_02.fasta	mock_130m_qe4 (F040676)
Control	Control_n1	p21-activated protein kinase-interacting protein 1 OS=Homo sapiens OX=9606 GN=PAK1IP1 PE=1 SV=2	PK1IP_HUMAN	43964.4	1	5	5	5	0.000105	0.153	SwissProt_2019_02.fasta	mock_130m_qe4 (F040676)
Control	Control_n1	Paired amphipathic helix protein Sin3a OS=Homo sapiens OX=9606 GN=SIN3A PE=1 SV=2	SIN3A_HUMAN	145176	0.931	1	1	1	2.1e-05	0.0102	SwissProt_2019_02.fasta	mock_130m_qe4 (F040676)
Control	Control_n1	Paraneoplastic antigen Ma2 OS=Homo sapiens OX=9606 GN=PNMA2 PE=1 SV=2	PNMA2_HUMAN	41509.7	1	2	2	2	4.2e-05	0.107	SwissProt_2019_02.fasta	mock_130m_qe4 (F040676)
Control	Control_n1	Partner of Y14 and mago OS=Homo sapiens OX=9606 GN=PYM1 PE=1 SV=1	PYM1_HUMAN	22655.9	1	4	4	4	8.41e-05	0.333	SwissProt_2019_02.fasta	mock_130m_qe4 (F040676)
Control	Control_n1	PC4 and SFRS1-interacting protein OS=Homo sapiens OX=9606 GN=PSIP1 PE=1 SV=1	PSIP1_HUMAN	60103.9	1	6	9	11	0.000231	0.145	SwissProt_2019_02.fasta	mock_130m_qe4 (F040676)
Control	Control_n1	Pentatricopeptide repeat domain-containing protein 3, mitochondrial OS=Homo sapiens OX=9606 GN=PTCD3 PE=1 SV=3	PTCD3_HUMAN	78552.6	1	3	4	4	8.41e-05	0.061	SwissProt_2019_02.fasta	mock_130m_qe4 (F040676)
Control	Control_n1	Peptidyl-prolyl cis-trans isomerase B OS=Homo sapiens OX=9606 GN=PPIB PE=1 SV=2	PPIB_HUMAN	23743.2	0.999	1	1	1	2.1e-05	0.037	SwissProt_2019_02.fasta	mock_130m_qe4 (F040676)
Control	Control_n1	Peptidyl-prolyl cis-trans isomerase FKBP8 OS=Homo sapiens OX=9606 GN=FKBP8 PE=1 SV=2	FKBP8_HUMAN	44562.1	1	4	4	4	8.41e-05	0.133	SwissProt_2019_02.fasta	mock_130m_qe4 (F040676)
Control	Control_n1	Peptidyl-tRNA hydrolase 2, mitochondrial OS=Homo sapiens OX=9606 GN=PTRH2 PE=1 SV=1	PTH2_HUMAN	19193.7	1	4	7	10	0.00021	0.397	SwissProt_2019_02.fasta	mock_130m_qe4 (F040676)
Control	Control_n1	Peptidyl-tRNA hydrolase ICT1, mitochondrial OS=Homo sapiens OX=9606 GN=MRPL58 PE=1 SV=1	ICT1_HUMAN	23630.8	0.95	1	1	1	2.1e-05	0.0583	SwissProt_2019_02.fasta	mock_130m_qe4 (F040676)
Control	Control_n1	Periodic tryptophan protein 1 homolog OS=Homo sapiens OX=9606 GN=PWP1 PE=1 SV=1	PWP1_HUMAN	55828.6	1	3	3	3	6.31e-05	0.0818	SwissProt_2019_02.fasta	mock_130m_qe4 (F040676)
Control	Control_n1	Periodic tryptophan protein 2 homolog OS=Homo sapiens OX=9606 GN=PWP2 PE=2 SV=2	PWP2_HUMAN	102454	0.95	1	1	1	2.1e-05	0.0174	SwissProt_2019_02.fasta	mock_130m_qe4 (F040676)
Control	Control_n1	Peroxidasin homolog OS=Homo sapiens OX=9606 GN=PXDN PE=1 SV=2	PXDN_HUMAN	165276	1	3	3	3	6.31e-05	0.0304	SwissProt_2019_02.fasta	mock_130m_qe4 (F040676)
Control	Control_n1	Peroxiredoxin-1 OS=Homo sapiens OX=9606 GN=PRDX1 PE=1 SV=1	PRDX1_HUMAN	22110.9	1	8	8	11	0.000231	0.487	SwissProt_2019_02.fasta	mock_130m_qe4 (F040676)
Control	Control_n1	Peroxiredoxin-2 OS=Homo sapiens OX=9606 GN=PRDX2 PE=1 SV=5	PRDX2_HUMAN	21892.4	1	1	1	1	2.1e-05	0.146	SwissProt_2019_02.fasta	mock_130m_qe4 (F040676)
Control	Control_n1	Peroxiredoxin-6 OS=Homo sapiens OX=9606 GN=PRDX6 PE=1 SV=3	PRDX6_HUMAN	25036.1	1	1	1	1	2.1e-05	0.0402	SwissProt_2019_02.fasta	mock_130m_qe4 (F040676)
Control	Control_n1	Peroxisomal biogenesis factor 3 OS=Homo sapiens OX=9606 GN=PEX3 PE=1 SV=1	PEX3_HUMAN	42141	1	2	2	2	4.2e-05	0.067	SwissProt_2019_02.fasta	mock_130m_qe4 (F040676)
Control	Control_n1	Peroxisomal membrane protein 11B OS=Homo sapiens OX=9606 GN=PEX11B PE=1 SV=1	PX11B_HUMAN	28432.5	0.469	0	0	0	0	0	SwissProt_2019_02.fasta	mock_130m_qe4 (F040676)
Control	Control_n1	Peroxisomal membrane protein PMP34 OS=Homo sapiens OX=9606 GN=SLC25A17 PE=1 SV=1	PM34_HUMAN	34567.9	1	2	2	2	4.2e-05	0.0684	SwissProt_2019_02.fasta	mock_130m_qe4 (F040676)
Control	Control_n1	Peroxisomal multifunctional enzyme type 2 OS=Homo sapiens OX=9606 GN=HSD17B4 PE=1 SV=3	DHB4_HUMAN	79688.5	1	3	3	3	6.31e-05	0.0584	SwissProt_2019_02.fasta	mock_130m_qe4 (F040676)
Control	Control_n1	Pescadillo homolog OS=Homo sapiens OX=9606 GN=PES1 PE=1 SV=1	PESC_HUMAN	68004.9	1	8	8	9	0.000189	0.156	SwissProt_2019_02.fasta	mock_130m_qe4 (F040676)
Control	Control_n1	PHD finger protein 6 OS=Homo sapiens OX=9606 GN=PHF6 PE=1 SV=1	PHF6_HUMAN	41290.5	1	3	3	4	8.41e-05	0.101	SwissProt_2019_02.fasta	mock_130m_qe4 (F040676)
Control	Control_n1	Phenylalanine--tRNA ligase alpha subunit OS=Homo sapiens OX=9606 GN=FARSA PE=1 SV=3	SYFA_HUMAN	57564.5	1	4	5	5	0.000105	0.0945	SwissProt_2019_02.fasta	mock_130m_qe4 (F040676)
Control	Control_n1	Phenylalanine--tRNA ligase beta subunit OS=Homo sapiens OX=9606 GN=FARSB PE=1 SV=3	SYFB_HUMAN	66118.5	1	2	2	2	4.2e-05	0.034	SwissProt_2019_02.fasta	mock_130m_qe4 (F040676)
Control	Control_n1	Phosphate carrier protein, mitochondrial OS=Homo sapiens OX=9606 GN=SLC25A3 PE=1 SV=2	MPCP_HUMAN	40095.9	1	11	12	26	0.000547	0.307	SwissProt_2019_02.fasta	mock_130m_qe4 (F040676)
Control	Control_n1	Phosphatidate cytidylyltransferase, mitochondrial OS=Homo sapiens OX=9606 GN=TAMM41 PE=1 SV=2	TAM41_HUMAN	51067.7	1	2	2	2	4.2e-05	0.0597	SwissProt_2019_02.fasta	mock_130m_qe4 (F040676)
Control	Control_n1	Phosphatidylglycerophosphatase and protein-tyrosine phosphatase 1 OS=Homo sapiens OX=9606 GN=PTPMT1 PE=1 SV=1	PTPM1_HUMAN	22843.9	0.95	1	1	1	2.1e-05	0.0597	SwissProt_2019_02.fasta	mock_130m_qe4 (F040676)
Control	Control_n1	Phosphatidylinositide phosphatase SAC1 OS=Homo sapiens OX=9606 GN=SACM1L PE=1 SV=2	SAC1_HUMAN	66968.3	1	10	10	10	0.00021	0.206	SwissProt_2019_02.fasta	mock_130m_qe4 (F040676)
Control	Control_n1	Phosphatidylinositol 4-phosphate 5-kinase type-1 alpha OS=Homo sapiens OX=9606 GN=PIP5K1A PE=1 SV=1	PI51A_HUMAN	62635.5	1	4	4	4	8.41e-05	0.103	SwissProt_2019_02.fasta	mock_130m_qe4 (F040676)
Control	Control_n1	Phosphatidylserine synthase 1 OS=Homo sapiens OX=9606 GN=PTDSS1 PE=1 SV=1	PTSS1_HUMAN	55529.1	1	3	3	4	8.41e-05	0.0761	SwissProt_2019_02.fasta	mock_130m_qe4 (F040676)
Control	Control_n1	Phosphoribosyl pyrophosphate synthase-associated protein 1 OS=Homo sapiens OX=9606 GN=PRPSAP1 PE=1 SV=2	KPRA_HUMAN	39394.5	1	8	8	8	0.000168	0.379	SwissProt_2019_02.fasta	mock_130m_qe4 (F040676)
Control	Control_n1	Phosphoribosyl pyrophosphate synthase-associated protein 2 OS=Homo sapiens OX=9606 GN=PRPSAP2 PE=1 SV=1	KPRB_HUMAN	40926.6	1	8	10	11	0.000231	0.314	SwissProt_2019_02.fasta	mock_130m_qe4 (F040676)
Control	Control_n1	Plakophilin-1 OS=Homo sapiens OX=9606 GN=PKP1 PE=1 SV=2	PKP1_HUMAN	82862.7	1	2	2	2	4.2e-05	0.0348	SwissProt_2019_02.fasta	mock_130m_qe4 (F040676)
Control	Control_n1	Plasminogen activator inhibitor 1 RNA-binding protein OS=Homo sapiens OX=9606 GN=SERBP1 PE=1 SV=2	PAIRB_HUMAN	44965.8	1	8	9	12	0.000252	0.252	SwissProt_2019_02.fasta	mock_130m_qe4 (F040676)
Control	Control_n1	Plastin-3 OS=Homo sapiens OX=9606 GN=PLS3 PE=1 SV=4	PLST_HUMAN	70813.9	1	6	6	7	0.000147	0.111	SwissProt_2019_02.fasta	mock_130m_qe4 (F040676)
Control	Control_n1	Pleiotropic regulator 1 OS=Homo sapiens OX=9606 GN=PLRG1 PE=1 SV=1	PLRG1_HUMAN	57193.4	1	3	3	3	6.31e-05	0.103	SwissProt_2019_02.fasta	mock_130m_qe4 (F040676)
Control	Control_n1	Poly [ADP-ribose] polymerase 1 OS=Homo sapiens OX=9606 GN=PARP1 PE=1 SV=4	PARP1_HUMAN	113088	1	11	11	13	0.000273	0.135	SwissProt_2019_02.fasta	mock_130m_qe4 (F040676)
Control	Control_n1	Poly(A)-specific ribonuclease PARN OS=Homo sapiens OX=9606 GN=PARN PE=1 SV=1	PARN_HUMAN	73453.5	1	14	14	17	0.000357	0.211	SwissProt_2019_02.fasta	mock_130m_qe4 (F040676)
Control	Control_n1	Poly(rC)-binding protein 1 OS=Homo sapiens OX=9606 GN=PCBP1 PE=1 SV=2	PCBP1_HUMAN	37498.2	1	4	4	5	0.000105	0.298	SwissProt_2019_02.fasta	mock_130m_qe4 (F040676)
Control	Control_n1	Poly(rC)-binding protein 2 OS=Homo sapiens OX=9606 GN=PCBP2 PE=1 SV=1	PCBP2_HUMAN	38580.9	1	10	10	15	0.000315	0.425	SwissProt_2019_02.fasta	mock_130m_qe4 (F040676)
Control	Control_n1	Poly(U)-binding-splicing factor PUF60 OS=Homo sapiens OX=9606 GN=PUF60 PE=1 SV=1	PUF60_HUMAN	59875.6	1	5	5	5	0.000105	0.125	SwissProt_2019_02.fasta	mock_130m_qe4 (F040676)
Control	Control_n1	Polyadenylate-binding protein 1 OS=Homo sapiens OX=9606 GN=PABPC1 PE=1 SV=2	PABP1_HUMAN	70671.3	1	25	33	57	0.0012	0.473	SwissProt_2019_02.fasta	mock_130m_qe4 (F040676)
Control	Control_n1	Polyadenylate-binding protein 2 OS=Homo sapiens OX=9606 GN=PABPN1 PE=1 SV=3	PABP2_HUMAN	32749.5	1	5	6	7	0.000147	0.186	SwissProt_2019_02.fasta	mock_130m_qe4 (F040676)
Control	Control_n1	Polyadenylate-binding protein 4 OS=Homo sapiens OX=9606 GN=PABPC4 PE=1 SV=1	PABP4_HUMAN	70783.8	1	14	15	24	0.000504	0.405	SwissProt_2019_02.fasta	mock_130m_qe4 (F040676)
Control	Control_n1	Polyadenylate-binding protein-interacting protein 1 OS=Homo sapiens OX=9606 GN=PAIP1 PE=1 SV=1	PAIP1_HUMAN	53525.6	0.68	1	1	1	2.1e-05	0.0251	SwissProt_2019_02.fasta	mock_130m_qe4 (F040676)
Control	Control_n1	Polypeptide N-acetylgalactosaminyltransferase 2 OS=Homo sapiens OX=9606 GN=GALNT2 PE=1 SV=1	GALT2_HUMAN	64733.1	1	3	3	3	6.31e-05	0.0718	SwissProt_2019_02.fasta	mock_130m_qe4 (F040676)
Control	Control_n1	Polypeptide N-acetylgalactosaminyltransferase 3 OS=Homo sapiens OX=9606 GN=GALNT3 PE=1 SV=2	GALT3_HUMAN	72611.8	1	2	2	2	4.2e-05	0.0363	SwissProt_2019_02.fasta	mock_130m_qe4 (F040676)
Control	Control_n1	Polypyrimidine tract-binding protein 1 OS=Homo sapiens OX=9606 GN=PTBP1 PE=1 SV=1	PTBP1_HUMAN	57222.5	1	18	27	82	0.00172	0.54	SwissProt_2019_02.fasta	mock_130m_qe4 (F040676)
Control	Control_n1	Polypyrimidine tract-binding protein 3 OS=Homo sapiens OX=9606 GN=PTBP3 PE=1 SV=2	PTBP3_HUMAN	59691.4	1	4	4	4	8.41e-05	0.216	SwissProt_2019_02.fasta	mock_130m_qe4 (F040676)
Control	Control_n1	Pre-mRNA-processing factor 17 OS=Homo sapiens OX=9606 GN=CDC40 PE=1 SV=1	PRP17_HUMAN	65522	0.999	2	2	2	4.2e-05	0.038	SwissProt_2019_02.fasta	mock_130m_qe4 (F040676)
Control	Control_n1	Pre-mRNA-processing factor 19 OS=Homo sapiens OX=9606 GN=PRPF19 PE=1 SV=1	PRP19_HUMAN	55181.3	1	11	14	19	0.000399	0.387	SwissProt_2019_02.fasta	mock_130m_qe4 (F040676)
Control	Control_n1	Pre-mRNA-processing factor 6 OS=Homo sapiens OX=9606 GN=PRPF6 PE=1 SV=1	PRP6_HUMAN	106928	1	7	7	7	0.000147	0.0797	SwissProt_2019_02.fasta	mock_130m_qe4 (F040676)
Control	Control_n1	Pre-mRNA-processing-splicing factor 8 OS=Homo sapiens OX=9606 GN=PRPF8 PE=1 SV=2	PRP8_HUMAN	273609	1	50	56	66	0.00139	0.28	SwissProt_2019_02.fasta	mock_130m_qe4 (F040676)
Control	Control_n1	Pre-mRNA-splicing factor ATP-dependent RNA helicase DHX15 OS=Homo sapiens OX=9606 GN=DHX15 PE=1 SV=2	DHX15_HUMAN	90935.2	1	16	18	29	0.00061	0.254	SwissProt_2019_02.fasta	mock_130m_qe4 (F040676)
Control	Control_n1	Pre-mRNA-splicing factor ATP-dependent RNA helicase DHX16 OS=Homo sapiens OX=9606 GN=DHX16 PE=1 SV=2	DHX16_HUMAN	119266	1	4	4	4	8.41e-05	0.0423	SwissProt_2019_02.fasta	mock_130m_qe4 (F040676)
Control	Control_n1	Pre-mRNA-splicing factor SPF27 OS=Homo sapiens OX=9606 GN=BCAS2 PE=1 SV=1	SPF27_HUMAN	26131.5	1	4	5	5	0.000105	0.249	SwissProt_2019_02.fasta	mock_130m_qe4 (F040676)
Control	Control_n1	pre-rRNA processing protein FTSJ3 OS=Homo sapiens OX=9606 GN=FTSJ3 PE=1 SV=2	SPB1_HUMAN	96560.5	1	7	8	9	0.000189	0.13	SwissProt_2019_02.fasta	mock_130m_qe4 (F040676)
Control	Control_n1	Pre-rRNA-processing protein TSR1 homolog OS=Homo sapiens OX=9606 GN=TSR1 PE=1 SV=1	TSR1_HUMAN	91811.4	1	21	33	70	0.00147	0.354	SwissProt_2019_02.fasta	mock_130m_qe4 (F040676)
Control	Control_n1	Probable 28S rRNA (cytosine(4447)-C(5))-methyltransferase OS=Homo sapiens OX=9606 GN=NOP2 PE=1 SV=2	NOP2_HUMAN	89303.6	1	6	6	6	0.000126	0.0936	SwissProt_2019_02.fasta	mock_130m_qe4 (F040676)
Control	Control_n1	Probable 28S rRNA (cytosine-C(5))-methyltransferase OS=Homo sapiens OX=9606 GN=NSUN5 PE=1 SV=2	NSUN5_HUMAN	46692.6	1	8	8	10	0.00021	0.212	SwissProt_2019_02.fasta	mock_130m_qe4 (F040676)
Control	Control_n1	Probable ATP-dependent RNA helicase DDX17 OS=Homo sapiens OX=9606 GN=DDX17 PE=1 SV=2	DDX17_HUMAN	80274	1	16	17	25	0.000525	0.34	SwissProt_2019_02.fasta	mock_130m_qe4 (F040676)
Control	Control_n1	Probable ATP-dependent RNA helicase DDX27 OS=Homo sapiens OX=9606 GN=DDX27 PE=1 SV=2	DDX27_HUMAN	89838.1	1	5	5	5	0.000105	0.0729	SwissProt_2019_02.fasta	mock_130m_qe4 (F040676)
Control	Control_n1	Probable ATP-dependent RNA helicase DDX28 OS=Homo sapiens OX=9606 GN=DDX28 PE=1 SV=2	DDX28_HUMAN	59582.2	1	3	3	3	6.31e-05	0.0852	SwissProt_2019_02.fasta	mock_130m_qe4 (F040676)
Control	Control_n1	Probable ATP-dependent RNA helicase DDX46 OS=Homo sapiens OX=9606 GN=DDX46 PE=1 SV=2	DDX46_HUMAN	117366	1	4	4	4	8.41e-05	0.0369	SwissProt_2019_02.fasta	mock_130m_qe4 (F040676)
Control	Control_n1	Probable ATP-dependent RNA helicase DDX47 OS=Homo sapiens OX=9606 GN=DDX47 PE=1 SV=1	DDX47_HUMAN	50648.4	1	5	5	5	0.000105	0.158	SwissProt_2019_02.fasta	mock_130m_qe4 (F040676)
Control	Control_n1	Probable ATP-dependent RNA helicase DDX49 OS=Homo sapiens OX=9606 GN=DDX49 PE=1 SV=1	DDX49_HUMAN	54227.5	1	3	3	3	6.31e-05	0.0621	SwissProt_2019_02.fasta	mock_130m_qe4 (F040676)
Control	Control_n1	Probable ATP-dependent RNA helicase DDX5 OS=Homo sapiens OX=9606 GN=DDX5 PE=1 SV=1	DDX5_HUMAN	69149.7	1	24	29	60	0.00126	0.443	SwissProt_2019_02.fasta	mock_130m_qe4 (F040676)
Control	Control_n1	Probable ATP-dependent RNA helicase DDX56 OS=Homo sapiens OX=9606 GN=DDX56 PE=1 SV=1	DDX56_HUMAN	61591.5	1	4	4	4	8.41e-05	0.11	SwissProt_2019_02.fasta	mock_130m_qe4 (F040676)
Control	Control_n1	Probable ATP-dependent RNA helicase DDX6 OS=Homo sapiens OX=9606 GN=DDX6 PE=1 SV=2	DDX6_HUMAN	54418.6	1	5	5	5	0.000105	0.147	SwissProt_2019_02.fasta	mock_130m_qe4 (F040676)
Control	Control_n1	Probable ATP-dependent RNA helicase DHX37 OS=Homo sapiens OX=9606 GN=DHX37 PE=1 SV=1	DHX37_HUMAN	129548	1	6	6	6	0.000126	0.0605	SwissProt_2019_02.fasta	mock_130m_qe4 (F040676)
Control	Control_n1	Probable ATP-dependent RNA helicase DHX40 OS=Homo sapiens OX=9606 GN=DHX40 PE=1 SV=2	DHX40_HUMAN	88562.1	1	2	2	2	4.2e-05	0.0321	SwissProt_2019_02.fasta	mock_130m_qe4 (F040676)
Control	Control_n1	Probable dimethyladenosine transferase OS=Homo sapiens OX=9606 GN=DIMT1 PE=1 SV=1	DIM1_HUMAN	35237.6	1	9	11	14	0.000294	0.377	SwissProt_2019_02.fasta	mock_130m_qe4 (F040676)
Control	Control_n1	Probable peptidyl-tRNA hydrolase OS=Homo sapiens OX=9606 GN=PTRH1 PE=1 SV=1	PTH_HUMAN	22937.2	1	2	2	2	4.2e-05	0.159	SwissProt_2019_02.fasta	mock_130m_qe4 (F040676)
Control	Control_n1	Probable rRNA-processing protein EBP2 OS=Homo sapiens OX=9606 GN=EBNA1BP2 PE=1 SV=2	EBP2_HUMAN	34852.9	1	4	4	6	0.000126	0.186	SwissProt_2019_02.fasta	mock_130m_qe4 (F040676)
Control	Control_n1	Probable ubiquitin carboxyl-terminal hydrolase FAF-X OS=Homo sapiens OX=9606 GN=USP9X PE=1 SV=3	USP9X_HUMAN	292284	1	9	9	9	0.000189	0.0393	SwissProt_2019_02.fasta	mock_130m_qe4 (F040676)
Control	Control_n1	Procollagen galactosyltransferase 1 OS=Homo sapiens OX=9606 GN=COLGALT1 PE=1 SV=1	GT251_HUMAN	71637.7	0.094	0	0	0	0	0	SwissProt_2019_02.fasta	mock_130m_qe4 (F040676)
Control	Control_n1	Procollagen-lysine,2-oxoglutarate 5-dioxygenase 1 OS=Homo sapiens OX=9606 GN=PLOD1 PE=1 SV=2	PLOD1_HUMAN	83552.5	1	10	11	11	0.000231	0.186	SwissProt_2019_02.fasta	mock_130m_qe4 (F040676)
Control	Control_n1	Prohibitin OS=Homo sapiens OX=9606 GN=PHB PE=1 SV=1	PHB_HUMAN	29804.6	1	12	14	21	0.000441	0.533	SwissProt_2019_02.fasta	mock_130m_qe4 (F040676)
Control	Control_n1	Prohibitin-2 OS=Homo sapiens OX=9606 GN=PHB2 PE=1 SV=2	PHB2_HUMAN	33297.6	1	16	18	41	0.000862	0.649	SwissProt_2019_02.fasta	mock_130m_qe4 (F040676)
Control	Control_n1	Prolactin regulatory element-binding protein OS=Homo sapiens OX=9606 GN=PREB PE=1 SV=2	PREB_HUMAN	45468.3	1	7	8	9	0.000189	0.343	SwissProt_2019_02.fasta	mock_130m_qe4 (F040676)
Control	Control_n1	Proliferating cell nuclear antigen OS=Homo sapiens OX=9606 GN=PCNA PE=1 SV=1	PCNA_HUMAN	28769.3	1	2	2	2	4.2e-05	0.123	SwissProt_2019_02.fasta	mock_130m_qe4 (F040676)
Control	Control_n1	Proliferation-associated protein 2G4 OS=Homo sapiens OX=9606 GN=PA2G4 PE=1 SV=3	PA2G4_HUMAN	43786.7	0.4	0	0	0	0	0	SwissProt_2019_02.fasta	mock_130m_qe4 (F040676)
Control	Control_n1	Proline-, glutamic acid- and leucine-rich protein 1 OS=Homo sapiens OX=9606 GN=PELP1 PE=1 SV=2	PELP1_HUMAN	119701	1	8	9	12	0.000252	0.114	SwissProt_2019_02.fasta	mock_130m_qe4 (F040676)
Control	Control_n1	Proteasome activator complex subunit 3 OS=Homo sapiens OX=9606 GN=PSME3 PE=1 SV=1	PSME3_HUMAN	29507.3	1	3	5	5	0.000105	0.15	SwissProt_2019_02.fasta	mock_130m_qe4 (F040676)
Control	Control_n1	Proteasome activator complex subunit 4 OS=Homo sapiens OX=9606 GN=PSME4 PE=1 SV=2	PSME4_HUMAN	211341	1	24	27	40	0.000841	0.188	SwissProt_2019_02.fasta	mock_130m_qe4 (F040676)
Control	Control_n1	Proteasome subunit alpha type-4 OS=Homo sapiens OX=9606 GN=PSMA4 PE=1 SV=1	PSA4_HUMAN	29484.8	1	4	4	4	8.41e-05	0.165	SwissProt_2019_02.fasta	mock_130m_qe4 (F040676)
Control	Control_n1	Proteasome subunit alpha type-6 OS=Homo sapiens OX=9606 GN=PSMA6 PE=1 SV=1	PSA6_HUMAN	27399.5	1	2	2	2	4.2e-05	0.102	SwissProt_2019_02.fasta	mock_130m_qe4 (F040676)
Control	Control_n1	Proteasome subunit beta type-1 OS=Homo sapiens OX=9606 GN=PSMB1 PE=1 SV=2	PSB1_HUMAN	26490.5	0.687	1	1	1	2.1e-05	0.0581	SwissProt_2019_02.fasta	mock_130m_qe4 (F040676)
Control	Control_n1	Proteasome subunit beta type-5 OS=Homo sapiens OX=9606 GN=PSMB5 PE=1 SV=3	PSB5_HUMAN	28481	0.917	1	1	1	2.1e-05	0.038	SwissProt_2019_02.fasta	mock_130m_qe4 (F040676)
Control	Control_n1	Proteasome subunit beta type-6 OS=Homo sapiens OX=9606 GN=PSMB6 PE=1 SV=4	PSB6_HUMAN	25357.9	0.097	0	0	0	0	0	SwissProt_2019_02.fasta	mock_130m_qe4 (F040676)
Control	Control_n1	Protein 4.1 OS=Homo sapiens OX=9606 GN=EPB41 PE=1 SV=4	41_HUMAN	97018.5	1	4	4	4	8.41e-05	0.0706	SwissProt_2019_02.fasta	mock_130m_qe4 (F040676)
Control	Control_n1	Protein AAR2 homolog OS=Homo sapiens OX=9606 GN=AAR2 PE=1 SV=2	AAR2_HUMAN	43473	1	2	2	2	4.2e-05	0.0781	SwissProt_2019_02.fasta	mock_130m_qe4 (F040676)
Control	Control_n1	Protein arginine N-methyltransferase 1 OS=Homo sapiens OX=9606 GN=PRMT1 PE=1 SV=3	ANM1_HUMAN	42462.2	1	4	4	4	8.41e-05	0.137	SwissProt_2019_02.fasta	mock_130m_qe4 (F040676)
Control	Control_n1	Protein arginine N-methyltransferase 3 OS=Homo sapiens OX=9606 GN=PRMT3 PE=1 SV=4	ANM3_HUMAN	59904.2	0.077	0	0	0	0	0	SwissProt_2019_02.fasta	mock_130m_qe4 (F040676)
Control	Control_n1	Protein arginine N-methyltransferase 5 OS=Homo sapiens OX=9606 GN=PRMT5 PE=1 SV=4	ANM5_HUMAN	72685.1	1	6	6	7	0.000147	0.111	SwissProt_2019_02.fasta	mock_130m_qe4 (F040676)
Control	Control_n1	Protein argonaute-2 OS=Homo sapiens OX=9606 GN=AGO2 PE=1 SV=3	AGO2_HUMAN	97208	1	3	3	3	6.31e-05	0.0419	SwissProt_2019_02.fasta	mock_130m_qe4 (F040676)
Control	Control_n1	Protein CMSS1 OS=Homo sapiens OX=9606 GN=CMSS1 PE=1 SV=2	CMS1_HUMAN	31885.4	1	7	7	12	0.000252	0.28	SwissProt_2019_02.fasta	mock_130m_qe4 (F040676)
Control	Control_n1	Protein DEK OS=Homo sapiens OX=9606 GN=DEK PE=1 SV=1	DEK_HUMAN	42675.9	1	5	5	5	0.000105	0.152	SwissProt_2019_02.fasta	mock_130m_qe4 (F040676)
Control	Control_n1	Protein diaphanous homolog 1 OS=Homo sapiens OX=9606 GN=DIAPH1 PE=1 SV=2	DIAP1_HUMAN	141353	1	1	1	1	2.1e-05	0.0102	SwissProt_2019_02.fasta	mock_130m_qe4 (F040676)
Control	Control_n1	Protein diaphanous homolog 2 OS=Homo sapiens OX=9606 GN=DIAPH2 PE=1 SV=1	DIAP2_HUMAN	125576	0.848	1	1	1	2.1e-05	0.0136	SwissProt_2019_02.fasta	mock_130m_qe4 (F040676)
Control	Control_n1	Protein disulfide-isomerase A6 OS=Homo sapiens OX=9606 GN=PDIA6 PE=1 SV=1	PDIA6_HUMAN	48122.3	1	4	4	4	8.41e-05	0.125	SwissProt_2019_02.fasta	mock_130m_qe4 (F040676)
Control	Control_n1	Protein disulfide-isomerase OS=Homo sapiens OX=9606 GN=P4HB PE=1 SV=3	PDIA1_HUMAN	57118.1	0.669	1	1	1	2.1e-05	0.0157	SwissProt_2019_02.fasta	mock_130m_qe4 (F040676)
Control	Control_n1	Protein FAM162A OS=Homo sapiens OX=9606 GN=FAM162A PE=1 SV=2	F162A_HUMAN	17343.2	1	2	2	2	4.2e-05	0.182	SwissProt_2019_02.fasta	mock_130m_qe4 (F040676)
Control	Control_n1	Protein FAM207A OS=Homo sapiens OX=9606 GN=FAM207A PE=1 SV=2	F207A_HUMAN	25456.7	1	7	8	9	0.000189	0.361	SwissProt_2019_02.fasta	mock_130m_qe4 (F040676)
Control	Control_n1	Protein FAM91A1 OS=Homo sapiens OX=9606 GN=FAM91A1 PE=1 SV=3	F91A1_HUMAN	93911.8	1	1	1	1	2.1e-05	0.0179	SwissProt_2019_02.fasta	mock_130m_qe4 (F040676)
Control	Control_n1	Protein FAM98A OS=Homo sapiens OX=9606 GN=FAM98A PE=1 SV=1	FA98A_HUMAN	55401.4	1	5	6	7	0.000147	0.148	SwissProt_2019_02.fasta	mock_130m_qe4 (F040676)
Control	Control_n1	Protein FAM98B OS=Homo sapiens OX=9606 GN=FAM98B PE=1 SV=1	FA98B_HUMAN	37192.5	1	3	3	4	8.41e-05	0.176	SwissProt_2019_02.fasta	mock_130m_qe4 (F040676)
Control	Control_n1	Protein flightless-1 homolog OS=Homo sapiens OX=9606 GN=FLII PE=1 SV=2	FLII_HUMAN	144755	1	1	1	1	2.1e-05	0.00788	SwissProt_2019_02.fasta	mock_130m_qe4 (F040676)
Control	Control_n1	Protein jagunal homolog 1 OS=Homo sapiens OX=9606 GN=JAGN1 PE=1 SV=1	JAGN1_HUMAN	21126	1	2	2	2	4.2e-05	0.131	SwissProt_2019_02.fasta	mock_130m_qe4 (F040676)
Control	Control_n1	Protein kinase C alpha type OS=Homo sapiens OX=9606 GN=PRKCA PE=1 SV=4	KPCA_HUMAN	76751.1	0.625	1	1	1	2.1e-05	0.0238	SwissProt_2019_02.fasta	mock_130m_qe4 (F040676)
Control	Control_n1	Protein KRI1 homolog OS=Homo sapiens OX=9606 GN=KRI1 PE=1 SV=3	KRI1_HUMAN	82600.4	1	3	3	3	6.31e-05	0.0541	SwissProt_2019_02.fasta	mock_130m_qe4 (F040676)
Control	Control_n1	Protein lin-28 homolog B OS=Homo sapiens OX=9606 GN=LIN28B PE=1 SV=1	LN28B_HUMAN	27083.3	1	6	7	12	0.000252	0.304	SwissProt_2019_02.fasta	mock_130m_qe4 (F040676)
Control	Control_n1	Protein LTV1 homolog OS=Homo sapiens OX=9606 GN=LTV1 PE=1 SV=1	LTV1_HUMAN	54856.8	1	11	12	17	0.000357	0.263	SwissProt_2019_02.fasta	mock_130m_qe4 (F040676)
Control	Control_n1	Protein LYRIC OS=Homo sapiens OX=9606 GN=MTDH PE=1 SV=2	LYRIC_HUMAN	63838.4	1	7	7	8	0.000168	0.168	SwissProt_2019_02.fasta	mock_130m_qe4 (F040676)
Control	Control_n1	Protein MON2 homolog OS=Homo sapiens OX=9606 GN=MON2 PE=1 SV=3	MON2_HUMAN	190362	0.093	0	0	0	0	0	SwissProt_2019_02.fasta	mock_130m_qe4 (F040676)
Control	Control_n1	Protein PAT1 homolog 1 OS=Homo sapiens OX=9606 GN=PATL1 PE=1 SV=2	PATL1_HUMAN	86852.5	1	2	2	2	4.2e-05	0.0351	SwissProt_2019_02.fasta	mock_130m_qe4 (F040676)
Control	Control_n1	Protein phosphatase 1B OS=Homo sapiens OX=9606 GN=PPM1B PE=1 SV=1	PPM1B_HUMAN	52642.4	1	5	5	7	0.000147	0.136	SwissProt_2019_02.fasta	mock_130m_qe4 (F040676)
Control	Control_n1	Protein RCC2 OS=Homo sapiens OX=9606 GN=RCC2 PE=1 SV=2	RCC2_HUMAN	56084.8	1	12	14	16	0.000336	0.366	SwissProt_2019_02.fasta	mock_130m_qe4 (F040676)
Control	Control_n1	Protein RER1 OS=Homo sapiens OX=9606 GN=RER1 PE=1 SV=1	RER1_HUMAN	22958.8	1	6	7	12	0.000252	0.378	SwissProt_2019_02.fasta	mock_130m_qe4 (F040676)
Control	Control_n1	Protein scribble homolog OS=Homo sapiens OX=9606 GN=SCRIB PE=1 SV=4	SCRIB_HUMAN	174887	1	2	2	2	4.2e-05	0.0215	SwissProt_2019_02.fasta	mock_130m_qe4 (F040676)
Control	Control_n1	Protein Smaug homolog 2 OS=Homo sapiens OX=9606 GN=SAMD4B PE=1 SV=1	SMAG2_HUMAN	75484.6	1	2	2	2	4.2e-05	0.0375	SwissProt_2019_02.fasta	mock_130m_qe4 (F040676)
Control	Control_n1	Protein SON OS=Homo sapiens OX=9606 GN=SON PE=1 SV=4	SON_HUMAN	263829	1	1	1	1	2.1e-05	0.00412	SwissProt_2019_02.fasta	mock_130m_qe4 (F040676)
Control	Control_n1	Protein transport protein Sec23A OS=Homo sapiens OX=9606 GN=SEC23A PE=1 SV=2	SC23A_HUMAN	86162.6	1	28	35	72	0.00151	0.502	SwissProt_2019_02.fasta	mock_130m_qe4 (F040676)
Control	Control_n1	Protein transport protein Sec23B OS=Homo sapiens OX=9606 GN=SEC23B PE=1 SV=2	SC23B_HUMAN	86481.1	1	17	21	33	0.000694	0.369	SwissProt_2019_02.fasta	mock_130m_qe4 (F040676)
Control	Control_n1	Protein transport protein Sec24A OS=Homo sapiens OX=9606 GN=SEC24A PE=1 SV=2	SC24A_HUMAN	119752	1	17	20	32	0.000673	0.188	SwissProt_2019_02.fasta	mock_130m_qe4 (F040676)
Control	Control_n1	Protein transport protein Sec24B OS=Homo sapiens OX=9606 GN=SEC24B PE=1 SV=2	SC24B_HUMAN	137419	1	10	12	15	0.000315	0.125	SwissProt_2019_02.fasta	mock_130m_qe4 (F040676)
Control	Control_n1	Protein transport protein Sec24C OS=Homo sapiens OX=9606 GN=SEC24C PE=1 SV=3	SC24C_HUMAN	118325	1	24	29	58	0.00122	0.308	SwissProt_2019_02.fasta	mock_130m_qe4 (F040676)
Control	Control_n1	Protein transport protein Sec24D OS=Homo sapiens OX=9606 GN=SEC24D PE=1 SV=2	SC24D_HUMAN	113012	1	6	7	7	0.000147	0.0727	SwissProt_2019_02.fasta	mock_130m_qe4 (F040676)
Control	Control_n1	Protein transport protein Sec31A OS=Homo sapiens OX=9606 GN=SEC31A PE=1 SV=3	SC31A_HUMAN	133017	1	7	7	8	0.000168	0.0721	SwissProt_2019_02.fasta	mock_130m_qe4 (F040676)
Control	Control_n1	Protein transport protein Sec61 subunit alpha isoform 1 OS=Homo sapiens OX=9606 GN=SEC61A1 PE=1 SV=2	S61A1_HUMAN	52267.2	1	3	3	4	8.41e-05	0.0651	SwissProt_2019_02.fasta	mock_130m_qe4 (F040676)
Control	Control_n1	Protein transport protein Sec61 subunit beta OS=Homo sapiens OX=9606 GN=SEC61B PE=1 SV=2	SC61B_HUMAN	9974.4	1	2	2	3	6.31e-05	0.219	SwissProt_2019_02.fasta	mock_130m_qe4 (F040676)
Control	Control_n1	Protein unc-45 homolog A OS=Homo sapiens OX=9606 GN=UNC45A PE=1 SV=1	UN45A_HUMAN	103079	1	2	2	2	4.2e-05	0.0318	SwissProt_2019_02.fasta	mock_130m_qe4 (F040676)
Control	Control_n1	Protein-glutamine gamma-glutamyltransferase E OS=Homo sapiens OX=9606 GN=TGM3 PE=1 SV=4	TGM3_HUMAN	76633	1	2	2	2	4.2e-05	0.0418	SwissProt_2019_02.fasta	mock_130m_qe4 (F040676)
Control	Control_n1	Protein-L-isoaspartate(D-aspartate) O-methyltransferase OS=Homo sapiens OX=9606 GN=PCMT1 PE=1 SV=4	PIMT_HUMAN	24636.8	0.966	0	0	0	0	0	SwissProt_2019_02.fasta	mock_130m_qe4 (F040676)
Control	Control_n1	Pumilio homolog 3 OS=Homo sapiens OX=9606 GN=PUM3 PE=1 SV=3	PUM3_HUMAN	73587	1	3	3	3	6.31e-05	0.0694	SwissProt_2019_02.fasta	mock_130m_qe4 (F040676)
Control	Control_n1	Putative ATP-dependent RNA helicase DHX57 OS=Homo sapiens OX=9606 GN=DHX57 PE=1 SV=2	DHX57_HUMAN	155607	1	20	21	22	0.000462	0.172	SwissProt_2019_02.fasta	mock_130m_qe4 (F040676)
Control	Control_n1	Putative mitochondrial import inner membrane translocase subunit Tim23B OS=Homo sapiens OX=9606 GN=TIMM23B PE=5 SV=2	TI23B_HUMAN,TIM23_HUMAN	21944.2	1	3	4	4	8.41e-05	0.187	SwissProt_2019_02.fasta	mock_130m_qe4 (F040676)
Control	Control_n1	Putative mitochondrial import inner membrane translocase subunit Tim23B OS=Homo sapiens OX=9606 GN=TIMM23B PE=5 SV=2	TI23B_HUMAN,TIM23_HUMAN	21944.2	1	3	4	4	8.41e-05	0.187	SwissProt_2019_02.fasta	mock_130m_qe4 (F040676)
Control	Control_n1	Putative PIP5K1A and PSMD4-like protein OS=Homo sapiens OX=9606 GN=PIPSL PE=5 SV=1	PIPSL_HUMAN	95049.9	0.999	1	1	1	2.1e-05	0.036	SwissProt_2019_02.fasta	mock_130m_qe4 (F040676)
Control	Control_n1	Putative RNA polymerase II subunit B1 CTD phosphatase RPAP2 OS=Homo sapiens OX=9606 GN=RPAP2 PE=1 SV=1	RPAP2_HUMAN	69510.8	1	5	5	5	0.000105	0.098	SwissProt_2019_02.fasta	mock_130m_qe4 (F040676)
Control	Control_n1	Putative RNA-binding protein Luc7-like 2 OS=Homo sapiens OX=9606 GN=LUC7L2 PE=1 SV=2	LC7L2_HUMAN	46514.5	1	3	3	3	6.31e-05	0.0867	SwissProt_2019_02.fasta	mock_130m_qe4 (F040676)
Control	Control_n1	Putative small nuclear ribonucleoprotein G-like protein 15 OS=Homo sapiens OX=9606 GN=SNRPGP15 PE=5 SV=2	RUXGL_HUMAN,RUXG_HUMAN	8496.3	1	2	2	4	8.41e-05	0.171	SwissProt_2019_02.fasta	mock_130m_qe4 (F040676)
Control	Control_n1	Putative small nuclear ribonucleoprotein G-like protein 15 OS=Homo sapiens OX=9606 GN=SNRPGP15 PE=5 SV=2	RUXGL_HUMAN,RUXG_HUMAN	8496.3	1	2	2	4	8.41e-05	0.171	SwissProt_2019_02.fasta	mock_130m_qe4 (F040676)
Control	Control_n1	Pyrroline-5-carboxylate reductase 2 OS=Homo sapiens OX=9606 GN=PYCR2 PE=1 SV=1	P5CR2_HUMAN	33637.8	1	1	1	1	2.1e-05	0.0406	SwissProt_2019_02.fasta	mock_130m_qe4 (F040676)
Control	Control_n1	Pyrroline-5-carboxylate reductase 3 OS=Homo sapiens OX=9606 GN=PYCR3 PE=1 SV=3	P5CR3_HUMAN	28662.5	0.572	1	1	1	2.1e-05	0.0401	SwissProt_2019_02.fasta	mock_130m_qe4 (F040676)
Control	Control_n1	Pyruvate kinase PKM OS=Homo sapiens OX=9606 GN=PKM PE=1 SV=4	KPYM_HUMAN	57937.5	1	1	1	1	2.1e-05	0.0245	SwissProt_2019_02.fasta	mock_130m_qe4 (F040676)
Control	Control_n1	Rab3 GTPase-activating protein non-catalytic subunit OS=Homo sapiens OX=9606 GN=RAB3GAP2 PE=1 SV=1	RBGPR_HUMAN	155988	0.999	1	1	1	2.1e-05	0.00646	SwissProt_2019_02.fasta	mock_130m_qe4 (F040676)
Control	Control_n1	Rabankyrin-5 OS=Homo sapiens OX=9606 GN=ANKFY1 PE=1 SV=2	ANFY1_HUMAN	128402	0.321	0	0	0	0	0	SwissProt_2019_02.fasta	mock_130m_qe4 (F040676)
Control	Control_n1	Ran GTPase-activating protein 1 OS=Homo sapiens OX=9606 GN=RANGAP1 PE=1 SV=1	RAGP1_HUMAN	63543.3	1	5	5	5	0.000105	0.0988	SwissProt_2019_02.fasta	mock_130m_qe4 (F040676)
Control	Control_n1	Ran-binding protein 9 OS=Homo sapiens OX=9606 GN=RANBP9 PE=1 SV=1	RANB9_HUMAN	77847.6	1	2	2	2	4.2e-05	0.0357	SwissProt_2019_02.fasta	mock_130m_qe4 (F040676)
Control	Control_n1	Ras GTPase-activating protein-binding protein 1 OS=Homo sapiens OX=9606 GN=G3BP1 PE=1 SV=1	G3BP1_HUMAN	52162.8	1	6	11	14	0.000294	0.197	SwissProt_2019_02.fasta	mock_130m_qe4 (F040676)
Control	Control_n1	Ras GTPase-activating protein-binding protein 2 OS=Homo sapiens OX=9606 GN=G3BP2 PE=1 SV=2	G3BP2_HUMAN	54120.3	1	2	3	4	8.41e-05	0.0934	SwissProt_2019_02.fasta	mock_130m_qe4 (F040676)
Control	Control_n1	Ras GTPase-activating-like protein IQGAP1 OS=Homo sapiens OX=9606 GN=IQGAP1 PE=1 SV=1	IQGA1_HUMAN	189259	1	42	47	59	0.00124	0.372	SwissProt_2019_02.fasta	mock_130m_qe4 (F040676)
Control	Control_n1	Ras GTPase-activating-like protein IQGAP2 OS=Homo sapiens OX=9606 GN=IQGAP2 PE=1 SV=4	IQGA2_HUMAN	180584	0.95	1	1	1	2.1e-05	0.0102	SwissProt_2019_02.fasta	mock_130m_qe4 (F040676)
Control	Control_n1	Ras-related C3 botulinum toxin substrate 1 OS=Homo sapiens OX=9606 GN=RAC1 PE=1 SV=1	RAC1_HUMAN	21450.6	1	2	2	3	6.31e-05	0.099	SwissProt_2019_02.fasta	mock_130m_qe4 (F040676)
Control	Control_n1	Ras-related GTP-binding protein A OS=Homo sapiens OX=9606 GN=RRAGA PE=1 SV=1	RRAGA_HUMAN,RRAGB_HUMAN	43251.8	0.384	0	0	0	0	0	SwissProt_2019_02.fasta	mock_130m_qe4 (F040676)
Control	Control_n1	Ras-related GTP-binding protein A OS=Homo sapiens OX=9606 GN=RRAGA PE=1 SV=1	RRAGA_HUMAN,RRAGB_HUMAN	43251.8	0.384	0	0	0	0	0	SwissProt_2019_02.fasta	mock_130m_qe4 (F040676)
Control	Control_n1	Ras-related GTP-binding protein C OS=Homo sapiens OX=9606 GN=RRAGC PE=1 SV=1	RRAGC_HUMAN,RRAGD_HUMAN	45589	0.796	1	1	1	2.1e-05	0.0226	SwissProt_2019_02.fasta	mock_130m_qe4 (F040676)
Control	Control_n1	Ras-related GTP-binding protein C OS=Homo sapiens OX=9606 GN=RRAGC PE=1 SV=1	RRAGC_HUMAN,RRAGD_HUMAN	45589	0.796	1	1	1	2.1e-05	0.0226	SwissProt_2019_02.fasta	mock_130m_qe4 (F040676)
Control	Control_n1	Ras-related protein Rab-10 OS=Homo sapiens OX=9606 GN=RAB10 PE=1 SV=1	RAB10_HUMAN	22542.1	1	7	9	20	0.00042	0.46	SwissProt_2019_02.fasta	mock_130m_qe4 (F040676)
Control	Control_n1	Ras-related protein Rab-11A OS=Homo sapiens OX=9606 GN=RAB11A PE=1 SV=3	RB11A_HUMAN,RB11B_HUMAN	24489	0.466	0	0	0	0	0	SwissProt_2019_02.fasta	mock_130m_qe4 (F040676)
Control	Control_n1	Ras-related protein Rab-11A OS=Homo sapiens OX=9606 GN=RAB11A PE=1 SV=3	RB11A_HUMAN,RB11B_HUMAN	24489	0.466	0	0	0	0	0	SwissProt_2019_02.fasta	mock_130m_qe4 (F040676)
Control	Control_n1	Ras-related protein Rab-12 OS=Homo sapiens OX=9606 GN=RAB12 PE=1 SV=3	RAB12_HUMAN	27249.8	1	1	1	1	2.1e-05	0.0902	SwissProt_2019_02.fasta	mock_130m_qe4 (F040676)
Control	Control_n1	Ras-related protein Rab-13 OS=Homo sapiens OX=9606 GN=RAB13 PE=1 SV=1	RAB13_HUMAN	22775.6	1	5	5	5	0.000105	0.384	SwissProt_2019_02.fasta	mock_130m_qe4 (F040676)
Control	Control_n1	Ras-related protein Rab-14 OS=Homo sapiens OX=9606 GN=RAB14 PE=1 SV=4	RAB14_HUMAN	23897.6	1	8	8	8	0.000168	0.581	SwissProt_2019_02.fasta	mock_130m_qe4 (F040676)
Control	Control_n1	Ras-related protein Rab-18 OS=Homo sapiens OX=9606 GN=RAB18 PE=1 SV=1	RAB18_HUMAN	22977.5	1	3	3	3	6.31e-05	0.155	SwissProt_2019_02.fasta	mock_130m_qe4 (F040676)
Control	Control_n1	Ras-related protein Rab-1A OS=Homo sapiens OX=9606 GN=RAB1A PE=1 SV=3	RAB1A_HUMAN	22678.5	1	2	2	2	4.2e-05	0.537	SwissProt_2019_02.fasta	mock_130m_qe4 (F040676)
Control	Control_n1	Ras-related protein Rab-1B OS=Homo sapiens OX=9606 GN=RAB1B PE=1 SV=1	RAB1B_HUMAN	22172	1	8	9	13	0.000273	0.612	SwissProt_2019_02.fasta	mock_130m_qe4 (F040676)
Control	Control_n1	Ras-related protein Rab-21 OS=Homo sapiens OX=9606 GN=RAB21 PE=1 SV=3	RAB21_HUMAN	24347.9	1	5	5	5	0.000105	0.32	SwissProt_2019_02.fasta	mock_130m_qe4 (F040676)
Control	Control_n1	Ras-related protein Rab-23 OS=Homo sapiens OX=9606 GN=RAB23 PE=1 SV=1	RAB23_HUMAN	26659.5	1	3	3	3	6.31e-05	0.219	SwissProt_2019_02.fasta	mock_130m_qe4 (F040676)
Control	Control_n1	Ras-related protein Rab-2A OS=Homo sapiens OX=9606 GN=RAB2A PE=1 SV=1	RAB2A_HUMAN	23546.2	1	6	6	6	0.000126	0.377	SwissProt_2019_02.fasta	mock_130m_qe4 (F040676)
Control	Control_n1	Ras-related protein Rab-35 OS=Homo sapiens OX=9606 GN=RAB35 PE=1 SV=1	RAB35_HUMAN	23025.3	1	2	2	2	4.2e-05	0.264	SwissProt_2019_02.fasta	mock_130m_qe4 (F040676)
Control	Control_n1	Ras-related protein Rab-3B OS=Homo sapiens OX=9606 GN=RAB3B PE=1 SV=2	RAB3B_HUMAN	24758.4	1	4	4	5	0.000105	0.306	SwissProt_2019_02.fasta	mock_130m_qe4 (F040676)
Control	Control_n1	Ras-related protein Rab-3D OS=Homo sapiens OX=9606 GN=RAB3D PE=1 SV=1	RAB3D_HUMAN	24267.5	0.857	1	1	1	2.1e-05	0.224	SwissProt_2019_02.fasta	mock_130m_qe4 (F040676)
Control	Control_n1	Ras-related protein Rab-5A OS=Homo sapiens OX=9606 GN=RAB5A PE=1 SV=2	RAB5A_HUMAN	23658.8	1	3	3	3	6.31e-05	0.321	SwissProt_2019_02.fasta	mock_130m_qe4 (F040676)
Control	Control_n1	Ras-related protein Rab-5C OS=Homo sapiens OX=9606 GN=RAB5C PE=1 SV=2	RAB5C_HUMAN	23482.7	1	7	9	12	0.000252	0.505	SwissProt_2019_02.fasta	mock_130m_qe4 (F040676)
Control	Control_n1	Ras-related protein Rab-6A OS=Homo sapiens OX=9606 GN=RAB6A PE=1 SV=3	RAB6A_HUMAN,RAB6B_HUMAN	23462.4	1	1	1	1	2.1e-05	0.106	SwissProt_2019_02.fasta	mock_130m_qe4 (F040676)
Control	Control_n1	Ras-related protein Rab-6A OS=Homo sapiens OX=9606 GN=RAB6A PE=1 SV=3	RAB6A_HUMAN,RAB6B_HUMAN	23462.4	1	1	1	1	2.1e-05	0.106	SwissProt_2019_02.fasta	mock_130m_qe4 (F040676)
Control	Control_n1	Ras-related protein Rab-7a OS=Homo sapiens OX=9606 GN=RAB7A PE=1 SV=1	RAB7A_HUMAN	23490	1	7	8	10	0.00021	0.42	SwissProt_2019_02.fasta	mock_130m_qe4 (F040676)
Control	Control_n1	Ras-related protein Rab-8A OS=Homo sapiens OX=9606 GN=RAB8A PE=1 SV=1	RAB8A_HUMAN	23669.7	1	1	1	2	4.2e-05	0.174	SwissProt_2019_02.fasta	mock_130m_qe4 (F040676)
Control	Control_n1	Ras-related protein Rab-9A OS=Homo sapiens OX=9606 GN=RAB9A PE=1 SV=1	RAB9A_HUMAN	22837.8	1	4	4	4	8.41e-05	0.303	SwissProt_2019_02.fasta	mock_130m_qe4 (F040676)
Control	Control_n1	Ras-related protein Ral-A OS=Homo sapiens OX=9606 GN=RALA PE=1 SV=1	RALA_HUMAN	23567.2	1	6	7	7	0.000147	0.461	SwissProt_2019_02.fasta	mock_130m_qe4 (F040676)
Control	Control_n1	Ras-related protein Ral-B OS=Homo sapiens OX=9606 GN=RALB PE=1 SV=1	RALB_HUMAN	23408.9	1	2	2	2	4.2e-05	0.383	SwissProt_2019_02.fasta	mock_130m_qe4 (F040676)
Control	Control_n1	Ras-related protein Rap-1A OS=Homo sapiens OX=9606 GN=RAP1A PE=1 SV=1	RAP1A_HUMAN	20987.3	1	6	6	8	0.000168	0.413	SwissProt_2019_02.fasta	mock_130m_qe4 (F040676)
Control	Control_n1	Ras-related protein Rap-1b OS=Homo sapiens OX=9606 GN=RAP1B PE=1 SV=1	RAP1B_HUMAN	20824.9	0.998	1	1	1	2.1e-05	0.342	SwissProt_2019_02.fasta	mock_130m_qe4 (F040676)
Control	Control_n1	Ras-related protein Rap-2b OS=Homo sapiens OX=9606 GN=RAP2B PE=1 SV=1	RAP2B_HUMAN	20504.4	1	3	3	4	8.41e-05	0.208	SwissProt_2019_02.fasta	mock_130m_qe4 (F040676)
Control	Control_n1	Ras-related protein Rap-2c OS=Homo sapiens OX=9606 GN=RAP2C PE=1 SV=1	RAP2C_HUMAN	20744.6	0.912	1	1	2	4.2e-05	0.12	SwissProt_2019_02.fasta	mock_130m_qe4 (F040676)
Control	Control_n1	Ras-related protein R-Ras2 OS=Homo sapiens OX=9606 GN=RRAS2 PE=1 SV=1	RRAS2_HUMAN	23399.6	1	4	4	4	8.41e-05	0.24	SwissProt_2019_02.fasta	mock_130m_qe4 (F040676)
Control	Control_n1	Receptor expression-enhancing protein 4 OS=Homo sapiens OX=9606 GN=REEP4 PE=1 SV=1	REEP4_HUMAN	29395.9	0.991	1	1	1	2.1e-05	0.0389	SwissProt_2019_02.fasta	mock_130m_qe4 (F040676)
Control	Control_n1	Receptor of activated protein C kinase 1 OS=Homo sapiens OX=9606 GN=RACK1 PE=1 SV=3	RACK1_HUMAN	35077	1	7	8	10	0.00021	0.347	SwissProt_2019_02.fasta	mock_130m_qe4 (F040676)
Control	Control_n1	Regulation of nuclear pre-mRNA domain-containing protein 1A OS=Homo sapiens OX=9606 GN=RPRD1A PE=1 SV=1	RPR1A_HUMAN	35720.5	1	2	2	2	4.2e-05	0.0865	SwissProt_2019_02.fasta	mock_130m_qe4 (F040676)
Control	Control_n1	Regulator of nonsense transcripts 1 OS=Homo sapiens OX=9606 GN=UPF1 PE=1 SV=2	RENT1_HUMAN	124347	1	16	16	17	0.000357	0.208	SwissProt_2019_02.fasta	mock_130m_qe4 (F040676)
Control	Control_n1	Replication factor C subunit 2 OS=Homo sapiens OX=9606 GN=RFC2 PE=1 SV=3	RFC2_HUMAN	39158.3	1	2	2	2	4.2e-05	0.102	SwissProt_2019_02.fasta	mock_130m_qe4 (F040676)
Control	Control_n1	Replication factor C subunit 3 OS=Homo sapiens OX=9606 GN=RFC3 PE=1 SV=2	RFC3_HUMAN	40556.8	1	3	3	3	6.31e-05	0.101	SwissProt_2019_02.fasta	mock_130m_qe4 (F040676)
Control	Control_n1	Replication factor C subunit 4 OS=Homo sapiens OX=9606 GN=RFC4 PE=1 SV=2	RFC4_HUMAN	39682.6	1	2	2	2	4.2e-05	0.0771	SwissProt_2019_02.fasta	mock_130m_qe4 (F040676)
Control	Control_n1	Replication factor C subunit 5 OS=Homo sapiens OX=9606 GN=RFC5 PE=1 SV=1	RFC5_HUMAN	38498.4	1	3	4	4	8.41e-05	0.162	SwissProt_2019_02.fasta	mock_130m_qe4 (F040676)
Control	Control_n1	Replication protein A 14 kDa subunit OS=Homo sapiens OX=9606 GN=RPA3 PE=1 SV=1	RFA3_HUMAN	13569.1	1	3	3	3	6.31e-05	0.38	SwissProt_2019_02.fasta	mock_130m_qe4 (F040676)
Control	Control_n1	Replication protein A 32 kDa subunit OS=Homo sapiens OX=9606 GN=RPA2 PE=1 SV=1	RFA2_HUMAN	29246.7	1	2	2	2	4.2e-05	0.126	SwissProt_2019_02.fasta	mock_130m_qe4 (F040676)
Control	Control_n1	Replication protein A 70 kDa DNA-binding subunit OS=Homo sapiens OX=9606 GN=RPA1 PE=1 SV=2	RFA1_HUMAN	68139	1	5	6	6	0.000126	0.099	SwissProt_2019_02.fasta	mock_130m_qe4 (F040676)
Control	Control_n1	Reticulocalbin-2 OS=Homo sapiens OX=9606 GN=RCN2 PE=1 SV=1	RCN2_HUMAN	36877.6	1	6	6	7	0.000147	0.281	SwissProt_2019_02.fasta	mock_130m_qe4 (F040676)
Control	Control_n1	Reticulon-3 OS=Homo sapiens OX=9606 GN=RTN3 PE=1 SV=2	RTN3_HUMAN	112614	0.999	2	2	2	4.2e-05	0.0184	SwissProt_2019_02.fasta	mock_130m_qe4 (F040676)
Control	Control_n1	Reticulon-4 OS=Homo sapiens OX=9606 GN=RTN4 PE=1 SV=2	RTN4_HUMAN	129935	1	3	3	3	6.31e-05	0.0302	SwissProt_2019_02.fasta	mock_130m_qe4 (F040676)
Control	Control_n1	Retinol dehydrogenase 11 OS=Homo sapiens OX=9606 GN=RDH11 PE=1 SV=2	RDH11_HUMAN	35386.5	1	5	5	5	0.000105	0.201	SwissProt_2019_02.fasta	mock_130m_qe4 (F040676)
Control	Control_n1	Rho-associated protein kinase 1 OS=Homo sapiens OX=9606 GN=ROCK1 PE=1 SV=1	ROCK1_HUMAN	158179	1	4	4	4	8.41e-05	0.0355	SwissProt_2019_02.fasta	mock_130m_qe4 (F040676)
Control	Control_n1	Rho-related GTP-binding protein RhoG OS=Homo sapiens OX=9606 GN=RHOG PE=1 SV=1	RHOG_HUMAN	21308.1	1	2	2	2	4.2e-05	0.157	SwissProt_2019_02.fasta	mock_130m_qe4 (F040676)
Control	Control_n1	Ribonuclease P protein subunit p29 OS=Homo sapiens OX=9606 GN=POP4 PE=1 SV=2	RPP29_HUMAN	25426.1	0.939	1	1	1	2.1e-05	0.0545	SwissProt_2019_02.fasta	mock_130m_qe4 (F040676)
Control	Control_n1	Ribonuclease P protein subunit p30 OS=Homo sapiens OX=9606 GN=RPP30 PE=1 SV=1	RPP30_HUMAN	29322.2	1	7	7	9	0.000189	0.377	SwissProt_2019_02.fasta	mock_130m_qe4 (F040676)
Control	Control_n1	Ribonuclease P protein subunit p38 OS=Homo sapiens OX=9606 GN=RPP38 PE=1 SV=2	RPP38_HUMAN	31835.7	1	2	2	2	4.2e-05	0.0954	SwissProt_2019_02.fasta	mock_130m_qe4 (F040676)
Control	Control_n1	Ribonuclease P protein subunit p40 OS=Homo sapiens OX=9606 GN=RPP40 PE=1 SV=3	RPP40_HUMAN	41835.1	1	3	3	4	8.41e-05	0.129	SwissProt_2019_02.fasta	mock_130m_qe4 (F040676)
Control	Control_n1	Ribonucleases P/MRP protein subunit POP1 OS=Homo sapiens OX=9606 GN=POP1 PE=1 SV=2	POP1_HUMAN	114710	1	3	3	3	6.31e-05	0.043	SwissProt_2019_02.fasta	mock_130m_qe4 (F040676)
Control	Control_n1	Ribonucleoside-diphosphate reductase large subunit OS=Homo sapiens OX=9606 GN=RRM1 PE=1 SV=1	RIR1_HUMAN	90073.5	0.46	0	0	0	0	0	SwissProt_2019_02.fasta	mock_130m_qe4 (F040676)
Control	Control_n1	Ribose-phosphate pyrophosphokinase 1 OS=Homo sapiens OX=9606 GN=PRPS1 PE=1 SV=2	PRPS1_HUMAN	34834.7	1	10	13	17	0.000357	0.396	SwissProt_2019_02.fasta	mock_130m_qe4 (F040676)
Control	Control_n1	Ribose-phosphate pyrophosphokinase 2 OS=Homo sapiens OX=9606 GN=PRPS2 PE=1 SV=2	PRPS2_HUMAN	34769.5	1	5	5	5	0.000105	0.44	SwissProt_2019_02.fasta	mock_130m_qe4 (F040676)
Control	Control_n1	Ribosomal biogenesis protein LAS1L OS=Homo sapiens OX=9606 GN=LAS1L PE=1 SV=2	LAS1L_HUMAN	83065.5	0.999	1	1	1	2.1e-05	0.0191	SwissProt_2019_02.fasta	mock_130m_qe4 (F040676)
Control	Control_n1	Ribosomal L1 domain-containing protein 1 OS=Homo sapiens OX=9606 GN=RSL1D1 PE=1 SV=3	RL1D1_HUMAN	54974.7	1	17	22	37	0.000778	0.329	SwissProt_2019_02.fasta	mock_130m_qe4 (F040676)
Control	Control_n1	Ribosomal oxygenase 2 OS=Homo sapiens OX=9606 GN=RIOX2 PE=1 SV=1	RIOX2_HUMAN	52801.9	1	3	3	3	6.31e-05	0.0989	SwissProt_2019_02.fasta	mock_130m_qe4 (F040676)
Control	Control_n1	Ribosomal RNA processing protein 1 homolog A OS=Homo sapiens OX=9606 GN=RRP1 PE=1 SV=1	RRP1_HUMAN	52840.6	1	4	4	4	8.41e-05	0.0911	SwissProt_2019_02.fasta	mock_130m_qe4 (F040676)
Control	Control_n1	Ribosomal RNA processing protein 1 homolog B OS=Homo sapiens OX=9606 GN=RRP1B PE=1 SV=3	RRP1B_HUMAN	84429.8	1	3	3	3	6.31e-05	0.0462	SwissProt_2019_02.fasta	mock_130m_qe4 (F040676)
Control	Control_n1	Ribosomal RNA small subunit methyltransferase NEP1 OS=Homo sapiens OX=9606 GN=EMG1 PE=1 SV=4	NEP1_HUMAN	26720.3	1	2	2	2	4.2e-05	0.0779	SwissProt_2019_02.fasta	mock_130m_qe4 (F040676)
Control	Control_n1	Ribosome biogenesis protein BMS1 homolog OS=Homo sapiens OX=9606 GN=BMS1 PE=1 SV=1	BMS1_HUMAN	145812	1	8	8	8	0.000168	0.0796	SwissProt_2019_02.fasta	mock_130m_qe4 (F040676)
Control	Control_n1	Ribosome biogenesis protein BRX1 homolog OS=Homo sapiens OX=9606 GN=BRIX1 PE=1 SV=2	BRX1_HUMAN	41403	1	5	6	6	0.000126	0.241	SwissProt_2019_02.fasta	mock_130m_qe4 (F040676)
Control	Control_n1	Ribosome biogenesis protein WDR12 OS=Homo sapiens OX=9606 GN=WDR12 PE=1 SV=2	WDR12_HUMAN	47708.5	1	2	2	2	4.2e-05	0.0709	SwissProt_2019_02.fasta	mock_130m_qe4 (F040676)
Control	Control_n1	Ribosome production factor 2 homolog OS=Homo sapiens OX=9606 GN=RPF2 PE=1 SV=2	RPF2_HUMAN	35585.6	0.997	1	1	1	2.1e-05	0.0261	SwissProt_2019_02.fasta	mock_130m_qe4 (F040676)
Control	Control_n1	Ribosome-binding protein 1 OS=Homo sapiens OX=9606 GN=RRBP1 PE=1 SV=5	RRBP1_HUMAN	152455	1	5	5	6	0.000126	0.0511	SwissProt_2019_02.fasta	mock_130m_qe4 (F040676)
Control	Control_n1	RISC-loading complex subunit TARBP2 OS=Homo sapiens OX=9606 GN=TARBP2 PE=1 SV=3	TRBP2_HUMAN	39039.3	1	2	2	2	4.2e-05	0.0683	SwissProt_2019_02.fasta	mock_130m_qe4 (F040676)
Control	Control_n1	RNA 3'-terminal phosphate cyclase OS=Homo sapiens OX=9606 GN=RTCA PE=1 SV=1	RTCA_HUMAN	39337.5	1	2	3	3	6.31e-05	0.0656	SwissProt_2019_02.fasta	mock_130m_qe4 (F040676)
Control	Control_n1	RNA 3'-terminal phosphate cyclase-like protein OS=Homo sapiens OX=9606 GN=RCL1 PE=1 SV=3	RCL1_HUMAN	40844.4	1	5	5	5	0.000105	0.182	SwissProt_2019_02.fasta	mock_130m_qe4 (F040676)
Control	Control_n1	RNA binding motif protein, X-linked-like-1 OS=Homo sapiens OX=9606 GN=RBMXL1 PE=1 SV=1	RMXL1_HUMAN	42143.4	1	2	2	2	4.2e-05	0.274	SwissProt_2019_02.fasta	mock_130m_qe4 (F040676)
Control	Control_n1	RNA cytidine acetyltransferase OS=Homo sapiens OX=9606 GN=NAT10 PE=1 SV=2	NAT10_HUMAN	115734	1	8	8	8	0.000168	0.104	SwissProt_2019_02.fasta	mock_130m_qe4 (F040676)
Control	Control_n1	RNA exonuclease 4 OS=Homo sapiens OX=9606 GN=REXO4 PE=1 SV=2	REXO4_HUMAN	46672.3	1	2	2	2	4.2e-05	0.0427	SwissProt_2019_02.fasta	mock_130m_qe4 (F040676)
Control	Control_n1	RNA helicase aquarius OS=Homo sapiens OX=9606 GN=AQR PE=1 SV=4	AQR_HUMAN	171300	0.928	1	1	1	2.1e-05	0.0128	SwissProt_2019_02.fasta	mock_130m_qe4 (F040676)
Control	Control_n1	RNA polymerase-associated protein CTR9 homolog OS=Homo sapiens OX=9606 GN=CTR9 PE=1 SV=1	CTR9_HUMAN	133507	1	4	4	4	8.41e-05	0.0409	SwissProt_2019_02.fasta	mock_130m_qe4 (F040676)
Control	Control_n1	RNA polymerase-associated protein RTF1 homolog OS=Homo sapiens OX=9606 GN=RTF1 PE=1 SV=4	RTF1_HUMAN	80315.7	1	3	3	4	8.41e-05	0.0451	SwissProt_2019_02.fasta	mock_130m_qe4 (F040676)
Control	Control_n1	RNA transcription, translation and transport factor protein OS=Homo sapiens OX=9606 GN=RTRAF PE=1 SV=1	RTRAF_HUMAN	28069.3	1	12	15	23	0.000483	0.582	SwissProt_2019_02.fasta	mock_130m_qe4 (F040676)
Control	Control_n1	RNA-binding motif protein, X chromosome OS=Homo sapiens OX=9606 GN=RBMX PE=1 SV=3	RBMX_HUMAN	42333.7	1	11	12	32	0.000673	0.307	SwissProt_2019_02.fasta	mock_130m_qe4 (F040676)
Control	Control_n1	RNA-binding protein 10 OS=Homo sapiens OX=9606 GN=RBM10 PE=1 SV=3	RBM10_HUMAN	103535	1	9	10	14	0.000294	0.12	SwissProt_2019_02.fasta	mock_130m_qe4 (F040676)
Control	Control_n1	RNA-binding protein 14 OS=Homo sapiens OX=9606 GN=RBM14 PE=1 SV=2	RBM14_HUMAN	69492.3	0.136	0	0	0	0	0	SwissProt_2019_02.fasta	mock_130m_qe4 (F040676)
Control	Control_n1	RNA-binding protein 26 OS=Homo sapiens OX=9606 GN=RBM26 PE=1 SV=3	RBM26_HUMAN	113600	1	8	8	9	0.000189	0.0804	SwissProt_2019_02.fasta	mock_130m_qe4 (F040676)
Control	Control_n1	RNA-binding protein 27 OS=Homo sapiens OX=9606 GN=RBM27 PE=1 SV=2	RBM27_HUMAN	118720	1	2	2	2	4.2e-05	0.0302	SwissProt_2019_02.fasta	mock_130m_qe4 (F040676)
Control	Control_n1	RNA-binding protein 28 OS=Homo sapiens OX=9606 GN=RBM28 PE=1 SV=3	RBM28_HUMAN	85739.1	1	5	5	5	0.000105	0.0777	SwissProt_2019_02.fasta	mock_130m_qe4 (F040676)
Control	Control_n1	RNA-binding protein 3 OS=Homo sapiens OX=9606 GN=RBM3 PE=1 SV=1	RBM3_HUMAN	17170.6	1	2	4	6	0.000126	0.318	SwissProt_2019_02.fasta	mock_130m_qe4 (F040676)
Control	Control_n1	RNA-binding protein 39 OS=Homo sapiens OX=9606 GN=RBM39 PE=1 SV=2	RBM39_HUMAN	59381.4	1	10	12	17	0.000357	0.294	SwissProt_2019_02.fasta	mock_130m_qe4 (F040676)
Control	Control_n1	RNA-binding protein 4 OS=Homo sapiens OX=9606 GN=RBM4 PE=1 SV=1	RBM4_HUMAN	40314.2	1	5	6	6	0.000126	0.148	SwissProt_2019_02.fasta	mock_130m_qe4 (F040676)
Control	Control_n1	RNA-binding protein 42 OS=Homo sapiens OX=9606 GN=RBM42 PE=1 SV=1	RBM42_HUMAN	50415.1	1	2	2	3	6.31e-05	0.0667	SwissProt_2019_02.fasta	mock_130m_qe4 (F040676)
Control	Control_n1	RNA-binding protein 45 OS=Homo sapiens OX=9606 GN=RBM45 PE=1 SV=1	RBM45_HUMAN	53503.2	1	2	2	2	4.2e-05	0.0567	SwissProt_2019_02.fasta	mock_130m_qe4 (F040676)
Control	Control_n1	RNA-binding protein EWS OS=Homo sapiens OX=9606 GN=EWSR1 PE=1 SV=1	EWS_HUMAN	68478.4	1	4	4	4	8.41e-05	0.0899	SwissProt_2019_02.fasta	mock_130m_qe4 (F040676)
Control	Control_n1	RNA-binding protein FUS OS=Homo sapiens OX=9606 GN=FUS PE=1 SV=1	FUS_HUMAN	53426	1	11	14	26	0.000547	0.228	SwissProt_2019_02.fasta	mock_130m_qe4 (F040676)
Control	Control_n1	RNA-binding protein Musashi homolog 1 OS=Homo sapiens OX=9606 GN=MSI1 PE=1 SV=1	MSI1H_HUMAN	39124.7	1	3	3	3	6.31e-05	0.11	SwissProt_2019_02.fasta	mock_130m_qe4 (F040676)
Control	Control_n1	RNA-binding protein Musashi homolog 2 OS=Homo sapiens OX=9606 GN=MSI2 PE=1 SV=1	MSI2H_HUMAN	35196.8	1	4	4	6	0.000126	0.174	SwissProt_2019_02.fasta	mock_130m_qe4 (F040676)
Control	Control_n1	RNA-binding protein NOB1 OS=Homo sapiens OX=9606 GN=NOB1 PE=1 SV=1	NOB1_HUMAN	46675.2	1	2	2	2	4.2e-05	0.0631	SwissProt_2019_02.fasta	mock_130m_qe4 (F040676)
Control	Control_n1	RNA-binding protein PNO1 OS=Homo sapiens OX=9606 GN=PNO1 PE=1 SV=1	PNO1_HUMAN	27925.3	1	5	7	9	0.000189	0.262	SwissProt_2019_02.fasta	mock_130m_qe4 (F040676)
Control	Control_n1	RNA-binding protein Raly OS=Homo sapiens OX=9606 GN=RALY PE=1 SV=1	RALY_HUMAN	32463.9	1	18	20	72	0.00151	0.758	SwissProt_2019_02.fasta	mock_130m_qe4 (F040676)
Control	Control_n1	rRNA 2'-O-methyltransferase fibrillarin OS=Homo sapiens OX=9606 GN=FBL PE=1 SV=2	FBRL_HUMAN	33784.1	1	8	11	14	0.000294	0.399	SwissProt_2019_02.fasta	mock_130m_qe4 (F040676)
Control	Control_n1	rRNA methyltransferase 3, mitochondrial OS=Homo sapiens OX=9606 GN=MRM3 PE=1 SV=2	MRM3_HUMAN	47020.5	1	3	3	4	8.41e-05	0.0905	SwissProt_2019_02.fasta	mock_130m_qe4 (F040676)
Control	Control_n1	RRP12-like protein OS=Homo sapiens OX=9606 GN=RRP12 PE=1 SV=2	RRP12_HUMAN	143705	1	24	31	47	0.000988	0.276	SwissProt_2019_02.fasta	mock_130m_qe4 (F040676)
Control	Control_n1	RuvB-like 1 OS=Homo sapiens OX=9606 GN=RUVBL1 PE=1 SV=1	RUVB1_HUMAN	50229.4	1	15	17	24	0.000504	0.467	SwissProt_2019_02.fasta	mock_130m_qe4 (F040676)
Control	Control_n1	RuvB-like 2 OS=Homo sapiens OX=9606 GN=RUVBL2 PE=1 SV=3	RUVB2_HUMAN	51158.1	1	16	16	24	0.000504	0.415	SwissProt_2019_02.fasta	mock_130m_qe4 (F040676)
Control	Control_n1	S1 RNA-binding domain-containing protein 1 OS=Homo sapiens OX=9606 GN=SRBD1 PE=1 SV=2	SRBD1_HUMAN	111778	0.996	1	1	1	2.1e-05	0.0111	SwissProt_2019_02.fasta	mock_130m_qe4 (F040676)
Control	Control_n1	S-adenosylhomocysteine hydrolase-like protein 1 OS=Homo sapiens OX=9606 GN=AHCYL1 PE=1 SV=2	SAHH2_HUMAN	58951.5	0.909	1	1	1	2.1e-05	0.0226	SwissProt_2019_02.fasta	mock_130m_qe4 (F040676)
Control	Control_n1	Sarcoplasmic/endoplasmic reticulum calcium ATPase 2 OS=Homo sapiens OX=9606 GN=ATP2A2 PE=1 SV=1	AT2A2_HUMAN	114759	1	17	19	20	0.00042	0.217	SwissProt_2019_02.fasta	mock_130m_qe4 (F040676)
Control	Control_n1	Scaffold attachment factor B1 OS=Homo sapiens OX=9606 GN=SAFB PE=1 SV=4	SAFB1_HUMAN	102643	1	3	3	3	6.31e-05	0.0525	SwissProt_2019_02.fasta	mock_130m_qe4 (F040676)
Control	Control_n1	Schlafen family member 11 OS=Homo sapiens OX=9606 GN=SLFN11 PE=1 SV=2	SLN11_HUMAN	102838	1	1	1	1	2.1e-05	0.0233	SwissProt_2019_02.fasta	mock_130m_qe4 (F040676)
Control	Control_n1	SCY1-like protein 2 OS=Homo sapiens OX=9606 GN=SCYL2 PE=1 SV=1	SCYL2_HUMAN	103712	1	17	22	31	0.000652	0.249	SwissProt_2019_02.fasta	mock_130m_qe4 (F040676)
Control	Control_n1	SEC23-interacting protein OS=Homo sapiens OX=9606 GN=SEC23IP PE=1 SV=1	S23IP_HUMAN	111078	0.922	1	1	1	2.1e-05	0.012	SwissProt_2019_02.fasta	mock_130m_qe4 (F040676)
Control	Control_n1	Selenocysteine-specific elongation factor OS=Homo sapiens OX=9606 GN=EEFSEC PE=1 SV=4	SELB_HUMAN	65306.1	1	2	2	2	4.2e-05	0.0554	SwissProt_2019_02.fasta	mock_130m_qe4 (F040676)
Control	Control_n1	Septin-9 OS=Homo sapiens OX=9606 GN=SEPT9 PE=1 SV=2	SEPT9_HUMAN	65402.3	1	2	2	2	4.2e-05	0.0512	SwissProt_2019_02.fasta	mock_130m_qe4 (F040676)
Control	Control_n1	Serine beta-lactamase-like protein LACTB, mitochondrial OS=Homo sapiens OX=9606 GN=LACTB PE=1 SV=2	LACTB_HUMAN	60694.8	1	4	4	4	8.41e-05	0.113	SwissProt_2019_02.fasta	mock_130m_qe4 (F040676)
Control	Control_n1	Serine palmitoyltransferase 1 OS=Homo sapiens OX=9606 GN=SPTLC1 PE=1 SV=1	SPTC1_HUMAN	52745.5	1	4	4	4	8.41e-05	0.108	SwissProt_2019_02.fasta	mock_130m_qe4 (F040676)
Control	Control_n1	Serine palmitoyltransferase 2 OS=Homo sapiens OX=9606 GN=SPTLC2 PE=1 SV=1	SPTC2_HUMAN	62925.7	1	6	6	6	0.000126	0.169	SwissProt_2019_02.fasta	mock_130m_qe4 (F040676)
Control	Control_n1	Serine/arginine repetitive matrix protein 1 OS=Homo sapiens OX=9606 GN=SRRM1 PE=1 SV=2	SRRM1_HUMAN	102338	1	2	2	2	4.2e-05	0.0243	SwissProt_2019_02.fasta	mock_130m_qe4 (F040676)
Control	Control_n1	Serine/arginine-rich splicing factor 1 OS=Homo sapiens OX=9606 GN=SRSF1 PE=1 SV=2	SRSF1_HUMAN	27745.1	1	4	4	6	0.000126	0.165	SwissProt_2019_02.fasta	mock_130m_qe4 (F040676)
Control	Control_n1	Serine/arginine-rich splicing factor 10 OS=Homo sapiens OX=9606 GN=SRSF10 PE=1 SV=1	SRS10_HUMAN	31301.7	1	3	3	3	6.31e-05	0.145	SwissProt_2019_02.fasta	mock_130m_qe4 (F040676)
Control	Control_n1	Serine/arginine-rich splicing factor 11 OS=Homo sapiens OX=9606 GN=SRSF11 PE=1 SV=1	SRS11_HUMAN	53543.7	0.854	1	1	1	2.1e-05	0.0165	SwissProt_2019_02.fasta	mock_130m_qe4 (F040676)
Control	Control_n1	Serine/arginine-rich splicing factor 2 OS=Homo sapiens OX=9606 GN=SRSF2 PE=1 SV=4	SRSF2_HUMAN	25477.1	1	3	4	10	0.00021	0.186	SwissProt_2019_02.fasta	mock_130m_qe4 (F040676)
Control	Control_n1	Serine/arginine-rich splicing factor 3 OS=Homo sapiens OX=9606 GN=SRSF3 PE=1 SV=1	SRSF3_HUMAN	19330	1	5	6	11	0.000231	0.311	SwissProt_2019_02.fasta	mock_130m_qe4 (F040676)
Control	Control_n1	Serine/arginine-rich splicing factor 5 OS=Homo sapiens OX=9606 GN=SRSF5 PE=1 SV=1	SRSF5_HUMAN	31264.8	1	3	3	5	0.000105	0.184	SwissProt_2019_02.fasta	mock_130m_qe4 (F040676)
Control	Control_n1	Serine/arginine-rich splicing factor 6 OS=Homo sapiens OX=9606 GN=SRSF6 PE=1 SV=2	SRSF6_HUMAN	39588.4	1	4	4	5	0.000105	0.122	SwissProt_2019_02.fasta	mock_130m_qe4 (F040676)
Control	Control_n1	Serine/arginine-rich splicing factor 7 OS=Homo sapiens OX=9606 GN=SRSF7 PE=1 SV=1	SRSF7_HUMAN	27367.5	1	3	3	4	8.41e-05	0.176	SwissProt_2019_02.fasta	mock_130m_qe4 (F040676)
Control	Control_n1	Serine/arginine-rich splicing factor 9 OS=Homo sapiens OX=9606 GN=SRSF9 PE=1 SV=1	SRSF9_HUMAN	25542.9	1	6	7	9	0.000189	0.258	SwissProt_2019_02.fasta	mock_130m_qe4 (F040676)
Control	Control_n1	Serine/threonine-protein kinase 25 OS=Homo sapiens OX=9606 GN=STK25 PE=1 SV=1	STK25_HUMAN,STK26_HUMAN	46530.4	0.974	0	0	0	0	0	SwissProt_2019_02.fasta	mock_130m_qe4 (F040676)
Control	Control_n1	Serine/threonine-protein kinase 25 OS=Homo sapiens OX=9606 GN=STK25 PE=1 SV=1	STK25_HUMAN,STK26_HUMAN	46530.4	0.974	0	0	0	0	0	SwissProt_2019_02.fasta	mock_130m_qe4 (F040676)
Control	Control_n1	Serine/threonine-protein kinase 38 OS=Homo sapiens OX=9606 GN=STK38 PE=1 SV=1	STK38_HUMAN	54192.2	1	2	2	2	4.2e-05	0.0581	SwissProt_2019_02.fasta	mock_130m_qe4 (F040676)
Control	Control_n1	Serine/threonine-protein kinase MARK2 OS=Homo sapiens OX=9606 GN=MARK2 PE=1 SV=2	MARK2_HUMAN	87913.1	1	2	2	2	4.2e-05	0.0254	SwissProt_2019_02.fasta	mock_130m_qe4 (F040676)
Control	Control_n1	Serine/threonine-protein kinase PRP4 homolog OS=Homo sapiens OX=9606 GN=PRPF4B PE=1 SV=3	PRP4B_HUMAN	116993	1	3	3	3	6.31e-05	0.0367	SwissProt_2019_02.fasta	mock_130m_qe4 (F040676)
Control	Control_n1	Serine/threonine-protein kinase RIO1 OS=Homo sapiens OX=9606 GN=RIOK1 PE=1 SV=2	RIOK1_HUMAN	65584.3	1	6	6	6	0.000126	0.144	SwissProt_2019_02.fasta	mock_130m_qe4 (F040676)
Control	Control_n1	Serine/threonine-protein kinase RIO2 OS=Homo sapiens OX=9606 GN=RIOK2 PE=1 SV=2	RIOK2_HUMAN	63283.6	1	11	12	17	0.000357	0.292	SwissProt_2019_02.fasta	mock_130m_qe4 (F040676)
Control	Control_n1	Serine/threonine-protein kinase WNK1 OS=Homo sapiens OX=9606 GN=WNK1 PE=1 SV=2	WNK1_HUMAN,WNK2_HUMAN,WNK3_HUMAN,WNK4_HUMAN	134741	0.321	0	0	0	0	0	SwissProt_2019_02.fasta	mock_130m_qe4 (F040676)
Control	Control_n1	Serine/threonine-protein kinase WNK1 OS=Homo sapiens OX=9606 GN=WNK1 PE=1 SV=2	WNK1_HUMAN,WNK2_HUMAN,WNK3_HUMAN,WNK4_HUMAN	134741	0.321	0	0	0	0	0	SwissProt_2019_02.fasta	mock_130m_qe4 (F040676)
Control	Control_n1	Serine/threonine-protein kinase WNK1 OS=Homo sapiens OX=9606 GN=WNK1 PE=1 SV=2	WNK1_HUMAN,WNK2_HUMAN,WNK3_HUMAN,WNK4_HUMAN	134741	0.321	0	0	0	0	0	SwissProt_2019_02.fasta	mock_130m_qe4 (F040676)
Control	Control_n1	Serine/threonine-protein kinase WNK1 OS=Homo sapiens OX=9606 GN=WNK1 PE=1 SV=2	WNK1_HUMAN,WNK2_HUMAN,WNK3_HUMAN,WNK4_HUMAN	134741	0.321	0	0	0	0	0	SwissProt_2019_02.fasta	mock_130m_qe4 (F040676)
Control	Control_n1	Serine/threonine-protein phosphatase 2A 55 kDa regulatory subunit B alpha isoform OS=Homo sapiens OX=9606 GN=PPP2R2A PE=1 SV=1	2ABA_HUMAN	51693.4	0.996	1	1	1	2.1e-05	0.0358	SwissProt_2019_02.fasta	mock_130m_qe4 (F040676)
Control	Control_n1	Serine/threonine-protein phosphatase 2A 65 kDa regulatory subunit A alpha isoform OS=Homo sapiens OX=9606 GN=PPP2R1A PE=1 SV=4	2AAA_HUMAN	65309.7	1	5	6	6	0.000126	0.121	SwissProt_2019_02.fasta	mock_130m_qe4 (F040676)
Control	Control_n1	Serine/threonine-protein phosphatase 4 regulatory subunit 3A OS=Homo sapiens OX=9606 GN=PPP4R3A PE=1 SV=1	P4R3A_HUMAN	95372.3	0.992	1	1	1	2.1e-05	0.0108	SwissProt_2019_02.fasta	mock_130m_qe4 (F040676)
Control	Control_n1	Serine/threonine-protein phosphatase PGAM5, mitochondrial OS=Homo sapiens OX=9606 GN=PGAM5 PE=1 SV=2	PGAM5_HUMAN	32005.2	1	5	5	7	0.000147	0.201	SwissProt_2019_02.fasta	mock_130m_qe4 (F040676)
Control	Control_n1	Serine/threonine-protein phosphatase PP1-beta catalytic subunit OS=Homo sapiens OX=9606 GN=PPP1CB PE=1 SV=3	PP1B_HUMAN	37188.3	1	5	5	5	0.000105	0.226	SwissProt_2019_02.fasta	mock_130m_qe4 (F040676)
Control	Control_n1	Serine-threonine kinase receptor-associated protein OS=Homo sapiens OX=9606 GN=STRAP PE=1 SV=1	STRAP_HUMAN	38439.4	1	8	8	8	0.000168	0.32	SwissProt_2019_02.fasta	mock_130m_qe4 (F040676)
Control	Control_n1	Serine--tRNA ligase, mitochondrial OS=Homo sapiens OX=9606 GN=SARS2 PE=1 SV=1	SYSM_HUMAN	58283.5	1	6	6	6	0.000126	0.16	SwissProt_2019_02.fasta	mock_130m_qe4 (F040676)
Control	Control_n1	Serpin B12 OS=Homo sapiens OX=9606 GN=SERPINB12 PE=1 SV=1	SPB12_HUMAN	46277.7	1	3	3	3	6.31e-05	0.084	SwissProt_2019_02.fasta	mock_130m_qe4 (F040676)
Control	Control_n1	Serpin H1 OS=Homo sapiens OX=9606 GN=SERPINH1 PE=1 SV=2	SERPH_HUMAN	46442	0.997	1	1	1	2.1e-05	0.0263	SwissProt_2019_02.fasta	mock_130m_qe4 (F040676)
Control	Control_n1	Serrate RNA effector molecule homolog OS=Homo sapiens OX=9606 GN=SRRT PE=1 SV=1	SRRT_HUMAN	100670	1	6	6	6	0.000126	0.0765	SwissProt_2019_02.fasta	mock_130m_qe4 (F040676)
Control	Control_n1	Sideroflexin-1 OS=Homo sapiens OX=9606 GN=SFXN1 PE=1 SV=4	SFXN1_HUMAN	35620	1	2	2	2	4.2e-05	0.0683	SwissProt_2019_02.fasta	mock_130m_qe4 (F040676)
Control	Control_n1	Sideroflexin-3 OS=Homo sapiens OX=9606 GN=SFXN3 PE=1 SV=3	SFXN3_HUMAN	35503.5	0.165	0	0	0	0	0	SwissProt_2019_02.fasta	mock_130m_qe4 (F040676)
Control	Control_n1	Sideroflexin-4 OS=Homo sapiens OX=9606 GN=SFXN4 PE=1 SV=1	SFXN4_HUMAN	37999.5	1	1	1	1	2.1e-05	0.0415	SwissProt_2019_02.fasta	mock_130m_qe4 (F040676)
Control	Control_n1	Sigma non-opioid intracellular receptor 1 OS=Homo sapiens OX=9606 GN=SIGMAR1 PE=1 SV=1	SGMR1_HUMAN	25127.7	0.998	1	2	2	4.2e-05	0.0583	SwissProt_2019_02.fasta	mock_130m_qe4 (F040676)
Control	Control_n1	Signal peptidase complex catalytic subunit SEC11A OS=Homo sapiens OX=9606 GN=SEC11A PE=1 SV=1	SC11A_HUMAN	20625.8	1	2	2	2	4.2e-05	0.106	SwissProt_2019_02.fasta	mock_130m_qe4 (F040676)
Control	Control_n1	Signal recognition particle 14 kDa protein OS=Homo sapiens OX=9606 GN=SRP14 PE=1 SV=2	SRP14_HUMAN	14570.6	1	5	6	13	0.000273	0.404	SwissProt_2019_02.fasta	mock_130m_qe4 (F040676)
Control	Control_n1	Signal recognition particle 54 kDa protein OS=Homo sapiens OX=9606 GN=SRP54 PE=1 SV=1	SRP54_HUMAN	55706.3	1	3	3	3	6.31e-05	0.0774	SwissProt_2019_02.fasta	mock_130m_qe4 (F040676)
Control	Control_n1	Signal recognition particle 9 kDa protein OS=Homo sapiens OX=9606 GN=SRP9 PE=1 SV=2	SRP09_HUMAN	10111.6	1	4	4	11	0.000231	0.442	SwissProt_2019_02.fasta	mock_130m_qe4 (F040676)
Control	Control_n1	Signal recognition particle receptor subunit alpha OS=Homo sapiens OX=9606 GN=SRPRA PE=1 SV=2	SRPRA_HUMAN	69812.8	1	4	4	4	8.41e-05	0.0987	SwissProt_2019_02.fasta	mock_130m_qe4 (F040676)
Control	Control_n1	Signal recognition particle receptor subunit beta OS=Homo sapiens OX=9606 GN=SRPRB PE=1 SV=3	SRPRB_HUMAN	29703.1	1	5	5	5	0.000105	0.244	SwissProt_2019_02.fasta	mock_130m_qe4 (F040676)
Control	Control_n1	Signal recognition particle subunit SRP68 OS=Homo sapiens OX=9606 GN=SRP68 PE=1 SV=2	SRP68_HUMAN	70732	1	13	13	14	0.000294	0.244	SwissProt_2019_02.fasta	mock_130m_qe4 (F040676)
Control	Control_n1	Signal recognition particle subunit SRP72 OS=Homo sapiens OX=9606 GN=SRP72 PE=1 SV=3	SRP72_HUMAN	74608.3	1	9	10	11	0.000231	0.177	SwissProt_2019_02.fasta	mock_130m_qe4 (F040676)
Control	Control_n1	Single-stranded DNA-binding protein, mitochondrial OS=Homo sapiens OX=9606 GN=SSBP1 PE=1 SV=1	SSBP_HUMAN	17259.7	1	7	10	20	0.00042	0.473	SwissProt_2019_02.fasta	mock_130m_qe4 (F040676)
Control	Control_n1	Small nuclear ribonucleoprotein E OS=Homo sapiens OX=9606 GN=SNRPE PE=1 SV=1	RUXE_HUMAN	10803.9	1	2	2	4	8.41e-05	0.391	SwissProt_2019_02.fasta	mock_130m_qe4 (F040676)
Control	Control_n1	Small nuclear ribonucleoprotein F OS=Homo sapiens OX=9606 GN=SNRPF PE=1 SV=1	RUXF_HUMAN	9725.4	0.969	1	1	1	2.1e-05	0.151	SwissProt_2019_02.fasta	mock_130m_qe4 (F040676)
Control	Control_n1	Small nuclear ribonucleoprotein Sm D1 OS=Homo sapiens OX=9606 GN=SNRPD1 PE=1 SV=1	SMD1_HUMAN	13281.9	1	3	5	10	0.00021	0.378	SwissProt_2019_02.fasta	mock_130m_qe4 (F040676)
Control	Control_n1	Small nuclear ribonucleoprotein Sm D2 OS=Homo sapiens OX=9606 GN=SNRPD2 PE=1 SV=1	SMD2_HUMAN	13527.1	1	6	7	14	0.000294	0.492	SwissProt_2019_02.fasta	mock_130m_qe4 (F040676)
Control	Control_n1	Small nuclear ribonucleoprotein Sm D3 OS=Homo sapiens OX=9606 GN=SNRPD3 PE=1 SV=1	SMD3_HUMAN	13916.6	1	4	6	11	0.000231	0.476	SwissProt_2019_02.fasta	mock_130m_qe4 (F040676)
Control	Control_n1	Small nuclear ribonucleoprotein-associated proteins B and B' OS=Homo sapiens OX=9606 GN=SNRPB PE=1 SV=2	RSMB_HUMAN,RSMN_HUMAN	24614.4	1	5	5	16	0.000336	0.188	SwissProt_2019_02.fasta	mock_130m_qe4 (F040676)
Control	Control_n1	Small nuclear ribonucleoprotein-associated proteins B and B' OS=Homo sapiens OX=9606 GN=SNRPB PE=1 SV=2	RSMB_HUMAN,RSMN_HUMAN	24614.4	1	5	5	16	0.000336	0.188	SwissProt_2019_02.fasta	mock_130m_qe4 (F040676)
Control	Control_n1	Sodium/potassium-transporting ATPase subunit alpha-1 OS=Homo sapiens OX=9606 GN=ATP1A1 PE=1 SV=1	AT1A1_HUMAN	112900	1	11	13	13	0.000273	0.152	SwissProt_2019_02.fasta	mock_130m_qe4 (F040676)
Control	Control_n1	Sortilin OS=Homo sapiens OX=9606 GN=SORT1 PE=1 SV=3	SORT_HUMAN	92069.6	1	3	3	3	6.31e-05	0.0469	SwissProt_2019_02.fasta	mock_130m_qe4 (F040676)
Control	Control_n1	Sorting and assembly machinery component 50 homolog OS=Homo sapiens OX=9606 GN=SAMM50 PE=1 SV=3	SAM50_HUMAN	51977.5	0.996	1	1	1	2.1e-05	0.0448	SwissProt_2019_02.fasta	mock_130m_qe4 (F040676)
Control	Control_n1	Spectrin beta chain, non-erythrocytic 1 OS=Homo sapiens OX=9606 GN=SPTBN1 PE=1 SV=2	SPTB2_HUMAN	274613	1	6	6	6	0.000126	0.0317	SwissProt_2019_02.fasta	mock_130m_qe4 (F040676)
Control	Control_n1	Spermatid perinuclear RNA-binding protein OS=Homo sapiens OX=9606 GN=STRBP PE=1 SV=1	STRBP_HUMAN	73654.3	1	20	21	29	0.00061	0.439	SwissProt_2019_02.fasta	mock_130m_qe4 (F040676)
Control	Control_n1	S-phase kinase-associated protein 1 OS=Homo sapiens OX=9606 GN=SKP1 PE=1 SV=2	SKP1_HUMAN	18658.4	0.931	1	1	1	2.1e-05	0.0736	SwissProt_2019_02.fasta	mock_130m_qe4 (F040676)
Control	Control_n1	Sphingosine-1-phosphate lyase 1 OS=Homo sapiens OX=9606 GN=SGPL1 PE=1 SV=3	SGPL1_HUMAN	63525.9	1	3	3	3	6.31e-05	0.0757	SwissProt_2019_02.fasta	mock_130m_qe4 (F040676)
Control	Control_n1	Spliceosome RNA helicase DDX39B OS=Homo sapiens OX=9606 GN=DDX39B PE=1 SV=1	DX39B_HUMAN	48992	1	3	4	4	8.41e-05	0.0864	SwissProt_2019_02.fasta	mock_130m_qe4 (F040676)
Control	Control_n1	Splicing factor 3A subunit 1 OS=Homo sapiens OX=9606 GN=SF3A1 PE=1 SV=1	SF3A1_HUMAN	88886.1	1	2	2	2	4.2e-05	0.0277	SwissProt_2019_02.fasta	mock_130m_qe4 (F040676)
Control	Control_n1	Splicing factor 3A subunit 3 OS=Homo sapiens OX=9606 GN=SF3A3 PE=1 SV=1	SF3A3_HUMAN	58851.3	0.933	0	0	0	0	0	SwissProt_2019_02.fasta	mock_130m_qe4 (F040676)
Control	Control_n1	Splicing factor 3B subunit 1 OS=Homo sapiens OX=9606 GN=SF3B1 PE=1 SV=3	SF3B1_HUMAN	145835	1	14	16	19	0.000399	0.131	SwissProt_2019_02.fasta	mock_130m_qe4 (F040676)
Control	Control_n1	Splicing factor 3B subunit 2 OS=Homo sapiens OX=9606 GN=SF3B2 PE=1 SV=2	SF3B2_HUMAN	100229	1	18	19	25	0.000525	0.27	SwissProt_2019_02.fasta	mock_130m_qe4 (F040676)
Control	Control_n1	Splicing factor 3B subunit 3 OS=Homo sapiens OX=9606 GN=SF3B3 PE=1 SV=4	SF3B3_HUMAN	135579	1	17	18	20	0.00042	0.194	SwissProt_2019_02.fasta	mock_130m_qe4 (F040676)
Control	Control_n1	Splicing factor 3B subunit 4 OS=Homo sapiens OX=9606 GN=SF3B4 PE=1 SV=1	SF3B4_HUMAN	44386.5	1	4	5	8	0.000168	0.184	SwissProt_2019_02.fasta	mock_130m_qe4 (F040676)
Control	Control_n1	Splicing factor 3B subunit 6 OS=Homo sapiens OX=9606 GN=SF3B6 PE=1 SV=1	SF3B6_HUMAN	14585.6	1	2	2	2	4.2e-05	0.208	SwissProt_2019_02.fasta	mock_130m_qe4 (F040676)
Control	Control_n1	Splicing factor U2AF 35 kDa subunit OS=Homo sapiens OX=9606 GN=U2AF1 PE=1 SV=3	U2AF1_HUMAN,U2AF5_HUMAN	27872.2	1	6	6	7	0.000147	0.321	SwissProt_2019_02.fasta	mock_130m_qe4 (F040676)
Control	Control_n1	Splicing factor U2AF 35 kDa subunit OS=Homo sapiens OX=9606 GN=U2AF1 PE=1 SV=3	U2AF1_HUMAN,U2AF5_HUMAN	27872.2	1	6	6	7	0.000147	0.321	SwissProt_2019_02.fasta	mock_130m_qe4 (F040676)
Control	Control_n1	Splicing factor U2AF 65 kDa subunit OS=Homo sapiens OX=9606 GN=U2AF2 PE=1 SV=4	U2AF2_HUMAN	53501.2	1	10	13	21	0.000441	0.339	SwissProt_2019_02.fasta	mock_130m_qe4 (F040676)
Control	Control_n1	Splicing factor, proline- and glutamine-rich OS=Homo sapiens OX=9606 GN=SFPQ PE=1 SV=2	SFPQ_HUMAN	76149.5	1	8	9	10	0.00021	0.156	SwissProt_2019_02.fasta	mock_130m_qe4 (F040676)
Control	Control_n1	Squalene monooxygenase OS=Homo sapiens OX=9606 GN=SQLE PE=1 SV=3	ERG1_HUMAN	63925	0.959	1	1	1	2.1e-05	0.0279	SwissProt_2019_02.fasta	mock_130m_qe4 (F040676)
Control	Control_n1	Squalene synthase OS=Homo sapiens OX=9606 GN=FDFT1 PE=1 SV=1	FDFT_HUMAN	48116.4	1	7	7	7	0.000147	0.23	SwissProt_2019_02.fasta	mock_130m_qe4 (F040676)
Control	Control_n1	Squamous cell carcinoma antigen recognized by T-cells 3 OS=Homo sapiens OX=9606 GN=SART3 PE=1 SV=1	SART3_HUMAN	109936	1	5	5	5	0.000105	0.0633	SwissProt_2019_02.fasta	mock_130m_qe4 (F040676)
Control	Control_n1	SRA stem-loop-interacting RNA-binding protein, mitochondrial OS=Homo sapiens OX=9606 GN=SLIRP PE=1 SV=1	SLIRP_HUMAN	12349	0.369	0	0	0	0	0	SwissProt_2019_02.fasta	mock_130m_qe4 (F040676)
Control	Control_n1	SRSF protein kinase 1 OS=Homo sapiens OX=9606 GN=SRPK1 PE=1 SV=2	SRPK1_HUMAN	74326	1	15	18	24	0.000504	0.275	SwissProt_2019_02.fasta	mock_130m_qe4 (F040676)
Control	Control_n1	SRSF protein kinase 2 OS=Homo sapiens OX=9606 GN=SRPK2 PE=1 SV=3	SRPK2_HUMAN	77528.2	1	3	4	5	0.000105	0.103	SwissProt_2019_02.fasta	mock_130m_qe4 (F040676)
Control	Control_n1	Staphylococcal nuclease domain-containing protein 1 OS=Homo sapiens OX=9606 GN=SND1 PE=1 SV=1	SND1_HUMAN	101998	1	14	14	15	0.000315	0.234	SwissProt_2019_02.fasta	mock_130m_qe4 (F040676)
Control	Control_n1	STE20-like serine/threonine-protein kinase OS=Homo sapiens OX=9606 GN=SLK PE=1 SV=1	SLK_HUMAN	142698	1	1	1	1	2.1e-05	0.00891	SwissProt_2019_02.fasta	mock_130m_qe4 (F040676)
Control	Control_n1	Stomatin-like protein 2, mitochondrial OS=Homo sapiens OX=9606 GN=STOML2 PE=1 SV=1	STML2_HUMAN	38534.5	1	2	2	2	4.2e-05	0.0899	SwissProt_2019_02.fasta	mock_130m_qe4 (F040676)
Control	Control_n1	Stress-70 protein, mitochondrial OS=Homo sapiens OX=9606 GN=HSPA9 PE=1 SV=2	GRP75_HUMAN	73681.3	1	4	4	4	8.41e-05	0.0825	SwissProt_2019_02.fasta	mock_130m_qe4 (F040676)
Control	Control_n1	Structural maintenance of chromosomes protein 1A OS=Homo sapiens OX=9606 GN=SMC1A PE=1 SV=2	SMC1A_HUMAN	143238	0.994	1	1	1	2.1e-05	0.0105	SwissProt_2019_02.fasta	mock_130m_qe4 (F040676)
Control	Control_n1	Structural maintenance of chromosomes protein 2 OS=Homo sapiens OX=9606 GN=SMC2 PE=1 SV=2	SMC2_HUMAN	135661	1	8	8	8	0.000168	0.0735	SwissProt_2019_02.fasta	mock_130m_qe4 (F040676)
Control	Control_n1	Structural maintenance of chromosomes protein 3 OS=Homo sapiens OX=9606 GN=SMC3 PE=1 SV=2	SMC3_HUMAN	141547	1	2	2	2	4.2e-05	0.0181	SwissProt_2019_02.fasta	mock_130m_qe4 (F040676)
Control	Control_n1	Structural maintenance of chromosomes protein 4 OS=Homo sapiens OX=9606 GN=SMC4 PE=1 SV=2	SMC4_HUMAN	147188	1	6	6	6	0.000126	0.0652	SwissProt_2019_02.fasta	mock_130m_qe4 (F040676)
Control	Control_n1	Succinate dehydrogenase [ubiquinone] flavoprotein subunit, mitochondrial OS=Homo sapiens OX=9606 GN=SDHA PE=1 SV=2	SDHA_HUMAN	72691.8	1	5	5	6	0.000126	0.0979	SwissProt_2019_02.fasta	mock_130m_qe4 (F040676)
Control	Control_n1	Succinate dehydrogenase [ubiquinone] iron-sulfur subunit, mitochondrial OS=Homo sapiens OX=9606 GN=SDHB PE=1 SV=3	SDHB_HUMAN	31631	1	4	4	5	0.000105	0.186	SwissProt_2019_02.fasta	mock_130m_qe4 (F040676)
Control	Control_n1	Suppressor of SWI4 1 homolog OS=Homo sapiens OX=9606 GN=PPAN PE=2 SV=1	SSF1_HUMAN	53194.4	1	2	2	2	4.2e-05	0.0507	SwissProt_2019_02.fasta	mock_130m_qe4 (F040676)
Control	Control_n1	Surfeit locus protein 4 OS=Homo sapiens OX=9606 GN=SURF4 PE=1 SV=3	SURF4_HUMAN	30395.4	1	2	3	4	8.41e-05	0.115	SwissProt_2019_02.fasta	mock_130m_qe4 (F040676)
Control	Control_n1	Survival of motor neuron-related-splicing factor 30 OS=Homo sapiens OX=9606 GN=SMNDC1 PE=1 SV=1	SPF30_HUMAN	26711.4	0.998	2	2	2	4.2e-05	0.202	SwissProt_2019_02.fasta	mock_130m_qe4 (F040676)
Control	Control_n1	SWI/SNF-related matrix-associated actin-dependent regulator of chromatin subfamily A member 5 OS=Homo sapiens OX=9606 GN=SMARCA5 PE=1 SV=1	SMCA5_HUMAN	121911	1	9	10	10	0.00021	0.0998	SwissProt_2019_02.fasta	mock_130m_qe4 (F040676)
Control	Control_n1	Symplekin OS=Homo sapiens OX=9606 GN=SYMPK PE=1 SV=2	SYMPK_HUMAN	141154	1	2	2	2	4.2e-05	0.022	SwissProt_2019_02.fasta	mock_130m_qe4 (F040676)
Control	Control_n1	TAR DNA-binding protein 43 OS=Homo sapiens OX=9606 GN=TARDBP PE=1 SV=1	TADBP_HUMAN	44739.7	1	8	8	11	0.000231	0.246	SwissProt_2019_02.fasta	mock_130m_qe4 (F040676)
Control	Control_n1	Target of EGR1 protein 1 OS=Homo sapiens OX=9606 GN=TOE1 PE=1 SV=1	TOE1_HUMAN	56548.3	1	5	5	5	0.000105	0.141	SwissProt_2019_02.fasta	mock_130m_qe4 (F040676)
Control	Control_n1	TATA-binding protein-associated factor 2N OS=Homo sapiens OX=9606 GN=TAF15 PE=1 SV=1	RBP56_HUMAN	61831	1	2	2	2	4.2e-05	0.11	SwissProt_2019_02.fasta	mock_130m_qe4 (F040676)
Control	Control_n1	T-complex protein 1 subunit alpha OS=Homo sapiens OX=9606 GN=TCP1 PE=1 SV=1	TCPA_HUMAN	60345.2	1	19	22	32	0.000673	0.469	SwissProt_2019_02.fasta	mock_130m_qe4 (F040676)
Control	Control_n1	T-complex protein 1 subunit beta OS=Homo sapiens OX=9606 GN=CCT2 PE=1 SV=4	TCPB_HUMAN	57489.9	1	18	24	30	0.000631	0.521	SwissProt_2019_02.fasta	mock_130m_qe4 (F040676)
Control	Control_n1	T-complex protein 1 subunit delta OS=Homo sapiens OX=9606 GN=CCT4 PE=1 SV=4	TCPD_HUMAN	57926	1	14	16	22	0.000462	0.384	SwissProt_2019_02.fasta	mock_130m_qe4 (F040676)
Control	Control_n1	T-complex protein 1 subunit epsilon OS=Homo sapiens OX=9606 GN=CCT5 PE=1 SV=1	TCPE_HUMAN	59672.4	1	13	14	16	0.000336	0.348	SwissProt_2019_02.fasta	mock_130m_qe4 (F040676)
Control	Control_n1	T-complex protein 1 subunit eta OS=Homo sapiens OX=9606 GN=CCT7 PE=1 SV=2	TCPH_HUMAN	59367.8	1	10	10	15	0.000315	0.289	SwissProt_2019_02.fasta	mock_130m_qe4 (F040676)
Control	Control_n1	T-complex protein 1 subunit gamma OS=Homo sapiens OX=9606 GN=CCT3 PE=1 SV=4	TCPG_HUMAN	60535.4	1	13	16	18	0.000378	0.363	SwissProt_2019_02.fasta	mock_130m_qe4 (F040676)
Control	Control_n1	T-complex protein 1 subunit theta OS=Homo sapiens OX=9606 GN=CCT8 PE=1 SV=4	TCPQ_HUMAN	59621	1	15	16	18	0.000378	0.336	SwissProt_2019_02.fasta	mock_130m_qe4 (F040676)
Control	Control_n1	T-complex protein 1 subunit zeta OS=Homo sapiens OX=9606 GN=CCT6A PE=1 SV=3	TCPZ_HUMAN	58025.3	1	12	13	14	0.000294	0.348	SwissProt_2019_02.fasta	mock_130m_qe4 (F040676)
Control	Control_n1	Telomere length regulation protein TEL2 homolog OS=Homo sapiens OX=9606 GN=TELO2 PE=1 SV=2	TELO2_HUMAN	91748.5	0.998	1	1	1	2.1e-05	0.0155	SwissProt_2019_02.fasta	mock_130m_qe4 (F040676)
Control	Control_n1	Testis-expressed protein 10 OS=Homo sapiens OX=9606 GN=TEX10 PE=1 SV=2	TEX10_HUMAN	105678	1	2	2	2	4.2e-05	0.0334	SwissProt_2019_02.fasta	mock_130m_qe4 (F040676)
Control	Control_n1	Tetratricopeptide repeat protein 37 OS=Homo sapiens OX=9606 GN=TTC37 PE=1 SV=1	TTC37_HUMAN	175492	1	1	1	1	2.1e-05	0.0102	SwissProt_2019_02.fasta	mock_130m_qe4 (F040676)
Control	Control_n1	Thioredoxin OS=Homo sapiens OX=9606 GN=TXN PE=1 SV=3	THIO_HUMAN	11737.3	0.999	1	1	1	2.1e-05	0.124	SwissProt_2019_02.fasta	mock_130m_qe4 (F040676)
Control	Control_n1	THO complex subunit 4 OS=Homo sapiens OX=9606 GN=ALYREF PE=1 SV=3	THOC4_HUMAN	26888.7	1	7	10	13	0.000273	0.362	SwissProt_2019_02.fasta	mock_130m_qe4 (F040676)
Control	Control_n1	Threonine--tRNA ligase, cytoplasmic OS=Homo sapiens OX=9606 GN=TARS PE=1 SV=3	SYTC_HUMAN	83437.8	1	1	1	1	2.1e-05	0.018	SwissProt_2019_02.fasta	mock_130m_qe4 (F040676)
Control	Control_n1	Transcription elongation factor SPT5 OS=Homo sapiens OX=9606 GN=SUPT5H PE=1 SV=1	SPT5H_HUMAN	121000	1	4	4	4	8.41e-05	0.0396	SwissProt_2019_02.fasta	mock_130m_qe4 (F040676)
Control	Control_n1	Transcription elongation factor SPT6 OS=Homo sapiens OX=9606 GN=SUPT6H PE=1 SV=2	SPT6H_HUMAN	199076	1	8	8	8	0.000168	0.0637	SwissProt_2019_02.fasta	mock_130m_qe4 (F040676)
Control	Control_n1	Transcription elongation factor, mitochondrial OS=Homo sapiens OX=9606 GN=TEFM PE=1 SV=1	TEFM_HUMAN	41678	1	3	3	3	6.31e-05	0.131	SwissProt_2019_02.fasta	mock_130m_qe4 (F040676)
Control	Control_n1	Transcription factor A, mitochondrial OS=Homo sapiens OX=9606 GN=TFAM PE=1 SV=1	TFAM_HUMAN	29097.8	1	6	7	9	0.000189	0.293	SwissProt_2019_02.fasta	mock_130m_qe4 (F040676)
Control	Control_n1	Transcription intermediary factor 1-beta OS=Homo sapiens OX=9606 GN=TRIM28 PE=1 SV=5	TIF1B_HUMAN	88549	1	9	9	11	0.000231	0.14	SwissProt_2019_02.fasta	mock_130m_qe4 (F040676)
Control	Control_n1	Transcriptional activator protein Pur-alpha OS=Homo sapiens OX=9606 GN=PURA PE=1 SV=2	PURA_HUMAN	34911.1	1	6	7	7	0.000147	0.329	SwissProt_2019_02.fasta	mock_130m_qe4 (F040676)
Control	Control_n1	Transcriptional repressor CTCF OS=Homo sapiens OX=9606 GN=CTCF PE=1 SV=1	CTCF_HUMAN	82783.5	1	2	2	2	4.2e-05	0.0536	SwissProt_2019_02.fasta	mock_130m_qe4 (F040676)
Control	Control_n1	Transducin beta-like protein 2 OS=Homo sapiens OX=9606 GN=TBL2 PE=1 SV=1	TBL2_HUMAN	49798.5	1	6	7	7	0.000147	0.177	SwissProt_2019_02.fasta	mock_130m_qe4 (F040676)
Control	Control_n1	Transducin beta-like protein 3 OS=Homo sapiens OX=9606 GN=TBL3 PE=1 SV=2	TBL3_HUMAN	89034	1	3	3	3	6.31e-05	0.0718	SwissProt_2019_02.fasta	mock_130m_qe4 (F040676)
Control	Control_n1	Transducin-like enhancer protein 1 OS=Homo sapiens OX=9606 GN=TLE1 PE=1 SV=2	TLE1_HUMAN,TLE2_HUMAN,TLE3_HUMAN,TLE4_HUMAN	83755.8	0.709	1	1	1	2.1e-05	0.0143	SwissProt_2019_02.fasta	mock_130m_qe4 (F040676)
Control	Control_n1	Transducin-like enhancer protein 1 OS=Homo sapiens OX=9606 GN=TLE1 PE=1 SV=2	TLE1_HUMAN,TLE2_HUMAN,TLE3_HUMAN,TLE4_HUMAN	83755.8	0.709	1	1	1	2.1e-05	0.0143	SwissProt_2019_02.fasta	mock_130m_qe4 (F040676)
Control	Control_n1	Transducin-like enhancer protein 1 OS=Homo sapiens OX=9606 GN=TLE1 PE=1 SV=2	TLE1_HUMAN,TLE2_HUMAN,TLE3_HUMAN,TLE4_HUMAN	83755.8	0.709	1	1	1	2.1e-05	0.0143	SwissProt_2019_02.fasta	mock_130m_qe4 (F040676)
Control	Control_n1	Transducin-like enhancer protein 1 OS=Homo sapiens OX=9606 GN=TLE1 PE=1 SV=2	TLE1_HUMAN,TLE2_HUMAN,TLE3_HUMAN,TLE4_HUMAN	83755.8	0.709	1	1	1	2.1e-05	0.0143	SwissProt_2019_02.fasta	mock_130m_qe4 (F040676)
Control	Control_n1	Transformer-2 protein homolog beta OS=Homo sapiens OX=9606 GN=TRA2B PE=1 SV=1	TRA2B_HUMAN	33666.7	1	3	3	4	8.41e-05	0.16	SwissProt_2019_02.fasta	mock_130m_qe4 (F040676)
Control	Control_n1	Transforming protein RhoA OS=Homo sapiens OX=9606 GN=RHOA PE=1 SV=1	RHOA_HUMAN	21768.4	1	6	7	10	0.00021	0.332	SwissProt_2019_02.fasta	mock_130m_qe4 (F040676)
Control	Control_n1	Transient receptor potential cation channel subfamily M member 4 OS=Homo sapiens OX=9606 GN=TRPM4 PE=1 SV=1	TRPM4_HUMAN	134305	0.1	0	0	0	0	0	SwissProt_2019_02.fasta	mock_130m_qe4 (F040676)
Control	Control_n1	Transitional endoplasmic reticulum ATPase OS=Homo sapiens OX=9606 GN=VCP PE=1 SV=4	TERA_HUMAN	89324.8	1	10	10	11	0.000231	0.184	SwissProt_2019_02.fasta	mock_130m_qe4 (F040676)
Control	Control_n1	Translation initiation factor eIF-2B subunit alpha OS=Homo sapiens OX=9606 GN=EIF2B1 PE=1 SV=1	EI2BA_HUMAN	33713.2	1	3	3	3	6.31e-05	0.131	SwissProt_2019_02.fasta	mock_130m_qe4 (F040676)
Control	Control_n1	Translation initiation factor eIF-2B subunit delta OS=Homo sapiens OX=9606 GN=EIF2B4 PE=1 SV=2	EI2BD_HUMAN	57556.9	1	5	5	5	0.000105	0.128	SwissProt_2019_02.fasta	mock_130m_qe4 (F040676)
Control	Control_n1	Translation initiation factor eIF-2B subunit epsilon OS=Homo sapiens OX=9606 GN=EIF2B5 PE=1 SV=3	EI2BE_HUMAN	80380.1	1	3	3	3	6.31e-05	0.0541	SwissProt_2019_02.fasta	mock_130m_qe4 (F040676)
Control	Control_n1	Translation initiation factor eIF-2B subunit gamma OS=Homo sapiens OX=9606 GN=EIF2B3 PE=1 SV=1	EI2BG_HUMAN	50241.3	1	2	2	2	4.2e-05	0.0531	SwissProt_2019_02.fasta	mock_130m_qe4 (F040676)
Control	Control_n1	Translation machinery-associated protein 16 OS=Homo sapiens OX=9606 GN=TMA16 PE=1 SV=2	TMA16_HUMAN	23865.4	1	2	3	3	6.31e-05	0.133	SwissProt_2019_02.fasta	mock_130m_qe4 (F040676)
Control	Control_n1	Translocating chain-associated membrane protein 1 OS=Homo sapiens OX=9606 GN=TRAM1 PE=1 SV=3	TRAM1_HUMAN	43073.3	1	2	2	4	8.41e-05	0.0668	SwissProt_2019_02.fasta	mock_130m_qe4 (F040676)
Control	Control_n1	Translocation protein SEC62 OS=Homo sapiens OX=9606 GN=SEC62 PE=1 SV=1	SEC62_HUMAN	45863.1	1	2	2	2	4.2e-05	0.0451	SwissProt_2019_02.fasta	mock_130m_qe4 (F040676)
Control	Control_n1	Translocation protein SEC63 homolog OS=Homo sapiens OX=9606 GN=SEC63 PE=1 SV=2	SEC63_HUMAN	87999.4	1	15	16	19	0.000399	0.27	SwissProt_2019_02.fasta	mock_130m_qe4 (F040676)
Control	Control_n1	Translocon-associated protein subunit alpha OS=Homo sapiens OX=9606 GN=SSR1 PE=1 SV=3	SSRA_HUMAN	32236	1	3	4	6	0.000126	0.119	SwissProt_2019_02.fasta	mock_130m_qe4 (F040676)
Control	Control_n1	Translocon-associated protein subunit delta OS=Homo sapiens OX=9606 GN=SSR4 PE=1 SV=1	SSRD_HUMAN	18998.8	1	4	5	7	0.000147	0.306	SwissProt_2019_02.fasta	mock_130m_qe4 (F040676)
Control	Control_n1	Translocon-associated protein subunit gamma OS=Homo sapiens OX=9606 GN=SSR3 PE=1 SV=1	SSRG_HUMAN	21081.4	1	2	2	2	4.2e-05	0.119	SwissProt_2019_02.fasta	mock_130m_qe4 (F040676)
Control	Control_n1	Transmembrane emp24 domain-containing protein 10 OS=Homo sapiens OX=9606 GN=TMED10 PE=1 SV=2	TMEDA_HUMAN	24977.5	1	2	3	3	6.31e-05	0.132	SwissProt_2019_02.fasta	mock_130m_qe4 (F040676)
Control	Control_n1	Transmembrane emp24 domain-containing protein 2 OS=Homo sapiens OX=9606 GN=TMED2 PE=1 SV=1	TMED2_HUMAN	22761.4	1	2	2	2	4.2e-05	0.109	SwissProt_2019_02.fasta	mock_130m_qe4 (F040676)
Control	Control_n1	Transmembrane emp24 domain-containing protein 9 OS=Homo sapiens OX=9606 GN=TMED9 PE=1 SV=2	TMED9_HUMAN	27277.5	1	2	2	2	4.2e-05	0.0894	SwissProt_2019_02.fasta	mock_130m_qe4 (F040676)
Control	Control_n1	Transmembrane protein 11, mitochondrial OS=Homo sapiens OX=9606 GN=TMEM11 PE=1 SV=1	TMM11_HUMAN	21541.2	0.165	0	0	0	0	0	SwissProt_2019_02.fasta	mock_130m_qe4 (F040676)
Control	Control_n1	Transmembrane protein 120B OS=Homo sapiens OX=9606 GN=TMEM120B PE=1 SV=1	T120B_HUMAN	40246.9	1	2	2	2	4.2e-05	0.0973	SwissProt_2019_02.fasta	mock_130m_qe4 (F040676)
Control	Control_n1	Transmembrane protein 160 OS=Homo sapiens OX=9606 GN=TMEM160 PE=1 SV=1	TM160_HUMAN	19658	1	4	5	8	0.000168	0.287	SwissProt_2019_02.fasta	mock_130m_qe4 (F040676)
Control	Control_n1	Transmembrane protein 165 OS=Homo sapiens OX=9606 GN=TMEM165 PE=1 SV=1	TM165_HUMAN	34906.4	0.937	1	1	1	2.1e-05	0.034	SwissProt_2019_02.fasta	mock_130m_qe4 (F040676)
Control	Control_n1	Transmembrane protein 177 OS=Homo sapiens OX=9606 GN=TMEM177 PE=1 SV=1	TM177_HUMAN	33760.2	0.195	0	0	0	0	0	SwissProt_2019_02.fasta	mock_130m_qe4 (F040676)
Control	Control_n1	Transmembrane protein 214 OS=Homo sapiens OX=9606 GN=TMEM214 PE=1 SV=2	TM214_HUMAN	77153.5	1	2	2	2	4.2e-05	0.0276	SwissProt_2019_02.fasta	mock_130m_qe4 (F040676)
Control	Control_n1	Transmembrane protein 33 OS=Homo sapiens OX=9606 GN=TMEM33 PE=1 SV=2	TMM33_HUMAN	27979.7	1	4	4	6	0.000126	0.194	SwissProt_2019_02.fasta	mock_130m_qe4 (F040676)
Control	Control_n1	Transmembrane protein 35A OS=Homo sapiens OX=9606 GN=TMEM35A PE=2 SV=2	TM35A_HUMAN	18441.3	1	2	2	3	6.31e-05	0.15	SwissProt_2019_02.fasta	mock_130m_qe4 (F040676)
Control	Control_n1	Transmembrane protein 43 OS=Homo sapiens OX=9606 GN=TMEM43 PE=1 SV=1	TMM43_HUMAN	44876.8	1	2	2	2	4.2e-05	0.095	SwissProt_2019_02.fasta	mock_130m_qe4 (F040676)
Control	Control_n1	Transportin-1 OS=Homo sapiens OX=9606 GN=TNPO1 PE=1 SV=2	TNPO1_HUMAN	102359	1	6	6	6	0.000126	0.0846	SwissProt_2019_02.fasta	mock_130m_qe4 (F040676)
Control	Control_n1	Tricarboxylate transport protein, mitochondrial OS=Homo sapiens OX=9606 GN=SLC25A1 PE=1 SV=2	TXTP_HUMAN	34013.2	1	7	7	11	0.000231	0.228	SwissProt_2019_02.fasta	mock_130m_qe4 (F040676)
Control	Control_n1	Trifunctional enzyme subunit alpha, mitochondrial OS=Homo sapiens OX=9606 GN=HADHA PE=1 SV=2	ECHA_HUMAN	83001.9	1	7	7	7	0.000147	0.16	SwissProt_2019_02.fasta	mock_130m_qe4 (F040676)
Control	Control_n1	Trifunctional enzyme subunit beta, mitochondrial OS=Homo sapiens OX=9606 GN=HADHB PE=1 SV=3	ECHB_HUMAN	51296	1	3	3	3	6.31e-05	0.0633	SwissProt_2019_02.fasta	mock_130m_qe4 (F040676)
Control	Control_n1	Trifunctional purine biosynthetic protein adenosine-3 OS=Homo sapiens OX=9606 GN=GART PE=1 SV=1	PUR2_HUMAN	107768	0.995	1	1	1	2.1e-05	0.0129	SwissProt_2019_02.fasta	mock_130m_qe4 (F040676)
Control	Control_n1	TRMT1-like protein OS=Homo sapiens OX=9606 GN=TRMT1L PE=1 SV=2	TRM1L_HUMAN	81748.4	1	3	3	3	6.31e-05	0.06	SwissProt_2019_02.fasta	mock_130m_qe4 (F040676)
Control	Control_n1	tRNA (adenine(58)-N(1))-methyltransferase catalytic subunit TRMT61A OS=Homo sapiens OX=9606 GN=TRMT61A PE=1 SV=1	TRM61_HUMAN	31380.6	0.874	1	1	1	2.1e-05	0.0346	SwissProt_2019_02.fasta	mock_130m_qe4 (F040676)
Control	Control_n1	tRNA (adenine(58)-N(1))-methyltransferase non-catalytic subunit TRM6 OS=Homo sapiens OX=9606 GN=TRMT6 PE=1 SV=1	TRM6_HUMAN	55800.8	0.999	1	1	1	2.1e-05	0.0282	SwissProt_2019_02.fasta	mock_130m_qe4 (F040676)
Control	Control_n1	tRNA (cytosine(34)-C(5))-methyltransferase OS=Homo sapiens OX=9606 GN=NSUN2 PE=1 SV=2	NSUN2_HUMAN	86472.8	1	9	9	11	0.000231	0.159	SwissProt_2019_02.fasta	mock_130m_qe4 (F040676)
Control	Control_n1	tRNA (uracil-5-)-methyltransferase homolog A OS=Homo sapiens OX=9606 GN=TRMT2A PE=1 SV=2	TRM2A_HUMAN	68724.8	0.998	1	1	1	2.1e-05	0.016	SwissProt_2019_02.fasta	mock_130m_qe4 (F040676)
Control	Control_n1	tRNA methyltransferase 10 homolog C OS=Homo sapiens OX=9606 GN=TRMT10C PE=1 SV=2	TM10C_HUMAN	47348.9	1	12	13	15	0.000315	0.387	SwissProt_2019_02.fasta	mock_130m_qe4 (F040676)
Control	Control_n1	tRNA-splicing ligase RtcB homolog OS=Homo sapiens OX=9606 GN=RTCB PE=1 SV=1	RTCB_HUMAN	55210.2	1	15	16	19	0.000399	0.386	SwissProt_2019_02.fasta	mock_130m_qe4 (F040676)
Control	Control_n1	Tropomodulin-3 OS=Homo sapiens OX=9606 GN=TMOD3 PE=1 SV=1	TMOD3_HUMAN	39596.1	1	4	4	5	0.000105	0.159	SwissProt_2019_02.fasta	mock_130m_qe4 (F040676)
Control	Control_n1	Tubulin alpha-1B chain OS=Homo sapiens OX=9606 GN=TUBA1B PE=1 SV=1	TBA1B_HUMAN	50151.7	1	3	4	6	0.000126	0.552	SwissProt_2019_02.fasta	mock_130m_qe4 (F040676)
Control	Control_n1	Tubulin alpha-1C chain OS=Homo sapiens OX=9606 GN=TUBA1C PE=1 SV=1	TBA1C_HUMAN	49895.5	1	18	23	55	0.00116	0.555	SwissProt_2019_02.fasta	mock_130m_qe4 (F040676)
Control	Control_n1	Tubulin beta chain OS=Homo sapiens OX=9606 GN=TUBB PE=1 SV=2	TBB5_HUMAN	49670.6	1	20	23	59	0.00124	0.644	SwissProt_2019_02.fasta	mock_130m_qe4 (F040676)
Control	Control_n1	Tubulin beta-2B chain OS=Homo sapiens OX=9606 GN=TUBB2B PE=1 SV=1	TBB2B_HUMAN	49953.1	1	3	3	5	0.000105	0.582	SwissProt_2019_02.fasta	mock_130m_qe4 (F040676)
Control	Control_n1	Tubulin beta-3 chain OS=Homo sapiens OX=9606 GN=TUBB3 PE=1 SV=2	TBB3_HUMAN	50432.7	0.738	1	1	1	2.1e-05	0.298	SwissProt_2019_02.fasta	mock_130m_qe4 (F040676)
Control	Control_n1	Tubulin beta-4A chain OS=Homo sapiens OX=9606 GN=TUBB4A PE=1 SV=2	TBB4A_HUMAN	49585.5	1	2	2	2	4.2e-05	0.572	SwissProt_2019_02.fasta	mock_130m_qe4 (F040676)
Control	Control_n1	Tubulin beta-4B chain OS=Homo sapiens OX=9606 GN=TUBB4B PE=1 SV=1	TBB4B_HUMAN	49830.7	1	4	5	6	0.000126	0.643	SwissProt_2019_02.fasta	mock_130m_qe4 (F040676)
Control	Control_n1	Tubulin gamma-1 chain OS=Homo sapiens OX=9606 GN=TUBG1 PE=1 SV=2	TBG1_HUMAN,TBG2_HUMAN	51092.9	1	1	1	1	2.1e-05	0.0466	SwissProt_2019_02.fasta	mock_130m_qe4 (F040676)
Control	Control_n1	Tubulin gamma-1 chain OS=Homo sapiens OX=9606 GN=TUBG1 PE=1 SV=2	TBG1_HUMAN,TBG2_HUMAN	51092.9	1	1	1	1	2.1e-05	0.0466	SwissProt_2019_02.fasta	mock_130m_qe4 (F040676)
Control	Control_n1	Tudor-interacting repair regulator protein OS=Homo sapiens OX=9606 GN=NUDT16L1 PE=1 SV=1	TIRR_HUMAN	23338.7	1	5	7	8	0.000168	0.313	SwissProt_2019_02.fasta	mock_130m_qe4 (F040676)
Control	Control_n1	Tyrosine-protein kinase BAZ1B OS=Homo sapiens OX=9606 GN=BAZ1B PE=1 SV=2	BAZ1B_HUMAN	170907	1	2	2	2	4.2e-05	0.0196	SwissProt_2019_02.fasta	mock_130m_qe4 (F040676)
Control	Control_n1	Tyrosine-protein kinase Yes OS=Homo sapiens OX=9606 GN=YES1 PE=1 SV=3	YES_HUMAN	60802.7	0.902	1	1	1	2.1e-05	0.0147	SwissProt_2019_02.fasta	mock_130m_qe4 (F040676)
Control	Control_n1	Tyrosine-protein phosphatase non-receptor type 1 OS=Homo sapiens OX=9606 GN=PTPN1 PE=1 SV=1	PTN1_HUMAN	49967.7	1	2	2	2	4.2e-05	0.0506	SwissProt_2019_02.fasta	mock_130m_qe4 (F040676)
Control	Control_n1	U1 small nuclear ribonucleoprotein 70 kDa OS=Homo sapiens OX=9606 GN=SNRNP70 PE=1 SV=2	RU17_HUMAN	51558.4	1	11	14	21	0.000441	0.263	SwissProt_2019_02.fasta	mock_130m_qe4 (F040676)
Control	Control_n1	U1 small nuclear ribonucleoprotein A OS=Homo sapiens OX=9606 GN=SNRPA PE=1 SV=3	SNRPA_HUMAN	31280.5	1	7	7	13	0.000273	0.337	SwissProt_2019_02.fasta	mock_130m_qe4 (F040676)
Control	Control_n1	U1 small nuclear ribonucleoprotein C OS=Homo sapiens OX=9606 GN=SNRPC PE=1 SV=1	RU1C_HUMAN	17393.9	1	2	2	3	6.31e-05	0.132	SwissProt_2019_02.fasta	mock_130m_qe4 (F040676)
Control	Control_n1	U2 small nuclear ribonucleoprotein A' OS=Homo sapiens OX=9606 GN=SNRPA1 PE=1 SV=2	RU2A_HUMAN	28417.1	1	11	12	20	0.00042	0.463	SwissProt_2019_02.fasta	mock_130m_qe4 (F040676)
Control	Control_n1	U2 small nuclear ribonucleoprotein B'' OS=Homo sapiens OX=9606 GN=SNRPB2 PE=1 SV=1	RU2B_HUMAN	25487.5	1	5	5	5	0.000105	0.32	SwissProt_2019_02.fasta	mock_130m_qe4 (F040676)
Control	Control_n1	U2 snRNP-associated SURP motif-containing protein OS=Homo sapiens OX=9606 GN=U2SURP PE=1 SV=2	SR140_HUMAN	118296	1	2	2	2	4.2e-05	0.0224	SwissProt_2019_02.fasta	mock_130m_qe4 (F040676)
Control	Control_n1	U3 small nucleolar ribonucleoprotein protein IMP3 OS=Homo sapiens OX=9606 GN=IMP3 PE=1 SV=1	IMP3_HUMAN	21850.3	1	4	4	4	8.41e-05	0.304	SwissProt_2019_02.fasta	mock_130m_qe4 (F040676)
Control	Control_n1	U3 small nucleolar ribonucleoprotein protein IMP4 OS=Homo sapiens OX=9606 GN=IMP4 PE=1 SV=1	IMP4_HUMAN	33756.9	1	3	3	4	8.41e-05	0.131	SwissProt_2019_02.fasta	mock_130m_qe4 (F040676)
Control	Control_n1	U3 small nucleolar ribonucleoprotein protein MPP10 OS=Homo sapiens OX=9606 GN=MPHOSPH10 PE=1 SV=2	MPP10_HUMAN	78866.8	1	2	2	3	6.31e-05	0.0543	SwissProt_2019_02.fasta	mock_130m_qe4 (F040676)
Control	Control_n1	U3 small nucleolar RNA-associated protein 14 homolog A OS=Homo sapiens OX=9606 GN=UTP14A PE=1 SV=1	UT14A_HUMAN	87979.4	1	4	4	5	0.000105	0.0584	SwissProt_2019_02.fasta	mock_130m_qe4 (F040676)
Control	Control_n1	U3 small nucleolar RNA-associated protein 15 homolog OS=Homo sapiens OX=9606 GN=UTP15 PE=1 SV=3	UTP15_HUMAN	58417	1	4	4	4	8.41e-05	0.118	SwissProt_2019_02.fasta	mock_130m_qe4 (F040676)
Control	Control_n1	U3 small nucleolar RNA-associated protein 4 homolog OS=Homo sapiens OX=9606 GN=UTP4 PE=1 SV=1	UTP4_HUMAN	76891.5	1	4	4	4	8.41e-05	0.0831	SwissProt_2019_02.fasta	mock_130m_qe4 (F040676)
Control	Control_n1	U3 small nucleolar RNA-interacting protein 2 OS=Homo sapiens OX=9606 GN=RRP9 PE=1 SV=1	U3IP2_HUMAN	51840.9	1	3	3	3	6.31e-05	0.118	SwissProt_2019_02.fasta	mock_130m_qe4 (F040676)
Control	Control_n1	U4/U6 small nuclear ribonucleoprotein Prp3 OS=Homo sapiens OX=9606 GN=PRPF3 PE=1 SV=2	PRPF3_HUMAN	77530.7	1	4	4	4	8.41e-05	0.0673	SwissProt_2019_02.fasta	mock_130m_qe4 (F040676)
Control	Control_n1	U4/U6 small nuclear ribonucleoprotein Prp31 OS=Homo sapiens OX=9606 GN=PRPF31 PE=1 SV=2	PRP31_HUMAN	55457.4	1	8	8	9	0.000189	0.208	SwissProt_2019_02.fasta	mock_130m_qe4 (F040676)
Control	Control_n1	U4/U6 small nuclear ribonucleoprotein Prp4 OS=Homo sapiens OX=9606 GN=PRPF4 PE=1 SV=2	PRP4_HUMAN	58450.2	1	11	11	12	0.000252	0.31	SwissProt_2019_02.fasta	mock_130m_qe4 (F040676)
Control	Control_n1	U4/U6.U5 tri-snRNP-associated protein 2 OS=Homo sapiens OX=9606 GN=USP39 PE=1 SV=2	SNUT2_HUMAN	65382.4	0.999	1	1	1	2.1e-05	0.0212	SwissProt_2019_02.fasta	mock_130m_qe4 (F040676)
Control	Control_n1	U5 small nuclear ribonucleoprotein 200 kDa helicase OS=Homo sapiens OX=9606 GN=SNRNP200 PE=1 SV=2	U520_HUMAN	244514	1	44	47	58	0.00122	0.278	SwissProt_2019_02.fasta	mock_130m_qe4 (F040676)
Control	Control_n1	U5 small nuclear ribonucleoprotein 40 kDa protein OS=Homo sapiens OX=9606 GN=SNRNP40 PE=1 SV=1	SNR40_HUMAN	39311	0.447	0	0	0	0	0	SwissProt_2019_02.fasta	mock_130m_qe4 (F040676)
Control	Control_n1	Ubiquitin carboxyl-terminal hydrolase 10 OS=Homo sapiens OX=9606 GN=USP10 PE=1 SV=2	UBP10_HUMAN	87134.6	0.998	1	1	1	2.1e-05	0.015	SwissProt_2019_02.fasta	mock_130m_qe4 (F040676)
Control	Control_n1	Ubiquitin carboxyl-terminal hydrolase 15 OS=Homo sapiens OX=9606 GN=USP15 PE=1 SV=3	UBP15_HUMAN	112423	1	15	16	18	0.000378	0.2	SwissProt_2019_02.fasta	mock_130m_qe4 (F040676)
Control	Control_n1	Ubiquitin carboxyl-terminal hydrolase 16 OS=Homo sapiens OX=9606 GN=USP16 PE=1 SV=1	UBP16_HUMAN	93570.8	1	6	6	6	0.000126	0.104	SwissProt_2019_02.fasta	mock_130m_qe4 (F040676)
Control	Control_n1	Ubiquitin carboxyl-terminal hydrolase 24 OS=Homo sapiens OX=9606 GN=USP24 PE=1 SV=3	UBP24_HUMAN	294372	0.134	0	0	0	0	0	SwissProt_2019_02.fasta	mock_130m_qe4 (F040676)
Control	Control_n1	Ubiquitin carboxyl-terminal hydrolase 30 OS=Homo sapiens OX=9606 GN=USP30 PE=1 SV=1	UBP30_HUMAN	58502.9	0.95	1	1	1	2.1e-05	0.0445	SwissProt_2019_02.fasta	mock_130m_qe4 (F040676)
Control	Control_n1	Ubiquitin carboxyl-terminal hydrolase 7 OS=Homo sapiens OX=9606 GN=USP7 PE=1 SV=2	UBP7_HUMAN	128305	1	6	6	6	0.000126	0.0862	SwissProt_2019_02.fasta	mock_130m_qe4 (F040676)
Control	Control_n1	Ubiquitin-40S ribosomal protein S27a OS=Homo sapiens OX=9606 GN=RPS27A PE=1 SV=2	RS27A_HUMAN	17965.6	1	7	11	28	0.000589	0.487	SwissProt_2019_02.fasta	mock_130m_qe4 (F040676)
Control	Control_n1	Ubiquitin-like modifier-activating enzyme 5 OS=Homo sapiens OX=9606 GN=UBA5 PE=1 SV=1	UBA5_HUMAN	44862.6	0.883	1	1	1	2.1e-05	0.0396	SwissProt_2019_02.fasta	mock_130m_qe4 (F040676)
Control	Control_n1	Ubiquitin-protein ligase E3C OS=Homo sapiens OX=9606 GN=UBE3C PE=1 SV=3	UBE3C_HUMAN	123928	0.998	1	1	1	2.1e-05	0.0111	SwissProt_2019_02.fasta	mock_130m_qe4 (F040676)
Control	Control_n1	UDP-glucuronic acid decarboxylase 1 OS=Homo sapiens OX=9606 GN=UXS1 PE=1 SV=1	UXS1_HUMAN	47577.5	1	4	4	4	8.41e-05	0.164	SwissProt_2019_02.fasta	mock_130m_qe4 (F040676)
Control	Control_n1	Uncharacterized protein C7orf50 OS=Homo sapiens OX=9606 GN=C7orf50 PE=1 SV=1	CG050_HUMAN	22084	1	4	4	5	0.000105	0.304	SwissProt_2019_02.fasta	mock_130m_qe4 (F040676)
Control	Control_n1	Unconventional myosin-Ib OS=Homo sapiens OX=9606 GN=MYO1B PE=1 SV=3	MYO1B_HUMAN	131991	1	23	25	26	0.000547	0.226	SwissProt_2019_02.fasta	mock_130m_qe4 (F040676)
Control	Control_n1	Unconventional myosin-Ic OS=Homo sapiens OX=9606 GN=MYO1C PE=1 SV=4	MYO1C_HUMAN	121685	1	9	9	9	0.000189	0.12	SwissProt_2019_02.fasta	mock_130m_qe4 (F040676)
Control	Control_n1	Unconventional myosin-Id OS=Homo sapiens OX=9606 GN=MYO1D PE=1 SV=2	MYO1D_HUMAN	116206	1	8	8	8	0.000168	0.114	SwissProt_2019_02.fasta	mock_130m_qe4 (F040676)
Control	Control_n1	Unconventional myosin-Vb OS=Homo sapiens OX=9606 GN=MYO5B PE=1 SV=3	MYO5B_HUMAN	213676	1	2	2	2	4.2e-05	0.0124	SwissProt_2019_02.fasta	mock_130m_qe4 (F040676)
Control	Control_n1	Unconventional myosin-VI OS=Homo sapiens OX=9606 GN=MYO6 PE=1 SV=4	MYO6_HUMAN	149697	1	8	8	8	0.000168	0.0726	SwissProt_2019_02.fasta	mock_130m_qe4 (F040676)
Control	Control_n1	UPF0488 protein C8orf33 OS=Homo sapiens OX=9606 GN=C8orf33 PE=1 SV=1	CH033_HUMAN	24992.8	1	4	4	5	0.000105	0.201	SwissProt_2019_02.fasta	mock_130m_qe4 (F040676)
Control	Control_n1	Up-regulated during skeletal muscle growth protein 5 OS=Homo sapiens OX=9606 GN=ATP5MD PE=1 SV=1	USMG5_HUMAN	6458	0.999	1	2	4	8.41e-05	0.259	SwissProt_2019_02.fasta	mock_130m_qe4 (F040676)
Control	Control_n1	Vacuolar protein sorting-associated protein 35 OS=Homo sapiens OX=9606 GN=VPS35 PE=1 SV=2	VPS35_HUMAN	91710	1	4	4	4	8.41e-05	0.0766	SwissProt_2019_02.fasta	mock_130m_qe4 (F040676)
Control	Control_n1	Vacuolar protein sorting-associated protein 45 OS=Homo sapiens OX=9606 GN=VPS45 PE=1 SV=1	VPS45_HUMAN	65078.2	0.837	1	1	1	2.1e-05	0.0228	SwissProt_2019_02.fasta	mock_130m_qe4 (F040676)
Control	Control_n1	Valine--tRNA ligase OS=Homo sapiens OX=9606 GN=VARS PE=1 SV=4	SYVC_HUMAN	140478	1	13	13	13	0.000273	0.146	SwissProt_2019_02.fasta	mock_130m_qe4 (F040676)
Control	Control_n1	Very-long-chain (3R)-3-hydroxyacyl-CoA dehydratase 3 OS=Homo sapiens OX=9606 GN=HACD3 PE=1 SV=2	HACD3_HUMAN	43161.1	1	10	15	61	0.00128	0.32	SwissProt_2019_02.fasta	mock_130m_qe4 (F040676)
Control	Control_n1	Very-long-chain 3-oxoacyl-CoA reductase OS=Homo sapiens OX=9606 GN=HSD17B12 PE=1 SV=2	DHB12_HUMAN	34325.4	1	5	5	7	0.000147	0.272	SwissProt_2019_02.fasta	mock_130m_qe4 (F040676)
Control	Control_n1	Very-long-chain enoyl-CoA reductase OS=Homo sapiens OX=9606 GN=TECR PE=1 SV=1	TECR_HUMAN	36036	1	10	12	20	0.00042	0.279	SwissProt_2019_02.fasta	mock_130m_qe4 (F040676)
Control	Control_n1	Vesicle-associated membrane protein-associated protein A OS=Homo sapiens OX=9606 GN=VAPA PE=1 SV=3	VAPA_HUMAN	27893.9	1	2	2	2	4.2e-05	0.112	SwissProt_2019_02.fasta	mock_130m_qe4 (F040676)
Control	Control_n1	Vesicle-fusing ATPase OS=Homo sapiens OX=9606 GN=NSF PE=1 SV=3	NSF_HUMAN	82597.4	1	4	4	4	8.41e-05	0.0793	SwissProt_2019_02.fasta	mock_130m_qe4 (F040676)
Control	Control_n1	Vesicle-trafficking protein SEC22b OS=Homo sapiens OX=9606 GN=SEC22B PE=1 SV=4	SC22B_HUMAN	24594	1	5	5	5	0.000105	0.247	SwissProt_2019_02.fasta	mock_130m_qe4 (F040676)
Control	Control_n1	Vesicular integral-membrane protein VIP36 OS=Homo sapiens OX=9606 GN=LMAN2 PE=1 SV=1	LMAN2_HUMAN	40229.5	0.981	0	0	0	0	0	SwissProt_2019_02.fasta	mock_130m_qe4 (F040676)
Control	Control_n1	Vigilin OS=Homo sapiens OX=9606 GN=HDLBP PE=1 SV=2	VIGLN_HUMAN	141458	1	19	20	25	0.000525	0.187	SwissProt_2019_02.fasta	mock_130m_qe4 (F040676)
Control	Control_n1	Vimentin OS=Homo sapiens OX=9606 GN=VIM PE=1 SV=4	VIME_HUMAN	53652.7	1	12	14	14	0.000294	0.279	SwissProt_2019_02.fasta	mock_130m_qe4 (F040676)
Control	Control_n1	Voltage-dependent anion-selective channel protein 1 OS=Homo sapiens OX=9606 GN=VDAC1 PE=1 SV=2	VDAC1_HUMAN	30773.9	1	15	17	30	0.000631	0.696	SwissProt_2019_02.fasta	mock_130m_qe4 (F040676)
Control	Control_n1	Voltage-dependent anion-selective channel protein 2 OS=Homo sapiens OX=9606 GN=VDAC2 PE=1 SV=2	VDAC2_HUMAN	31567.3	1	11	13	21	0.000441	0.524	SwissProt_2019_02.fasta	mock_130m_qe4 (F040676)
Control	Control_n1	Voltage-dependent anion-selective channel protein 3 OS=Homo sapiens OX=9606 GN=VDAC3 PE=1 SV=1	VDAC3_HUMAN	30659.9	1	6	7	9	0.000189	0.367	SwissProt_2019_02.fasta	mock_130m_qe4 (F040676)
Control	Control_n1	V-type proton ATPase catalytic subunit A OS=Homo sapiens OX=9606 GN=ATP6V1A PE=1 SV=2	VATA_HUMAN	68305.5	0.086	0	0	0	0	0	SwissProt_2019_02.fasta	mock_130m_qe4 (F040676)
Control	Control_n1	WD repeat-containing protein 18 OS=Homo sapiens OX=9606 GN=WDR18 PE=1 SV=2	WDR18_HUMAN	47405.1	1	2	2	2	4.2e-05	0.0463	SwissProt_2019_02.fasta	mock_130m_qe4 (F040676)
Control	Control_n1	WD repeat-containing protein 26 OS=Homo sapiens OX=9606 GN=WDR26 PE=1 SV=3	WDR26_HUMAN	72124.5	1	2	2	2	4.2e-05	0.0514	SwissProt_2019_02.fasta	mock_130m_qe4 (F040676)
Control	Control_n1	WD repeat-containing protein 3 OS=Homo sapiens OX=9606 GN=WDR3 PE=1 SV=1	WDR3_HUMAN	106102	1	8	8	8	0.000168	0.105	SwissProt_2019_02.fasta	mock_130m_qe4 (F040676)
Control	Control_n1	WD repeat-containing protein 36 OS=Homo sapiens OX=9606 GN=WDR36 PE=1 SV=1	WDR36_HUMAN	105326	1	3	3	3	6.31e-05	0.0463	SwissProt_2019_02.fasta	mock_130m_qe4 (F040676)
Control	Control_n1	WD repeat-containing protein 43 OS=Homo sapiens OX=9606 GN=WDR43 PE=1 SV=3	WDR43_HUMAN	74890.8	1	2	2	2	4.2e-05	0.0473	SwissProt_2019_02.fasta	mock_130m_qe4 (F040676)
Control	Control_n1	WD repeat-containing protein 5 OS=Homo sapiens OX=9606 GN=WDR5 PE=1 SV=1	WDR5_HUMAN	36589.4	0.944	1	1	1	2.1e-05	0.0449	SwissProt_2019_02.fasta	mock_130m_qe4 (F040676)
Control	Control_n1	WD repeat-containing protein 6 OS=Homo sapiens OX=9606 GN=WDR6 PE=1 SV=1	WDR6_HUMAN	121724	1	4	4	4	8.41e-05	0.0473	SwissProt_2019_02.fasta	mock_130m_qe4 (F040676)
Control	Control_n1	WD repeat-containing protein 75 OS=Homo sapiens OX=9606 GN=WDR75 PE=1 SV=1	WDR75_HUMAN	94501	1	3	3	3	6.31e-05	0.0458	SwissProt_2019_02.fasta	mock_130m_qe4 (F040676)
Control	Control_n1	WD repeat-containing protein 82 OS=Homo sapiens OX=9606 GN=WDR82 PE=1 SV=1	WDR82_HUMAN	35080.4	0.95	1	1	1	2.1e-05	0.0639	SwissProt_2019_02.fasta	mock_130m_qe4 (F040676)
Control	Control_n1	WD40 repeat-containing protein SMU1 OS=Homo sapiens OX=9606 GN=SMU1 PE=1 SV=2	SMU1_HUMAN	57544.8	0.094	0	0	0	0	0	SwissProt_2019_02.fasta	mock_130m_qe4 (F040676)
Control	Control_n1	WW domain-binding protein 11 OS=Homo sapiens OX=9606 GN=WBP11 PE=1 SV=1	WBP11_HUMAN	69999.9	1	2	2	3	6.31e-05	0.039	SwissProt_2019_02.fasta	mock_130m_qe4 (F040676)
Control	Control_n1	X-ray repair cross-complementing protein 5 OS=Homo sapiens OX=9606 GN=XRCC5 PE=1 SV=3	XRCC5_HUMAN	82707.1	1	16	16	19	0.000399	0.275	SwissProt_2019_02.fasta	mock_130m_qe4 (F040676)
Control	Control_n1	X-ray repair cross-complementing protein 6 OS=Homo sapiens OX=9606 GN=XRCC6 PE=1 SV=2	XRCC6_HUMAN	69846.4	1	12	14	17	0.000357	0.241	SwissProt_2019_02.fasta	mock_130m_qe4 (F040676)
Control	Control_n1	Y-box-binding protein 3 OS=Homo sapiens OX=9606 GN=YBX3 PE=1 SV=4	YBOX3_HUMAN	40089.4	1	7	8	13	0.000273	0.452	SwissProt_2019_02.fasta	mock_130m_qe4 (F040676)
Control	Control_n1	YTH domain-containing family protein 1 OS=Homo sapiens OX=9606 GN=YTHDF1 PE=1 SV=1	YTHD1_HUMAN	60872.9	0.999	1	1	1	2.1e-05	0.0608	SwissProt_2019_02.fasta	mock_130m_qe4 (F040676)
Control	Control_n1	YTH domain-containing family protein 2 OS=Homo sapiens OX=9606 GN=YTHDF2 PE=1 SV=2	YTHD2_HUMAN	62334.4	1	4	4	4	8.41e-05	0.0829	SwissProt_2019_02.fasta	mock_130m_qe4 (F040676)
Control	Control_n1	YTH domain-containing protein 1 OS=Homo sapiens OX=9606 GN=YTHDC1 PE=1 SV=3	YTDC1_HUMAN	84700.6	1	3	3	3	6.31e-05	0.0619	SwissProt_2019_02.fasta	mock_130m_qe4 (F040676)
Control	Control_n1	Zinc finger and BTB domain-containing protein 24 OS=Homo sapiens OX=9606 GN=ZBTB24 PE=1 SV=2	ZBT24_HUMAN	78281.6	1	2	2	2	4.2e-05	0.0445	SwissProt_2019_02.fasta	mock_130m_qe4 (F040676)
Control	Control_n1	Zinc finger CCCH domain-containing protein 15 OS=Homo sapiens OX=9606 GN=ZC3H15 PE=1 SV=1	ZC3HF_HUMAN	48603.7	1	4	5	7	0.000147	0.124	SwissProt_2019_02.fasta	mock_130m_qe4 (F040676)
Control	Control_n1	Zinc finger CCCH-type antiviral protein 1 OS=Homo sapiens OX=9606 GN=ZC3HAV1 PE=1 SV=3	ZCCHV_HUMAN	101433	1	5	5	5	0.000105	0.0809	SwissProt_2019_02.fasta	mock_130m_qe4 (F040676)
Control	Control_n1	Zinc finger CCHC-type and RNA-binding motif-containing protein 1 OS=Homo sapiens OX=9606 GN=ZCRB1 PE=1 SV=2	ZCRB1_HUMAN	24592.8	1	2	3	3	6.31e-05	0.129	SwissProt_2019_02.fasta	mock_130m_qe4 (F040676)
Control	Control_n1	Zinc finger protein 346 OS=Homo sapiens OX=9606 GN=ZNF346 PE=1 SV=1	ZN346_HUMAN	32932.4	1	3	3	3	6.31e-05	0.133	SwissProt_2019_02.fasta	mock_130m_qe4 (F040676)
Control	Control_n1	Zinc finger RNA-binding protein OS=Homo sapiens OX=9606 GN=ZFR PE=1 SV=2	ZFR_HUMAN	117012	1	14	15	18	0.000378	0.201	SwissProt_2019_02.fasta	mock_130m_qe4 (F040676)
Control	Control_n2	116 kDa U5 small nuclear ribonucleoprotein component OS=Homo sapiens OX=9606 GN=EFTUD2 PE=1 SV=1	U5S1_HUMAN	109438	1	16	20	24	0.000506	0.231	SwissProt_2019_02.fasta	mock_5ul_130m_qe4 (F040675)
Control	Control_n2	14-3-3 protein epsilon OS=Homo sapiens OX=9606 GN=YWHAE PE=1 SV=1	1433E_HUMAN	29175	1	6	6	7	0.000148	0.278	SwissProt_2019_02.fasta	mock_5ul_130m_qe4 (F040675)
Control	Control_n2	14-3-3 protein gamma OS=Homo sapiens OX=9606 GN=YWHAG PE=1 SV=2	1433G_HUMAN	28303.1	0.95	1	1	1	2.11e-05	0.113	SwissProt_2019_02.fasta	mock_5ul_130m_qe4 (F040675)
Control	Control_n2	14-3-3 protein theta OS=Homo sapiens OX=9606 GN=YWHAQ PE=1 SV=1	1433T_HUMAN	27765.4	0.656	1	1	1	2.11e-05	0.106	SwissProt_2019_02.fasta	mock_5ul_130m_qe4 (F040675)
Control	Control_n2	2',3'-cyclic-nucleotide 3'-phosphodiesterase OS=Homo sapiens OX=9606 GN=CNP PE=1 SV=2	CN37_HUMAN	47580.6	1	14	15	19	0.000401	0.359	SwissProt_2019_02.fasta	mock_5ul_130m_qe4 (F040675)
Control	Control_n2	26S proteasome non-ATPase regulatory subunit 1 OS=Homo sapiens OX=9606 GN=PSMD1 PE=1 SV=2	PSMD1_HUMAN	105839	1	9	9	10	0.000211	0.136	SwissProt_2019_02.fasta	mock_5ul_130m_qe4 (F040675)
Control	Control_n2	26S proteasome non-ATPase regulatory subunit 11 OS=Homo sapiens OX=9606 GN=PSMD11 PE=1 SV=3	PSD11_HUMAN	47466.3	1	2	2	2	4.22e-05	0.0592	SwissProt_2019_02.fasta	mock_5ul_130m_qe4 (F040675)
Control	Control_n2	26S proteasome non-ATPase regulatory subunit 12 OS=Homo sapiens OX=9606 GN=PSMD12 PE=1 SV=3	PSD12_HUMAN	52906.2	1	4	4	5	0.000105	0.0965	SwissProt_2019_02.fasta	mock_5ul_130m_qe4 (F040675)
Control	Control_n2	26S proteasome non-ATPase regulatory subunit 13 OS=Homo sapiens OX=9606 GN=PSMD13 PE=1 SV=2	PSD13_HUMAN	42945.9	1	6	6	6	0.000127	0.21	SwissProt_2019_02.fasta	mock_5ul_130m_qe4 (F040675)
Control	Control_n2	26S proteasome non-ATPase regulatory subunit 14 OS=Homo sapiens OX=9606 GN=PSMD14 PE=1 SV=1	PSDE_HUMAN	34576.6	1	1	1	1	2.11e-05	0.0419	SwissProt_2019_02.fasta	mock_5ul_130m_qe4 (F040675)
Control	Control_n2	26S proteasome non-ATPase regulatory subunit 2 OS=Homo sapiens OX=9606 GN=PSMD2 PE=1 SV=3	PSMD2_HUMAN	100202	1	10	10	11	0.000232	0.17	SwissProt_2019_02.fasta	mock_5ul_130m_qe4 (F040675)
Control	Control_n2	26S proteasome non-ATPase regulatory subunit 3 OS=Homo sapiens OX=9606 GN=PSMD3 PE=1 SV=2	PSMD3_HUMAN	60979.6	1	13	15	15	0.000316	0.288	SwissProt_2019_02.fasta	mock_5ul_130m_qe4 (F040675)
Control	Control_n2	26S proteasome non-ATPase regulatory subunit 4 OS=Homo sapiens OX=9606 GN=PSMD4 PE=1 SV=1	PSMD4_HUMAN	40737.2	0.817	1	1	1	2.11e-05	0.122	SwissProt_2019_02.fasta	mock_5ul_130m_qe4 (F040675)
Control	Control_n2	26S proteasome non-ATPase regulatory subunit 6 OS=Homo sapiens OX=9606 GN=PSMD6 PE=1 SV=1	PSMD6_HUMAN	45533.4	1	4	5	5	0.000105	0.131	SwissProt_2019_02.fasta	mock_5ul_130m_qe4 (F040675)
Control	Control_n2	26S proteasome non-ATPase regulatory subunit 7 OS=Homo sapiens OX=9606 GN=PSMD7 PE=1 SV=2	PSMD7_HUMAN	37025.6	0.98	1	1	1	2.11e-05	0.0309	SwissProt_2019_02.fasta	mock_5ul_130m_qe4 (F040675)
Control	Control_n2	26S proteasome non-ATPase regulatory subunit 8 OS=Homo sapiens OX=9606 GN=PSMD8 PE=1 SV=2	PSMD8_HUMAN	39613.9	1	3	3	3	6.33e-05	0.0743	SwissProt_2019_02.fasta	mock_5ul_130m_qe4 (F040675)
Control	Control_n2	26S proteasome regulatory subunit 10B OS=Homo sapiens OX=9606 GN=PSMC6 PE=1 SV=1	PRS10_HUMAN	44174.9	1	5	5	6	0.000127	0.177	SwissProt_2019_02.fasta	mock_5ul_130m_qe4 (F040675)
Control	Control_n2	26S proteasome regulatory subunit 4 OS=Homo sapiens OX=9606 GN=PSMC1 PE=1 SV=1	PRS4_HUMAN	49186.4	1	8	8	10	0.000211	0.32	SwissProt_2019_02.fasta	mock_5ul_130m_qe4 (F040675)
Control	Control_n2	26S proteasome regulatory subunit 6A OS=Homo sapiens OX=9606 GN=PSMC3 PE=1 SV=3	PRS6A_HUMAN	49205	1	4	4	4	8.44e-05	0.144	SwissProt_2019_02.fasta	mock_5ul_130m_qe4 (F040675)
Control	Control_n2	26S proteasome regulatory subunit 6B OS=Homo sapiens OX=9606 GN=PSMC4 PE=1 SV=2	PRS6B_HUMAN	47367.7	1	3	3	3	6.33e-05	0.112	SwissProt_2019_02.fasta	mock_5ul_130m_qe4 (F040675)
Control	Control_n2	26S proteasome regulatory subunit 7 OS=Homo sapiens OX=9606 GN=PSMC2 PE=1 SV=3	PRS7_HUMAN	48635.6	1	6	6	6	0.000127	0.189	SwissProt_2019_02.fasta	mock_5ul_130m_qe4 (F040675)
Control	Control_n2	26S proteasome regulatory subunit 8 OS=Homo sapiens OX=9606 GN=PSMC5 PE=1 SV=1	PRS8_HUMAN	45627.2	1	10	10	13	0.000274	0.374	SwissProt_2019_02.fasta	mock_5ul_130m_qe4 (F040675)
Control	Control_n2	28S ribosomal protein S10, mitochondrial OS=Homo sapiens OX=9606 GN=MRPS10 PE=1 SV=2	RT10_HUMAN	22999.8	0.998	1	1	1	2.11e-05	0.0896	SwissProt_2019_02.fasta	mock_5ul_130m_qe4 (F040675)
Control	Control_n2	28S ribosomal protein S11, mitochondrial OS=Homo sapiens OX=9606 GN=MRPS11 PE=1 SV=2	RT11_HUMAN	20615.9	1	3	3	3	6.33e-05	0.237	SwissProt_2019_02.fasta	mock_5ul_130m_qe4 (F040675)
Control	Control_n2	28S ribosomal protein S12, mitochondrial OS=Homo sapiens OX=9606 GN=MRPS12 PE=1 SV=1	RT12_HUMAN	15172.7	1	2	3	3	6.33e-05	0.239	SwissProt_2019_02.fasta	mock_5ul_130m_qe4 (F040675)
Control	Control_n2	28S ribosomal protein S15, mitochondrial OS=Homo sapiens OX=9606 GN=MRPS15 PE=1 SV=1	RT15_HUMAN	29843.6	1	3	3	3	6.33e-05	0.105	SwissProt_2019_02.fasta	mock_5ul_130m_qe4 (F040675)
Control	Control_n2	28S ribosomal protein S16, mitochondrial OS=Homo sapiens OX=9606 GN=MRPS16 PE=1 SV=1	RT16_HUMAN	15345.4	1	2	2	2	4.22e-05	0.19	SwissProt_2019_02.fasta	mock_5ul_130m_qe4 (F040675)
Control	Control_n2	28S ribosomal protein S17, mitochondrial OS=Homo sapiens OX=9606 GN=MRPS17 PE=1 SV=1	RT17_HUMAN	14502	1	4	4	4	8.44e-05	0.515	SwissProt_2019_02.fasta	mock_5ul_130m_qe4 (F040675)
Control	Control_n2	28S ribosomal protein S18b, mitochondrial OS=Homo sapiens OX=9606 GN=MRPS18B PE=1 SV=1	RT18B_HUMAN	29395.5	0.91	0	0	0	0	0	SwissProt_2019_02.fasta	mock_5ul_130m_qe4 (F040675)
Control	Control_n2	28S ribosomal protein S2, mitochondrial OS=Homo sapiens OX=9606 GN=MRPS2 PE=1 SV=1	RT02_HUMAN	33250.6	1	3	3	3	6.33e-05	0.0912	SwissProt_2019_02.fasta	mock_5ul_130m_qe4 (F040675)
Control	Control_n2	28S ribosomal protein S21, mitochondrial OS=Homo sapiens OX=9606 GN=MRPS21 PE=1 SV=3	RT21_HUMAN	10688.9	1	2	2	3	6.33e-05	0.299	SwissProt_2019_02.fasta	mock_5ul_130m_qe4 (F040675)
Control	Control_n2	28S ribosomal protein S22, mitochondrial OS=Homo sapiens OX=9606 GN=MRPS22 PE=1 SV=1	RT22_HUMAN	41281.5	1	8	8	9	0.00019	0.275	SwissProt_2019_02.fasta	mock_5ul_130m_qe4 (F040675)
Control	Control_n2	28S ribosomal protein S23, mitochondrial OS=Homo sapiens OX=9606 GN=MRPS23 PE=1 SV=2	RT23_HUMAN	21770.8	1	4	4	5	0.000105	0.221	SwissProt_2019_02.fasta	mock_5ul_130m_qe4 (F040675)
Control	Control_n2	28S ribosomal protein S25, mitochondrial OS=Homo sapiens OX=9606 GN=MRPS25 PE=1 SV=1	RT25_HUMAN	20116.6	1	3	3	4	8.44e-05	0.231	SwissProt_2019_02.fasta	mock_5ul_130m_qe4 (F040675)
Control	Control_n2	28S ribosomal protein S26, mitochondrial OS=Homo sapiens OX=9606 GN=MRPS26 PE=1 SV=1	RT26_HUMAN	24211.5	1	1	1	1	2.11e-05	0.0537	SwissProt_2019_02.fasta	mock_5ul_130m_qe4 (F040675)
Control	Control_n2	28S ribosomal protein S27, mitochondrial OS=Homo sapiens OX=9606 GN=MRPS27 PE=1 SV=3	RT27_HUMAN	47612.7	1	7	7	9	0.00019	0.232	SwissProt_2019_02.fasta	mock_5ul_130m_qe4 (F040675)
Control	Control_n2	28S ribosomal protein S28, mitochondrial OS=Homo sapiens OX=9606 GN=MRPS28 PE=1 SV=1	RT28_HUMAN	20843.1	1	4	4	4	8.44e-05	0.316	SwissProt_2019_02.fasta	mock_5ul_130m_qe4 (F040675)
Control	Control_n2	28S ribosomal protein S29, mitochondrial OS=Homo sapiens OX=9606 GN=DAP3 PE=1 SV=1	RT29_HUMAN	45567.7	1	9	9	11	0.000232	0.244	SwissProt_2019_02.fasta	mock_5ul_130m_qe4 (F040675)
Control	Control_n2	28S ribosomal protein S31, mitochondrial OS=Homo sapiens OX=9606 GN=MRPS31 PE=1 SV=3	RT31_HUMAN	45320.1	1	4	4	4	8.44e-05	0.127	SwissProt_2019_02.fasta	mock_5ul_130m_qe4 (F040675)
Control	Control_n2	28S ribosomal protein S34, mitochondrial OS=Homo sapiens OX=9606 GN=MRPS34 PE=1 SV=2	RT34_HUMAN	25651.1	1	1	1	2	4.22e-05	0.0367	SwissProt_2019_02.fasta	mock_5ul_130m_qe4 (F040675)
Control	Control_n2	28S ribosomal protein S35, mitochondrial OS=Homo sapiens OX=9606 GN=MRPS35 PE=1 SV=1	RT35_HUMAN	36845	1	3	3	4	8.44e-05	0.124	SwissProt_2019_02.fasta	mock_5ul_130m_qe4 (F040675)
Control	Control_n2	28S ribosomal protein S5, mitochondrial OS=Homo sapiens OX=9606 GN=MRPS5 PE=1 SV=2	RT05_HUMAN	48007.6	1	3	4	4	8.44e-05	0.1	SwissProt_2019_02.fasta	mock_5ul_130m_qe4 (F040675)
Control	Control_n2	28S ribosomal protein S6, mitochondrial OS=Homo sapiens OX=9606 GN=MRPS6 PE=1 SV=3	RT06_HUMAN	14227.1	1	2	2	2	4.22e-05	0.128	SwissProt_2019_02.fasta	mock_5ul_130m_qe4 (F040675)
Control	Control_n2	28S ribosomal protein S7, mitochondrial OS=Homo sapiens OX=9606 GN=MRPS7 PE=1 SV=2	RT07_HUMAN	28134.7	1	4	4	5	0.000105	0.186	SwissProt_2019_02.fasta	mock_5ul_130m_qe4 (F040675)
Control	Control_n2	28S ribosomal protein S9, mitochondrial OS=Homo sapiens OX=9606 GN=MRPS9 PE=1 SV=2	RT09_HUMAN	45836	1	8	9	10	0.000211	0.283	SwissProt_2019_02.fasta	mock_5ul_130m_qe4 (F040675)
Control	Control_n2	2-hydroxyacylsphingosine 1-beta-galactosyltransferase OS=Homo sapiens OX=9606 GN=UGT8 PE=2 SV=2	CGT_HUMAN	61440.4	1	3	3	3	6.33e-05	0.0684	SwissProt_2019_02.fasta	mock_5ul_130m_qe4 (F040675)
Control	Control_n2	2-oxoglutarate and iron-dependent oxygenase domain-containing protein 3 OS=Homo sapiens OX=9606 GN=OGFOD3 PE=1 SV=2	OGFD3_HUMAN	35646.4	0.567	1	1	1	2.11e-05	0.0784	SwissProt_2019_02.fasta	mock_5ul_130m_qe4 (F040675)
Control	Control_n2	3'-5' exoribonuclease 1 OS=Homo sapiens OX=9606 GN=ERI1 PE=1 SV=3	ERI1_HUMAN	40065.6	1	3	3	3	6.33e-05	0.1	SwissProt_2019_02.fasta	mock_5ul_130m_qe4 (F040675)
Control	Control_n2	3'-5' RNA helicase YTHDC2 OS=Homo sapiens OX=9606 GN=YTHDC2 PE=1 SV=2	YTDC2_HUMAN	160253	1	5	5	5	0.000105	0.0476	SwissProt_2019_02.fasta	mock_5ul_130m_qe4 (F040675)
Control	Control_n2	39S ribosomal protein L1, mitochondrial OS=Homo sapiens OX=9606 GN=MRPL1 PE=1 SV=2	RM01_HUMAN	36910	0.999	1	1	1	2.11e-05	0.0369	SwissProt_2019_02.fasta	mock_5ul_130m_qe4 (F040675)
Control	Control_n2	39S ribosomal protein L10, mitochondrial OS=Homo sapiens OX=9606 GN=MRPL10 PE=1 SV=3	RM10_HUMAN	29283.2	0.998	1	2	2	4.22e-05	0.0728	SwissProt_2019_02.fasta	mock_5ul_130m_qe4 (F040675)
Control	Control_n2	39S ribosomal protein L11, mitochondrial OS=Homo sapiens OX=9606 GN=MRPL11 PE=1 SV=1	RM11_HUMAN	20683.9	1	9	9	14	0.000295	0.469	SwissProt_2019_02.fasta	mock_5ul_130m_qe4 (F040675)
Control	Control_n2	39S ribosomal protein L14, mitochondrial OS=Homo sapiens OX=9606 GN=MRPL14 PE=1 SV=1	RM14_HUMAN	15947.7	0.95	1	1	2	4.22e-05	0.069	SwissProt_2019_02.fasta	mock_5ul_130m_qe4 (F040675)
Control	Control_n2	39S ribosomal protein L15, mitochondrial OS=Homo sapiens OX=9606 GN=MRPL15 PE=1 SV=1	RM15_HUMAN	33421.6	1	2	2	2	4.22e-05	0.0845	SwissProt_2019_02.fasta	mock_5ul_130m_qe4 (F040675)
Control	Control_n2	39S ribosomal protein L16, mitochondrial OS=Homo sapiens OX=9606 GN=MRPL16 PE=1 SV=1	RM16_HUMAN	28450	1	3	4	4	8.44e-05	0.139	SwissProt_2019_02.fasta	mock_5ul_130m_qe4 (F040675)
Control	Control_n2	39S ribosomal protein L17, mitochondrial OS=Homo sapiens OX=9606 GN=MRPL17 PE=1 SV=1	RM17_HUMAN	20051.2	1	2	2	2	4.22e-05	0.131	SwissProt_2019_02.fasta	mock_5ul_130m_qe4 (F040675)
Control	Control_n2	39S ribosomal protein L18, mitochondrial OS=Homo sapiens OX=9606 GN=MRPL18 PE=1 SV=1	RM18_HUMAN	20575.9	0.276	0	0	0	0	0	SwissProt_2019_02.fasta	mock_5ul_130m_qe4 (F040675)
Control	Control_n2	39S ribosomal protein L22, mitochondrial OS=Homo sapiens OX=9606 GN=MRPL22 PE=1 SV=1	RM22_HUMAN	23641.5	1	2	2	2	4.22e-05	0.117	SwissProt_2019_02.fasta	mock_5ul_130m_qe4 (F040675)
Control	Control_n2	39S ribosomal protein L28, mitochondrial OS=Homo sapiens OX=9606 GN=MRPL28 PE=1 SV=4	RM28_HUMAN	30158.1	1	1	1	1	2.11e-05	0.0898	SwissProt_2019_02.fasta	mock_5ul_130m_qe4 (F040675)
Control	Control_n2	39S ribosomal protein L3, mitochondrial OS=Homo sapiens OX=9606 GN=MRPL3 PE=1 SV=1	RM03_HUMAN	38633.2	1	2	2	2	4.22e-05	0.0517	SwissProt_2019_02.fasta	mock_5ul_130m_qe4 (F040675)
Control	Control_n2	39S ribosomal protein L37, mitochondrial OS=Homo sapiens OX=9606 GN=MRPL37 PE=1 SV=2	RM37_HUMAN	48118.5	1	3	3	3	6.33e-05	0.0993	SwissProt_2019_02.fasta	mock_5ul_130m_qe4 (F040675)
Control	Control_n2	39S ribosomal protein L38, mitochondrial OS=Homo sapiens OX=9606 GN=MRPL38 PE=1 SV=2	RM38_HUMAN	44597.4	0.999	1	1	1	2.11e-05	0.0237	SwissProt_2019_02.fasta	mock_5ul_130m_qe4 (F040675)
Control	Control_n2	39S ribosomal protein L39, mitochondrial OS=Homo sapiens OX=9606 GN=MRPL39 PE=1 SV=3	RM39_HUMAN	38712.4	1	2	2	3	6.33e-05	0.0799	SwissProt_2019_02.fasta	mock_5ul_130m_qe4 (F040675)
Control	Control_n2	39S ribosomal protein L4, mitochondrial OS=Homo sapiens OX=9606 GN=MRPL4 PE=1 SV=1	RM04_HUMAN	34919.6	1	2	2	2	4.22e-05	0.145	SwissProt_2019_02.fasta	mock_5ul_130m_qe4 (F040675)
Control	Control_n2	39S ribosomal protein L40, mitochondrial OS=Homo sapiens OX=9606 GN=MRPL40 PE=1 SV=1	RM40_HUMAN	24491.7	1	2	2	2	4.22e-05	0.146	SwissProt_2019_02.fasta	mock_5ul_130m_qe4 (F040675)
Control	Control_n2	39S ribosomal protein L43, mitochondrial OS=Homo sapiens OX=9606 GN=MRPL43 PE=1 SV=1	RM43_HUMAN	23430.5	0.999	1	1	1	2.11e-05	0.0512	SwissProt_2019_02.fasta	mock_5ul_130m_qe4 (F040675)
Control	Control_n2	39S ribosomal protein L44, mitochondrial OS=Homo sapiens OX=9606 GN=MRPL44 PE=1 SV=1	RM44_HUMAN	37536.1	1	3	4	5	0.000105	0.12	SwissProt_2019_02.fasta	mock_5ul_130m_qe4 (F040675)
Control	Control_n2	39S ribosomal protein L46, mitochondrial OS=Homo sapiens OX=9606 GN=MRPL46 PE=1 SV=1	RM46_HUMAN	31706.3	1	5	5	7	0.000148	0.194	SwissProt_2019_02.fasta	mock_5ul_130m_qe4 (F040675)
Control	Control_n2	39S ribosomal protein L47, mitochondrial OS=Homo sapiens OX=9606 GN=MRPL47 PE=1 SV=2	RM47_HUMAN	29451.7	0.999	1	1	1	2.11e-05	0.044	SwissProt_2019_02.fasta	mock_5ul_130m_qe4 (F040675)
Control	Control_n2	39S ribosomal protein L48, mitochondrial OS=Homo sapiens OX=9606 GN=MRPL48 PE=1 SV=2	RM48_HUMAN	23935.8	1	3	4	7	0.000148	0.165	SwissProt_2019_02.fasta	mock_5ul_130m_qe4 (F040675)
Control	Control_n2	39S ribosomal protein L49, mitochondrial OS=Homo sapiens OX=9606 GN=MRPL49 PE=1 SV=1	RM49_HUMAN	19198.3	1	2	2	2	4.22e-05	0.157	SwissProt_2019_02.fasta	mock_5ul_130m_qe4 (F040675)
Control	Control_n2	39S ribosomal protein L50, mitochondrial OS=Homo sapiens OX=9606 GN=MRPL50 PE=1 SV=2	RM50_HUMAN	18325	0.891	1	1	1	2.11e-05	0.12	SwissProt_2019_02.fasta	mock_5ul_130m_qe4 (F040675)
Control	Control_n2	39S ribosomal protein L54, mitochondrial OS=Homo sapiens OX=9606 GN=MRPL54 PE=1 SV=1	RM54_HUMAN	15819.8	1	3	3	5	0.000105	0.486	SwissProt_2019_02.fasta	mock_5ul_130m_qe4 (F040675)
Control	Control_n2	39S ribosomal protein L55, mitochondrial OS=Homo sapiens OX=9606 GN=MRPL55 PE=1 SV=1	RM55_HUMAN	15128.9	1	4	4	5	0.000105	0.375	SwissProt_2019_02.fasta	mock_5ul_130m_qe4 (F040675)
Control	Control_n2	39S ribosomal protein L9, mitochondrial OS=Homo sapiens OX=9606 GN=MRPL9 PE=1 SV=2	RM09_HUMAN	30243.2	0.999	0	0	0	0	0	SwissProt_2019_02.fasta	mock_5ul_130m_qe4 (F040675)
Control	Control_n2	40S ribosomal protein S10 OS=Homo sapiens OX=9606 GN=RPS10 PE=1 SV=1	RS10_HUMAN	18898.3	1	5	6	30	0.000633	0.327	SwissProt_2019_02.fasta	mock_5ul_130m_qe4 (F040675)
Control	Control_n2	40S ribosomal protein S11 OS=Homo sapiens OX=9606 GN=RPS11 PE=1 SV=3	RS11_HUMAN	18431.3	1	11	16	51	0.00108	0.487	SwissProt_2019_02.fasta	mock_5ul_130m_qe4 (F040675)
Control	Control_n2	40S ribosomal protein S12 OS=Homo sapiens OX=9606 GN=RPS12 PE=1 SV=3	RS12_HUMAN	14514.8	1	9	16	39	0.000823	0.712	SwissProt_2019_02.fasta	mock_5ul_130m_qe4 (F040675)
Control	Control_n2	40S ribosomal protein S13 OS=Homo sapiens OX=9606 GN=RPS13 PE=1 SV=2	RS13_HUMAN	17223.3	1	6	10	43	0.000907	0.391	SwissProt_2019_02.fasta	mock_5ul_130m_qe4 (F040675)
Control	Control_n2	40S ribosomal protein S14 OS=Homo sapiens OX=9606 GN=RPS14 PE=1 SV=3	RS14_HUMAN	16272.9	1	10	16	44	0.000928	0.682	SwissProt_2019_02.fasta	mock_5ul_130m_qe4 (F040675)
Control	Control_n2	40S ribosomal protein S15 OS=Homo sapiens OX=9606 GN=RPS15 PE=1 SV=2	RS15_HUMAN	17040.8	1	4	11	29	0.000612	0.407	SwissProt_2019_02.fasta	mock_5ul_130m_qe4 (F040675)
Control	Control_n2	40S ribosomal protein S15a OS=Homo sapiens OX=9606 GN=RPS15A PE=1 SV=2	RS15A_HUMAN	14840	1	7	12	78	0.00165	0.608	SwissProt_2019_02.fasta	mock_5ul_130m_qe4 (F040675)
Control	Control_n2	40S ribosomal protein S16 OS=Homo sapiens OX=9606 GN=RPS16 PE=1 SV=2	RS16_HUMAN	16445.9	1	11	14	82	0.00173	0.623	SwissProt_2019_02.fasta	mock_5ul_130m_qe4 (F040675)
Control	Control_n2	40S ribosomal protein S17 OS=Homo sapiens OX=9606 GN=RPS17 PE=1 SV=2	RS17_HUMAN	15550.5	1	11	17	38	0.000802	0.6	SwissProt_2019_02.fasta	mock_5ul_130m_qe4 (F040675)
Control	Control_n2	40S ribosomal protein S18 OS=Homo sapiens OX=9606 GN=RPS18 PE=1 SV=3	RS18_HUMAN	17719.3	1	10	11	72	0.00152	0.441	SwissProt_2019_02.fasta	mock_5ul_130m_qe4 (F040675)
Control	Control_n2	40S ribosomal protein S19 OS=Homo sapiens OX=9606 GN=RPS19 PE=1 SV=2	RS19_HUMAN	16060.5	1	11	12	33	0.000696	0.579	SwissProt_2019_02.fasta	mock_5ul_130m_qe4 (F040675)
Control	Control_n2	40S ribosomal protein S2 OS=Homo sapiens OX=9606 GN=RPS2 PE=1 SV=2	RS2_HUMAN	31325.2	1	14	24	166	0.0035	0.505	SwissProt_2019_02.fasta	mock_5ul_130m_qe4 (F040675)
Control	Control_n2	40S ribosomal protein S20 OS=Homo sapiens OX=9606 GN=RPS20 PE=1 SV=1	RS20_HUMAN	13373	1	4	7	19	0.000401	0.235	SwissProt_2019_02.fasta	mock_5ul_130m_qe4 (F040675)
Control	Control_n2	40S ribosomal protein S23 OS=Homo sapiens OX=9606 GN=RPS23 PE=1 SV=3	RS23_HUMAN	15807.7	1	7	9	41	0.000865	0.49	SwissProt_2019_02.fasta	mock_5ul_130m_qe4 (F040675)
Control	Control_n2	40S ribosomal protein S24 OS=Homo sapiens OX=9606 GN=RPS24 PE=1 SV=1	RS24_HUMAN	15423.8	1	5	14	48	0.00101	0.353	SwissProt_2019_02.fasta	mock_5ul_130m_qe4 (F040675)
Control	Control_n2	40S ribosomal protein S25 OS=Homo sapiens OX=9606 GN=RPS25 PE=1 SV=1	RS25_HUMAN	13743	1	4	5	25	0.000527	0.24	SwissProt_2019_02.fasta	mock_5ul_130m_qe4 (F040675)
Control	Control_n2	40S ribosomal protein S26 OS=Homo sapiens OX=9606 GN=RPS26 PE=1 SV=3	RS26_HUMAN	13015.5	1	3	4	17	0.000359	0.313	SwissProt_2019_02.fasta	mock_5ul_130m_qe4 (F040675)
Control	Control_n2	40S ribosomal protein S27 OS=Homo sapiens OX=9606 GN=RPS27 PE=1 SV=3	RS27_HUMAN	9460.9	1	3	4	9	0.00019	0.298	SwissProt_2019_02.fasta	mock_5ul_130m_qe4 (F040675)
Control	Control_n2	40S ribosomal protein S28 OS=Homo sapiens OX=9606 GN=RPS28 PE=1 SV=1	RS28_HUMAN	7840.9	1	2	2	2	4.22e-05	0.304	SwissProt_2019_02.fasta	mock_5ul_130m_qe4 (F040675)
Control	Control_n2	40S ribosomal protein S29 OS=Homo sapiens OX=9606 GN=RPS29 PE=1 SV=2	RS29_HUMAN	6676.9	1	1	1	1	2.11e-05	0.196	SwissProt_2019_02.fasta	mock_5ul_130m_qe4 (F040675)
Control	Control_n2	40S ribosomal protein S3 OS=Homo sapiens OX=9606 GN=RPS3 PE=1 SV=2	RS3_HUMAN	26688.6	1	18	26	110	0.00232	0.716	SwissProt_2019_02.fasta	mock_5ul_130m_qe4 (F040675)
Control	Control_n2	40S ribosomal protein S30 OS=Homo sapiens OX=9606 GN=FAU PE=1 SV=1	RS30_HUMAN	6647.9	1	2	2	6	0.000127	0.186	SwissProt_2019_02.fasta	mock_5ul_130m_qe4 (F040675)
Control	Control_n2	40S ribosomal protein S3a OS=Homo sapiens OX=9606 GN=RPS3A PE=1 SV=2	RS3A_HUMAN	29945.3	1	20	31	113	0.00238	0.64	SwissProt_2019_02.fasta	mock_5ul_130m_qe4 (F040675)
Control	Control_n2	40S ribosomal protein S4, X isoform OS=Homo sapiens OX=9606 GN=RPS4X PE=1 SV=2	RS4X_HUMAN	29599.3	1	14	21	108	0.00228	0.487	SwissProt_2019_02.fasta	mock_5ul_130m_qe4 (F040675)
Control	Control_n2	40S ribosomal protein S5 OS=Homo sapiens OX=9606 GN=RPS5 PE=1 SV=4	RS5_HUMAN	22877	1	8	9	18	0.00038	0.495	SwissProt_2019_02.fasta	mock_5ul_130m_qe4 (F040675)
Control	Control_n2	40S ribosomal protein S6 OS=Homo sapiens OX=9606 GN=RPS6 PE=1 SV=1	RS6_HUMAN	28681.7	1	12	19	65	0.00137	0.414	SwissProt_2019_02.fasta	mock_5ul_130m_qe4 (F040675)
Control	Control_n2	40S ribosomal protein S7 OS=Homo sapiens OX=9606 GN=RPS7 PE=1 SV=1	RS7_HUMAN	22127.5	1	10	16	62	0.00131	0.608	SwissProt_2019_02.fasta	mock_5ul_130m_qe4 (F040675)
Control	Control_n2	40S ribosomal protein S8 OS=Homo sapiens OX=9606 GN=RPS8 PE=1 SV=2	RS8_HUMAN	24206.4	1	10	15	80	0.00169	0.514	SwissProt_2019_02.fasta	mock_5ul_130m_qe4 (F040675)
Control	Control_n2	40S ribosomal protein S9 OS=Homo sapiens OX=9606 GN=RPS9 PE=1 SV=3	RS9_HUMAN	22592.5	1	13	17	70	0.00148	0.464	SwissProt_2019_02.fasta	mock_5ul_130m_qe4 (F040675)
Control	Control_n2	40S ribosomal protein SA OS=Homo sapiens OX=9606 GN=RPSA PE=1 SV=4	RSSA_HUMAN	32854.1	1	7	7	11	0.000232	0.322	SwissProt_2019_02.fasta	mock_5ul_130m_qe4 (F040675)
Control	Control_n2	4F2 cell-surface antigen heavy chain OS=Homo sapiens OX=9606 GN=SLC3A2 PE=1 SV=3	4F2_HUMAN	67996.4	1	3	3	3	6.33e-05	0.0667	SwissProt_2019_02.fasta	mock_5ul_130m_qe4 (F040675)
Control	Control_n2	5'-3' exoribonuclease 2 OS=Homo sapiens OX=9606 GN=XRN2 PE=1 SV=1	XRN2_HUMAN	108586	1	8	8	8	0.000169	0.104	SwissProt_2019_02.fasta	mock_5ul_130m_qe4 (F040675)
Control	Control_n2	5'-AMP-activated protein kinase catalytic subunit alpha-2 OS=Homo sapiens OX=9606 GN=PRKAA2 PE=1 SV=2	AAPK2_HUMAN	62320.9	0.28	0	0	0	0	0	SwissProt_2019_02.fasta	mock_5ul_130m_qe4 (F040675)
Control	Control_n2	60 kDa heat shock protein, mitochondrial OS=Homo sapiens OX=9606 GN=HSPD1 PE=1 SV=2	CH60_HUMAN	61055.7	1	15	15	18	0.00038	0.363	SwissProt_2019_02.fasta	mock_5ul_130m_qe4 (F040675)
Control	Control_n2	60S acidic ribosomal protein P0 OS=Homo sapiens OX=9606 GN=RPLP0 PE=1 SV=1	RLA0_HUMAN	34274.3	1	11	15	37	0.00078	0.536	SwissProt_2019_02.fasta	mock_5ul_130m_qe4 (F040675)
Control	Control_n2	60S acidic ribosomal protein P1 OS=Homo sapiens OX=9606 GN=RPLP1 PE=1 SV=1	RLA1_HUMAN	11514.1	1	2	2	4	8.44e-05	0.667	SwissProt_2019_02.fasta	mock_5ul_130m_qe4 (F040675)
Control	Control_n2	60S acidic ribosomal protein P2 OS=Homo sapiens OX=9606 GN=RPLP2 PE=1 SV=1	RLA2_HUMAN	11665.5	1	9	12	26	0.000548	0.922	SwissProt_2019_02.fasta	mock_5ul_130m_qe4 (F040675)
Control	Control_n2	60S ribosomal protein L10 OS=Homo sapiens OX=9606 GN=RPL10 PE=1 SV=4	RL10_HUMAN	24604.6	1	10	13	19	0.000401	0.435	SwissProt_2019_02.fasta	mock_5ul_130m_qe4 (F040675)
Control	Control_n2	60S ribosomal protein L10a OS=Homo sapiens OX=9606 GN=RPL10A PE=1 SV=2	RL10A_HUMAN	24832	1	10	13	32	0.000675	0.369	SwissProt_2019_02.fasta	mock_5ul_130m_qe4 (F040675)
Control	Control_n2	60S ribosomal protein L11 OS=Homo sapiens OX=9606 GN=RPL11 PE=1 SV=2	RL11_HUMAN	20253.2	1	6	7	12	0.000253	0.36	SwissProt_2019_02.fasta	mock_5ul_130m_qe4 (F040675)
Control	Control_n2	60S ribosomal protein L12 OS=Homo sapiens OX=9606 GN=RPL12 PE=1 SV=1	RL12_HUMAN	17819.1	1	6	10	23	0.000485	0.545	SwissProt_2019_02.fasta	mock_5ul_130m_qe4 (F040675)
Control	Control_n2	60S ribosomal protein L13 OS=Homo sapiens OX=9606 GN=RPL13 PE=1 SV=4	RL13_HUMAN	24262.2	1	9	10	18	0.00038	0.393	SwissProt_2019_02.fasta	mock_5ul_130m_qe4 (F040675)
Control	Control_n2	60S ribosomal protein L13a OS=Homo sapiens OX=9606 GN=RPL13A PE=1 SV=2	RL13A_HUMAN	23577.9	1	6	6	11	0.000232	0.291	SwissProt_2019_02.fasta	mock_5ul_130m_qe4 (F040675)
Control	Control_n2	60S ribosomal protein L14 OS=Homo sapiens OX=9606 GN=RPL14 PE=1 SV=4	RL14_HUMAN	23432.3	1	4	6	20	0.000422	0.209	SwissProt_2019_02.fasta	mock_5ul_130m_qe4 (F040675)
Control	Control_n2	60S ribosomal protein L15 OS=Homo sapiens OX=9606 GN=RPL15 PE=1 SV=2	RL15_HUMAN	24146.5	1	6	7	17	0.000359	0.319	SwissProt_2019_02.fasta	mock_5ul_130m_qe4 (F040675)
Control	Control_n2	60S ribosomal protein L17 OS=Homo sapiens OX=9606 GN=RPL17 PE=1 SV=3	RL17_HUMAN	21397.4	1	8	11	24	0.000506	0.467	SwissProt_2019_02.fasta	mock_5ul_130m_qe4 (F040675)
Control	Control_n2	60S ribosomal protein L18 OS=Homo sapiens OX=9606 GN=RPL18 PE=1 SV=2	RL18_HUMAN	21635.2	1	6	7	18	0.00038	0.314	SwissProt_2019_02.fasta	mock_5ul_130m_qe4 (F040675)
Control	Control_n2	60S ribosomal protein L18a OS=Homo sapiens OX=9606 GN=RPL18A PE=1 SV=2	RL18A_HUMAN	20762.6	1	7	7	14	0.000295	0.398	SwissProt_2019_02.fasta	mock_5ul_130m_qe4 (F040675)
Control	Control_n2	60S ribosomal protein L19 OS=Homo sapiens OX=9606 GN=RPL19 PE=1 SV=1	RL19_HUMAN	23467.4	1	7	8	10	0.000211	0.27	SwissProt_2019_02.fasta	mock_5ul_130m_qe4 (F040675)
Control	Control_n2	60S ribosomal protein L21 OS=Homo sapiens OX=9606 GN=RPL21 PE=1 SV=2	RL21_HUMAN	18565	1	4	6	10	0.000211	0.219	SwissProt_2019_02.fasta	mock_5ul_130m_qe4 (F040675)
Control	Control_n2	60S ribosomal protein L22 OS=Homo sapiens OX=9606 GN=RPL22 PE=1 SV=2	RL22_HUMAN	14787.3	1	3	4	15	0.000316	0.391	SwissProt_2019_02.fasta	mock_5ul_130m_qe4 (F040675)
Control	Control_n2	60S ribosomal protein L23 OS=Homo sapiens OX=9606 GN=RPL23 PE=1 SV=1	RL23_HUMAN	14865.9	1	5	7	16	0.000337	0.507	SwissProt_2019_02.fasta	mock_5ul_130m_qe4 (F040675)
Control	Control_n2	60S ribosomal protein L23a OS=Homo sapiens OX=9606 GN=RPL23A PE=1 SV=1	RL23A_HUMAN	17696.2	1	10	12	35	0.000738	0.442	SwissProt_2019_02.fasta	mock_5ul_130m_qe4 (F040675)
Control	Control_n2	60S ribosomal protein L24 OS=Homo sapiens OX=9606 GN=RPL24 PE=1 SV=1	RL24_HUMAN	17779.5	1	6	7	16	0.000337	0.363	SwissProt_2019_02.fasta	mock_5ul_130m_qe4 (F040675)
Control	Control_n2	60S ribosomal protein L26 OS=Homo sapiens OX=9606 GN=RPL26 PE=1 SV=1	RL26_HUMAN	17258.4	1	6	6	7	0.000148	0.331	SwissProt_2019_02.fasta	mock_5ul_130m_qe4 (F040675)
Control	Control_n2	60S ribosomal protein L27 OS=Homo sapiens OX=9606 GN=RPL27 PE=1 SV=2	RL27_HUMAN	15798.4	1	6	8	18	0.00038	0.434	SwissProt_2019_02.fasta	mock_5ul_130m_qe4 (F040675)
Control	Control_n2	60S ribosomal protein L27a OS=Homo sapiens OX=9606 GN=RPL27A PE=1 SV=2	RL27A_HUMAN	16561.4	1	4	4	6	0.000127	0.223	SwissProt_2019_02.fasta	mock_5ul_130m_qe4 (F040675)
Control	Control_n2	60S ribosomal protein L28 OS=Homo sapiens OX=9606 GN=RPL28 PE=1 SV=3	RL28_HUMAN	15747.9	1	5	5	9	0.00019	0.299	SwissProt_2019_02.fasta	mock_5ul_130m_qe4 (F040675)
Control	Control_n2	60S ribosomal protein L29 OS=Homo sapiens OX=9606 GN=RPL29 PE=1 SV=2	RL29_HUMAN	17753	0.95	1	1	3	6.33e-05	0.0943	SwissProt_2019_02.fasta	mock_5ul_130m_qe4 (F040675)
Control	Control_n2	60S ribosomal protein L3 OS=Homo sapiens OX=9606 GN=RPL3 PE=1 SV=2	RL3_HUMAN	46109.5	1	16	22	45	0.000949	0.412	SwissProt_2019_02.fasta	mock_5ul_130m_qe4 (F040675)
Control	Control_n2	60S ribosomal protein L30 OS=Homo sapiens OX=9606 GN=RPL30 PE=1 SV=2	RL30_HUMAN	12784.7	1	7	11	18	0.00038	0.591	SwissProt_2019_02.fasta	mock_5ul_130m_qe4 (F040675)
Control	Control_n2	60S ribosomal protein L31 OS=Homo sapiens OX=9606 GN=RPL31 PE=1 SV=1	RL31_HUMAN	14463.2	1	6	7	14	0.000295	0.4	SwissProt_2019_02.fasta	mock_5ul_130m_qe4 (F040675)
Control	Control_n2	60S ribosomal protein L32 OS=Homo sapiens OX=9606 GN=RPL32 PE=1 SV=2	RL32_HUMAN	15860.4	1	5	6	13	0.000274	0.341	SwissProt_2019_02.fasta	mock_5ul_130m_qe4 (F040675)
Control	Control_n2	60S ribosomal protein L34 OS=Homo sapiens OX=9606 GN=RPL34 PE=1 SV=3	RL34_HUMAN	13293.1	1	4	4	7	0.000148	0.299	SwissProt_2019_02.fasta	mock_5ul_130m_qe4 (F040675)
Control	Control_n2	60S ribosomal protein L35 OS=Homo sapiens OX=9606 GN=RPL35 PE=1 SV=2	RL35_HUMAN	14552.5	1	2	4	6	0.000127	0.187	SwissProt_2019_02.fasta	mock_5ul_130m_qe4 (F040675)
Control	Control_n2	60S ribosomal protein L35a OS=Homo sapiens OX=9606 GN=RPL35A PE=1 SV=2	RL35A_HUMAN	12538.1	1	2	2	3	6.33e-05	0.0909	SwissProt_2019_02.fasta	mock_5ul_130m_qe4 (F040675)
Control	Control_n2	60S ribosomal protein L36 OS=Homo sapiens OX=9606 GN=RPL36 PE=1 SV=3	RL36_HUMAN	12254.2	1	5	5	7	0.000148	0.305	SwissProt_2019_02.fasta	mock_5ul_130m_qe4 (F040675)
Control	Control_n2	60S ribosomal protein L36a OS=Homo sapiens OX=9606 GN=RPL36A PE=1 SV=2	RL36A_HUMAN	12441.1	1	3	3	5	0.000105	0.179	SwissProt_2019_02.fasta	mock_5ul_130m_qe4 (F040675)
Control	Control_n2	60S ribosomal protein L37a OS=Homo sapiens OX=9606 GN=RPL37A PE=1 SV=2	RL37A_HUMAN	10275.4	1	5	7	12	0.000253	0.511	SwissProt_2019_02.fasta	mock_5ul_130m_qe4 (F040675)
Control	Control_n2	60S ribosomal protein L38 OS=Homo sapiens OX=9606 GN=RPL38 PE=1 SV=2	RL38_HUMAN	8218.5	1	4	7	10	0.000211	0.357	SwissProt_2019_02.fasta	mock_5ul_130m_qe4 (F040675)
Control	Control_n2	60S ribosomal protein L4 OS=Homo sapiens OX=9606 GN=RPL4 PE=1 SV=5	RL4_HUMAN	47699.1	1	18	22	55	0.00116	0.424	SwissProt_2019_02.fasta	mock_5ul_130m_qe4 (F040675)
Control	Control_n2	60S ribosomal protein L5 OS=Homo sapiens OX=9606 GN=RPL5 PE=1 SV=3	RL5_HUMAN	34363.5	1	8	8	11	0.000232	0.32	SwissProt_2019_02.fasta	mock_5ul_130m_qe4 (F040675)
Control	Control_n2	60S ribosomal protein L6 OS=Homo sapiens OX=9606 GN=RPL6 PE=1 SV=3	RL6_HUMAN	32729.3	1	12	16	40	0.000844	0.392	SwissProt_2019_02.fasta	mock_5ul_130m_qe4 (F040675)
Control	Control_n2	60S ribosomal protein L7 OS=Homo sapiens OX=9606 GN=RPL7 PE=1 SV=1	RL7_HUMAN	29227.7	1	12	15	29	0.000612	0.46	SwissProt_2019_02.fasta	mock_5ul_130m_qe4 (F040675)
Control	Control_n2	60S ribosomal protein L7a OS=Homo sapiens OX=9606 GN=RPL7A PE=1 SV=2	RL7A_HUMAN	29996.3	1	18	26	46	0.00097	0.538	SwissProt_2019_02.fasta	mock_5ul_130m_qe4 (F040675)
Control	Control_n2	60S ribosomal protein L7-like 1 OS=Homo sapiens OX=9606 GN=RPL7L1 PE=1 SV=2	RL7L_HUMAN	29670.3	1	1	1	2	4.22e-05	0.0392	SwissProt_2019_02.fasta	mock_5ul_130m_qe4 (F040675)
Control	Control_n2	60S ribosomal protein L8 OS=Homo sapiens OX=9606 GN=RPL8 PE=1 SV=2	RL8_HUMAN	28024.8	1	9	12	20	0.000422	0.401	SwissProt_2019_02.fasta	mock_5ul_130m_qe4 (F040675)
Control	Control_n2	60S ribosomal protein L9 OS=Homo sapiens OX=9606 GN=RPL9 PE=1 SV=1	RL9_HUMAN	21863.7	1	10	16	32	0.000675	0.62	SwissProt_2019_02.fasta	mock_5ul_130m_qe4 (F040675)
Control	Control_n2	60S ribosome subunit biogenesis protein NIP7 homolog OS=Homo sapiens OX=9606 GN=NIP7 PE=1 SV=1	NIP7_HUMAN	20462.9	1	3	3	3	6.33e-05	0.294	SwissProt_2019_02.fasta	mock_5ul_130m_qe4 (F040675)
Control	Control_n2	7-dehydrocholesterol reductase OS=Homo sapiens OX=9606 GN=DHCR7 PE=1 SV=1	DHCR7_HUMAN	54491	1	3	3	6	0.000127	0.0968	SwissProt_2019_02.fasta	mock_5ul_130m_qe4 (F040675)
Control	Control_n2	Acetolactate synthase-like protein OS=Homo sapiens OX=9606 GN=ILVBL PE=1 SV=2	ILVBL_HUMAN	67867.2	0.697	1	1	1	2.11e-05	0.0301	SwissProt_2019_02.fasta	mock_5ul_130m_qe4 (F040675)
Control	Control_n2	Acetyl-CoA carboxylase 1 OS=Homo sapiens OX=9606 GN=ACACA PE=1 SV=2	ACACA_HUMAN	265556	1	6	6	6	0.000127	0.0332	SwissProt_2019_02.fasta	mock_5ul_130m_qe4 (F040675)
Control	Control_n2	Acidic leucine-rich nuclear phosphoprotein 32 family member B OS=Homo sapiens OX=9606 GN=ANP32B PE=1 SV=1	AN32B_HUMAN	28788.7	0.998	2	2	2	4.22e-05	0.0757	SwissProt_2019_02.fasta	mock_5ul_130m_qe4 (F040675)
Control	Control_n2	Actin, cytoplasmic 1 OS=Homo sapiens OX=9606 GN=ACTB PE=1 SV=1	ACTB_HUMAN	41737.8	0.95	1	1	2	4.22e-05	0.675	SwissProt_2019_02.fasta	mock_5ul_130m_qe4 (F040675)
Control	Control_n2	Actin, cytoplasmic 2 OS=Homo sapiens OX=9606 GN=ACTG1 PE=1 SV=1	ACTG_HUMAN	41793.9	1	19	33	96	0.00202	0.675	SwissProt_2019_02.fasta	mock_5ul_130m_qe4 (F040675)
Control	Control_n2	Actin-related protein 2/3 complex subunit 4 OS=Homo sapiens OX=9606 GN=ARPC4 PE=1 SV=3	ARPC4_HUMAN	19667.4	1	1	1	1	2.11e-05	0.0476	SwissProt_2019_02.fasta	mock_5ul_130m_qe4 (F040675)
Control	Control_n2	Actin-related protein 3B OS=Homo sapiens OX=9606 GN=ACTR3B PE=2 SV=1	ARP3B_HUMAN,ARP3_HUMAN	47371.9	0.311	0	0	0	0	0	SwissProt_2019_02.fasta	mock_5ul_130m_qe4 (F040675)
Control	Control_n2	Actin-related protein 3B OS=Homo sapiens OX=9606 GN=ACTR3B PE=2 SV=1	ARP3B_HUMAN,ARP3_HUMAN	47371.9	0.311	0	0	0	0	0	SwissProt_2019_02.fasta	mock_5ul_130m_qe4 (F040675)
Control	Control_n2	Activated RNA polymerase II transcriptional coactivator p15 OS=Homo sapiens OX=9606 GN=SUB1 PE=1 SV=3	TCP4_HUMAN	14395.9	1	2	2	2	4.22e-05	0.157	SwissProt_2019_02.fasta	mock_5ul_130m_qe4 (F040675)
Control	Control_n2	Activating signal cointegrator 1 complex subunit 2 OS=Homo sapiens OX=9606 GN=ASCC2 PE=1 SV=3	ASCC2_HUMAN	86363	0.069	0	0	0	0	0	SwissProt_2019_02.fasta	mock_5ul_130m_qe4 (F040675)
Control	Control_n2	Activating signal cointegrator 1 complex subunit 3 OS=Homo sapiens OX=9606 GN=ASCC3 PE=1 SV=3	ASCC3_HUMAN	251467	1	11	11	11	0.000232	0.0599	SwissProt_2019_02.fasta	mock_5ul_130m_qe4 (F040675)
Control	Control_n2	Activator of 90 kDa heat shock protein ATPase homolog 1 OS=Homo sapiens OX=9606 GN=AHSA1 PE=1 SV=1	AHSA1_HUMAN	38274.4	0.941	1	1	1	2.11e-05	0.0651	SwissProt_2019_02.fasta	mock_5ul_130m_qe4 (F040675)
Control	Control_n2	Acyl-CoA dehydrogenase family member 11 OS=Homo sapiens OX=9606 GN=ACAD11 PE=1 SV=3	ACD11_HUMAN	87266.5	0.95	1	1	1	2.11e-05	0.0154	SwissProt_2019_02.fasta	mock_5ul_130m_qe4 (F040675)
Control	Control_n2	Acyl-CoA:lysophosphatidylglycerol acyltransferase 1 OS=Homo sapiens OX=9606 GN=LPGAT1 PE=1 SV=1	LGAT1_HUMAN	43091.1	1	2	2	2	4.22e-05	0.0514	SwissProt_2019_02.fasta	mock_5ul_130m_qe4 (F040675)
Control	Control_n2	Acylglycerol kinase, mitochondrial OS=Homo sapiens OX=9606 GN=AGK PE=1 SV=2	AGK_HUMAN	47138	1	13	16	21	0.000443	0.389	SwissProt_2019_02.fasta	mock_5ul_130m_qe4 (F040675)
Control	Control_n2	Adenosylhomocysteinase OS=Homo sapiens OX=9606 GN=AHCY PE=1 SV=4	SAHH_HUMAN	47717.1	0.675	1	1	1	2.11e-05	0.0301	SwissProt_2019_02.fasta	mock_5ul_130m_qe4 (F040675)
Control	Control_n2	Adenylyl cyclase-associated protein 1 OS=Homo sapiens OX=9606 GN=CAP1 PE=1 SV=5	CAP1_HUMAN	51901.6	0.909	0	0	0	0	0	SwissProt_2019_02.fasta	mock_5ul_130m_qe4 (F040675)
Control	Control_n2	ADP/ATP translocase 1 OS=Homo sapiens OX=9606 GN=SLC25A4 PE=1 SV=4	ADT1_HUMAN	33065.4	1	7	8	11	0.000232	0.43	SwissProt_2019_02.fasta	mock_5ul_130m_qe4 (F040675)
Control	Control_n2	ADP/ATP translocase 2 OS=Homo sapiens OX=9606 GN=SLC25A5 PE=1 SV=7	ADT2_HUMAN	32853.5	1	14	16	46	0.00097	0.433	SwissProt_2019_02.fasta	mock_5ul_130m_qe4 (F040675)
Control	Control_n2	ADP/ATP translocase 3 OS=Homo sapiens OX=9606 GN=SLC25A6 PE=1 SV=4	ADT3_HUMAN	32867.1	1	2	2	4	8.44e-05	0.396	SwissProt_2019_02.fasta	mock_5ul_130m_qe4 (F040675)
Control	Control_n2	ADP-ribosylation factor 1 OS=Homo sapiens OX=9606 GN=ARF1 PE=1 SV=2	ARF1_HUMAN,ARF3_HUMAN	20601.7	1	6	6	8	0.000169	0.436	SwissProt_2019_02.fasta	mock_5ul_130m_qe4 (F040675)
Control	Control_n2	ADP-ribosylation factor 1 OS=Homo sapiens OX=9606 GN=ARF1 PE=1 SV=2	ARF1_HUMAN,ARF3_HUMAN	20601.7	1	6	6	8	0.000169	0.436	SwissProt_2019_02.fasta	mock_5ul_130m_qe4 (F040675)
Control	Control_n2	ADP-ribosylation factor 4 OS=Homo sapiens OX=9606 GN=ARF4 PE=1 SV=3	ARF4_HUMAN	20511.6	1	2	2	2	4.22e-05	0.317	SwissProt_2019_02.fasta	mock_5ul_130m_qe4 (F040675)
Control	Control_n2	ADP-ribosylation factor 6 OS=Homo sapiens OX=9606 GN=ARF6 PE=1 SV=2	ARF6_HUMAN	20083	1	2	2	2	4.22e-05	0.12	SwissProt_2019_02.fasta	mock_5ul_130m_qe4 (F040675)
Control	Control_n2	ADP-ribosylation factor-like protein 1 OS=Homo sapiens OX=9606 GN=ARL1 PE=1 SV=1	ARL1_HUMAN	20418.2	0.95	1	1	1	2.11e-05	0.0608	SwissProt_2019_02.fasta	mock_5ul_130m_qe4 (F040675)
Control	Control_n2	ADP-ribosylation factor-like protein 8B OS=Homo sapiens OX=9606 GN=ARL8B PE=1 SV=1	ARL8B_HUMAN	21540	1	5	6	8	0.000169	0.306	SwissProt_2019_02.fasta	mock_5ul_130m_qe4 (F040675)
Control	Control_n2	Afadin OS=Homo sapiens OX=9606 GN=AFDN PE=1 SV=3	AFAD_HUMAN	206808	1	2	2	2	4.22e-05	0.0197	SwissProt_2019_02.fasta	mock_5ul_130m_qe4 (F040675)
Control	Control_n2	AFG3-like protein 2 OS=Homo sapiens OX=9606 GN=AFG3L2 PE=1 SV=2	AFG32_HUMAN	88586.8	1	8	8	9	0.00019	0.119	SwissProt_2019_02.fasta	mock_5ul_130m_qe4 (F040675)
Control	Control_n2	A-kinase anchor protein 8-like OS=Homo sapiens OX=9606 GN=AKAP8L PE=1 SV=4	AKP8L_HUMAN	71640.8	1	4	5	6	0.000127	0.065	SwissProt_2019_02.fasta	mock_5ul_130m_qe4 (F040675)
Control	Control_n2	Aladin OS=Homo sapiens OX=9606 GN=AAAS PE=1 SV=1	AAAS_HUMAN	59574.1	0.937	1	1	1	2.11e-05	0.0201	SwissProt_2019_02.fasta	mock_5ul_130m_qe4 (F040675)
Control	Control_n2	Alkyldihydroxyacetonephosphate synthase, peroxisomal OS=Homo sapiens OX=9606 GN=AGPS PE=1 SV=1	ADAS_HUMAN	72913.3	1	12	14	15	0.000316	0.246	SwissProt_2019_02.fasta	mock_5ul_130m_qe4 (F040675)
Control	Control_n2	Alpha-1,6-mannosyl-glycoprotein 2-beta-N-acetylglucosaminyltransferase OS=Homo sapiens OX=9606 GN=MGAT2 PE=1 SV=1	MGAT2_HUMAN	51551.1	0.999	0	0	0	0	0	SwissProt_2019_02.fasta	mock_5ul_130m_qe4 (F040675)
Control	Control_n2	Alpha-1,6-mannosylglycoprotein 6-beta-N-acetylglucosaminyltransferase A OS=Homo sapiens OX=9606 GN=MGAT5 PE=1 SV=1	MGT5A_HUMAN	84544.8	0.777	1	1	1	2.11e-05	0.0162	SwissProt_2019_02.fasta	mock_5ul_130m_qe4 (F040675)
Control	Control_n2	Alpha-actinin-1 OS=Homo sapiens OX=9606 GN=ACTN1 PE=1 SV=2	ACTN1_HUMAN	103061	1	3	3	3	6.33e-05	0.179	SwissProt_2019_02.fasta	mock_5ul_130m_qe4 (F040675)
Control	Control_n2	Alpha-actinin-4 OS=Homo sapiens OX=9606 GN=ACTN4 PE=1 SV=2	ACTN4_HUMAN	104857	1	19	20	23	0.000485	0.251	SwissProt_2019_02.fasta	mock_5ul_130m_qe4 (F040675)
Control	Control_n2	Alpha-centractin OS=Homo sapiens OX=9606 GN=ACTR1A PE=1 SV=1	ACTZ_HUMAN	42615.2	1	1	1	1	2.11e-05	0.0585	SwissProt_2019_02.fasta	mock_5ul_130m_qe4 (F040675)
Control	Control_n2	Alpha-galactosidase A OS=Homo sapiens OX=9606 GN=GLA PE=1 SV=1	AGAL_HUMAN	48768.3	1	10	12	21	0.000443	0.343	SwissProt_2019_02.fasta	mock_5ul_130m_qe4 (F040675)
Control	Control_n2	Alpha-mannosidase 2 OS=Homo sapiens OX=9606 GN=MAN2A1 PE=1 SV=2	MA2A1_HUMAN	131146	0.427	0	0	0	0	0	SwissProt_2019_02.fasta	mock_5ul_130m_qe4 (F040675)
Control	Control_n2	Alpha-soluble NSF attachment protein OS=Homo sapiens OX=9606 GN=NAPA PE=1 SV=3	SNAA_HUMAN,SNAB_HUMAN	33558.2	0.155	0	0	0	0	0	SwissProt_2019_02.fasta	mock_5ul_130m_qe4 (F040675)
Control	Control_n2	Alpha-soluble NSF attachment protein OS=Homo sapiens OX=9606 GN=NAPA PE=1 SV=3	SNAA_HUMAN,SNAB_HUMAN	33558.2	0.155	0	0	0	0	0	SwissProt_2019_02.fasta	mock_5ul_130m_qe4 (F040675)
Control	Control_n2	Aminoacyl tRNA synthase complex-interacting multifunctional protein 1 OS=Homo sapiens OX=9606 GN=AIMP1 PE=1 SV=2	AIMP1_HUMAN	34353	0.999	1	1	2	4.22e-05	0.0385	SwissProt_2019_02.fasta	mock_5ul_130m_qe4 (F040675)
Control	Control_n2	Aminoacyl tRNA synthase complex-interacting multifunctional protein 2 OS=Homo sapiens OX=9606 GN=AIMP2 PE=1 SV=2	AIMP2_HUMAN	35349.3	1	4	5	6	0.000127	0.197	SwissProt_2019_02.fasta	mock_5ul_130m_qe4 (F040675)
Control	Control_n2	Anaphase-promoting complex subunit 1 OS=Homo sapiens OX=9606 GN=ANAPC1 PE=1 SV=1	APC1_HUMAN	216503	0.227	0	0	0	0	0	SwissProt_2019_02.fasta	mock_5ul_130m_qe4 (F040675)
Control	Control_n2	Anaphase-promoting complex subunit 4 OS=Homo sapiens OX=9606 GN=ANAPC4 PE=1 SV=2	APC4_HUMAN	92119.5	0.95	1	1	1	2.11e-05	0.0198	SwissProt_2019_02.fasta	mock_5ul_130m_qe4 (F040675)
Control	Control_n2	Anaphase-promoting complex subunit 5 OS=Homo sapiens OX=9606 GN=ANAPC5 PE=1 SV=2	APC5_HUMAN	85079.3	0.493	1	1	1	2.11e-05	0.0146	SwissProt_2019_02.fasta	mock_5ul_130m_qe4 (F040675)
Control	Control_n2	Anaphase-promoting complex subunit 7 OS=Homo sapiens OX=9606 GN=ANAPC7 PE=1 SV=4	APC7_HUMAN	66857.8	1	2	2	2	4.22e-05	0.0467	SwissProt_2019_02.fasta	mock_5ul_130m_qe4 (F040675)
Control	Control_n2	Annexin A2 OS=Homo sapiens OX=9606 GN=ANXA2 PE=1 SV=2	ANXA2_HUMAN	38606.1	1	8	9	10	0.000211	0.251	SwissProt_2019_02.fasta	mock_5ul_130m_qe4 (F040675)
Control	Control_n2	AP-1 complex subunit beta-1 OS=Homo sapiens OX=9606 GN=AP1B1 PE=1 SV=2	AP1B1_HUMAN	104639	0.996	1	1	1	2.11e-05	0.122	SwissProt_2019_02.fasta	mock_5ul_130m_qe4 (F040675)
Control	Control_n2	AP-1 complex subunit gamma-1 OS=Homo sapiens OX=9606 GN=AP1G1 PE=1 SV=5	AP1G1_HUMAN	91354.3	1	1	1	1	2.11e-05	0.0292	SwissProt_2019_02.fasta	mock_5ul_130m_qe4 (F040675)
Control	Control_n2	AP-1 complex subunit mu-1 OS=Homo sapiens OX=9606 GN=AP1M1 PE=1 SV=3	AP1M1_HUMAN	48587.8	1	12	12	14	0.000295	0.35	SwissProt_2019_02.fasta	mock_5ul_130m_qe4 (F040675)
Control	Control_n2	AP-2 complex subunit alpha-1 OS=Homo sapiens OX=9606 GN=AP2A1 PE=1 SV=3	AP2A1_HUMAN	107549	1	12	13	14	0.000295	0.151	SwissProt_2019_02.fasta	mock_5ul_130m_qe4 (F040675)
Control	Control_n2	AP-2 complex subunit alpha-2 OS=Homo sapiens OX=9606 GN=AP2A2 PE=1 SV=2	AP2A2_HUMAN	103963	1	4	4	4	8.44e-05	0.114	SwissProt_2019_02.fasta	mock_5ul_130m_qe4 (F040675)
Control	Control_n2	AP-2 complex subunit beta OS=Homo sapiens OX=9606 GN=AP2B1 PE=1 SV=1	AP2B1_HUMAN	104555	1	17	18	19	0.000401	0.241	SwissProt_2019_02.fasta	mock_5ul_130m_qe4 (F040675)
Control	Control_n2	AP-2 complex subunit mu OS=Homo sapiens OX=9606 GN=AP2M1 PE=1 SV=2	AP2M1_HUMAN	49655.7	1	5	5	6	0.000127	0.156	SwissProt_2019_02.fasta	mock_5ul_130m_qe4 (F040675)
Control	Control_n2	AP-2 complex subunit sigma OS=Homo sapiens OX=9606 GN=AP2S1 PE=1 SV=2	AP2S1_HUMAN	17017.9	1	2	2	2	4.22e-05	0.162	SwissProt_2019_02.fasta	mock_5ul_130m_qe4 (F040675)
Control	Control_n2	AP-3 complex subunit beta-1 OS=Homo sapiens OX=9606 GN=AP3B1 PE=1 SV=3	AP3B1_HUMAN	121324	1	2	2	2	4.22e-05	0.021	SwissProt_2019_02.fasta	mock_5ul_130m_qe4 (F040675)
Control	Control_n2	AP-3 complex subunit delta-1 OS=Homo sapiens OX=9606 GN=AP3D1 PE=1 SV=1	AP3D1_HUMAN	130162	1	9	9	10	0.000211	0.11	SwissProt_2019_02.fasta	mock_5ul_130m_qe4 (F040675)
Control	Control_n2	AP-3 complex subunit mu-1 OS=Homo sapiens OX=9606 GN=AP3M1 PE=1 SV=1	AP3M1_HUMAN	46940	1	2	2	2	4.22e-05	0.0622	SwissProt_2019_02.fasta	mock_5ul_130m_qe4 (F040675)
Control	Control_n2	AP-3 complex subunit sigma-1 OS=Homo sapiens OX=9606 GN=AP3S1 PE=1 SV=1	AP3S1_HUMAN	21732.7	1	2	2	2	4.22e-05	0.13	SwissProt_2019_02.fasta	mock_5ul_130m_qe4 (F040675)
Control	Control_n2	Apoptosis inhibitor 5 OS=Homo sapiens OX=9606 GN=API5 PE=1 SV=3	API5_HUMAN	59006.8	1	1	1	2	4.22e-05	0.0344	SwissProt_2019_02.fasta	mock_5ul_130m_qe4 (F040675)
Control	Control_n2	Apoptosis-inducing factor 1, mitochondrial OS=Homo sapiens OX=9606 GN=AIFM1 PE=1 SV=1	AIFM1_HUMAN	66901.5	0.999	1	1	1	2.11e-05	0.0179	SwissProt_2019_02.fasta	mock_5ul_130m_qe4 (F040675)
Control	Control_n2	Arginase-1 OS=Homo sapiens OX=9606 GN=ARG1 PE=1 SV=2	ARGI1_HUMAN	34736.1	1	3	3	3	6.33e-05	0.127	SwissProt_2019_02.fasta	mock_5ul_130m_qe4 (F040675)
Control	Control_n2	Arginine and glutamate-rich protein 1 OS=Homo sapiens OX=9606 GN=ARGLU1 PE=1 SV=1	ARGL1_HUMAN	33217.2	0.877	1	1	1	2.11e-05	0.0293	SwissProt_2019_02.fasta	mock_5ul_130m_qe4 (F040675)
Control	Control_n2	Arginine--tRNA ligase, cytoplasmic OS=Homo sapiens OX=9606 GN=RARS PE=1 SV=2	SYRC_HUMAN	75382	1	9	9	9	0.00019	0.147	SwissProt_2019_02.fasta	mock_5ul_130m_qe4 (F040675)
Control	Control_n2	Armadillo repeat-containing X-linked protein 3 OS=Homo sapiens OX=9606 GN=ARMCX3 PE=1 SV=1	ARMX3_HUMAN	42501.8	1	4	4	4	8.44e-05	0.148	SwissProt_2019_02.fasta	mock_5ul_130m_qe4 (F040675)
Control	Control_n2	Aspartate--tRNA ligase, cytoplasmic OS=Homo sapiens OX=9606 GN=DARS PE=1 SV=2	SYDC_HUMAN	57136.7	1	8	8	9	0.00019	0.222	SwissProt_2019_02.fasta	mock_5ul_130m_qe4 (F040675)
Control	Control_n2	Aspartyl/asparaginyl beta-hydroxylase OS=Homo sapiens OX=9606 GN=ASPH PE=1 SV=3	ASPH_HUMAN	85862.6	1	4	4	4	8.44e-05	0.0897	SwissProt_2019_02.fasta	mock_5ul_130m_qe4 (F040675)
Control	Control_n2	ATP synthase F(0) complex subunit B1, mitochondrial OS=Homo sapiens OX=9606 GN=ATP5PB PE=1 SV=2	AT5F1_HUMAN	28908.8	1	11	16	28	0.000591	0.379	SwissProt_2019_02.fasta	mock_5ul_130m_qe4 (F040675)
Control	Control_n2	ATP synthase subunit a OS=Homo sapiens OX=9606 GN=MT-ATP6 PE=1 SV=1	ATP6_HUMAN	24819.6	1	2	2	5	0.000105	0.0841	SwissProt_2019_02.fasta	mock_5ul_130m_qe4 (F040675)
Control	Control_n2	ATP synthase subunit alpha, mitochondrial OS=Homo sapiens OX=9606 GN=ATP5F1A PE=1 SV=1	ATPA_HUMAN	59752.1	1	13	15	17	0.000359	0.353	SwissProt_2019_02.fasta	mock_5ul_130m_qe4 (F040675)
Control	Control_n2	ATP synthase subunit beta, mitochondrial OS=Homo sapiens OX=9606 GN=ATP5F1B PE=1 SV=3	ATPB_HUMAN	56560.6	1	6	6	6	0.000127	0.174	SwissProt_2019_02.fasta	mock_5ul_130m_qe4 (F040675)
Control	Control_n2	ATP synthase subunit d, mitochondrial OS=Homo sapiens OX=9606 GN=ATP5PD PE=1 SV=3	ATP5H_HUMAN	18491.9	1	9	11	22	0.000464	0.702	SwissProt_2019_02.fasta	mock_5ul_130m_qe4 (F040675)
Control	Control_n2	ATP synthase subunit delta, mitochondrial OS=Homo sapiens OX=9606 GN=ATP5F1D PE=1 SV=2	ATPD_HUMAN	17489.9	1	2	2	3	6.33e-05	0.137	SwissProt_2019_02.fasta	mock_5ul_130m_qe4 (F040675)
Control	Control_n2	ATP synthase subunit e, mitochondrial OS=Homo sapiens OX=9606 GN=ATP5ME PE=1 SV=2	ATP5I_HUMAN	7933.7	1	3	3	8	0.000169	0.507	SwissProt_2019_02.fasta	mock_5ul_130m_qe4 (F040675)
Control	Control_n2	ATP synthase subunit epsilon-like protein, mitochondrial OS=Homo sapiens OX=9606 GN=ATP5EP2 PE=3 SV=1	AT5EL_HUMAN,ATP5E_HUMAN	5779.8	1	2	2	3	6.33e-05	0.314	SwissProt_2019_02.fasta	mock_5ul_130m_qe4 (F040675)
Control	Control_n2	ATP synthase subunit epsilon-like protein, mitochondrial OS=Homo sapiens OX=9606 GN=ATP5EP2 PE=3 SV=1	AT5EL_HUMAN,ATP5E_HUMAN	5779.8	1	2	2	3	6.33e-05	0.314	SwissProt_2019_02.fasta	mock_5ul_130m_qe4 (F040675)
Control	Control_n2	ATP synthase subunit f, mitochondrial OS=Homo sapiens OX=9606 GN=ATP5MF PE=1 SV=3	ATPK_HUMAN	10918.4	1	3	4	14	0.000295	0.394	SwissProt_2019_02.fasta	mock_5ul_130m_qe4 (F040675)
Control	Control_n2	ATP synthase subunit g, mitochondrial OS=Homo sapiens OX=9606 GN=ATP5MG PE=1 SV=3	ATP5L_HUMAN	11428.5	1	5	5	12	0.000253	0.476	SwissProt_2019_02.fasta	mock_5ul_130m_qe4 (F040675)
Control	Control_n2	ATP synthase subunit gamma, mitochondrial OS=Homo sapiens OX=9606 GN=ATP5F1C PE=1 SV=1	ATPG_HUMAN	32998	1	12	14	27	0.00057	0.456	SwissProt_2019_02.fasta	mock_5ul_130m_qe4 (F040675)
Control	Control_n2	ATP synthase subunit O, mitochondrial OS=Homo sapiens OX=9606 GN=ATP5PO PE=1 SV=1	ATPO_HUMAN	23277.4	1	10	13	36	0.000759	0.629	SwissProt_2019_02.fasta	mock_5ul_130m_qe4 (F040675)
Control	Control_n2	ATP synthase-coupling factor 6, mitochondrial OS=Homo sapiens OX=9606 GN=ATP5PF PE=1 SV=1	ATP5J_HUMAN	12587.9	1	3	3	6	0.000127	0.444	SwissProt_2019_02.fasta	mock_5ul_130m_qe4 (F040675)
Control	Control_n2	ATPase family AAA domain-containing protein 1 OS=Homo sapiens OX=9606 GN=ATAD1 PE=1 SV=1	ATAD1_HUMAN	40745.1	0.95	1	1	1	2.11e-05	0.0554	SwissProt_2019_02.fasta	mock_5ul_130m_qe4 (F040675)
Control	Control_n2	ATPase family AAA domain-containing protein 3A OS=Homo sapiens OX=9606 GN=ATAD3A PE=1 SV=2	ATD3A_HUMAN	71370.2	1	21	22	34	0.000717	0.363	SwissProt_2019_02.fasta	mock_5ul_130m_qe4 (F040675)
Control	Control_n2	ATPase family AAA domain-containing protein 3B OS=Homo sapiens OX=9606 GN=ATAD3B PE=1 SV=1	ATD3B_HUMAN	72574	1	2	2	2	4.22e-05	0.199	SwissProt_2019_02.fasta	mock_5ul_130m_qe4 (F040675)
Control	Control_n2	ATPase WRNIP1 OS=Homo sapiens OX=9606 GN=WRNIP1 PE=1 SV=2	WRIP1_HUMAN	72134.2	0.998	1	1	1	2.11e-05	0.0211	SwissProt_2019_02.fasta	mock_5ul_130m_qe4 (F040675)
Control	Control_n2	ATP-binding cassette sub-family B member 10, mitochondrial OS=Homo sapiens OX=9606 GN=ABCB10 PE=1 SV=2	ABCBA_HUMAN	79150.9	1	5	5	5	0.000105	0.0759	SwissProt_2019_02.fasta	mock_5ul_130m_qe4 (F040675)
Control	Control_n2	ATP-binding cassette sub-family B member 7, mitochondrial OS=Homo sapiens OX=9606 GN=ABCB7 PE=1 SV=2	ABCB7_HUMAN	82643.2	1	4	4	4	8.44e-05	0.0705	SwissProt_2019_02.fasta	mock_5ul_130m_qe4 (F040675)
Control	Control_n2	ATP-binding cassette sub-family D member 3 OS=Homo sapiens OX=9606 GN=ABCD3 PE=1 SV=1	ABCD3_HUMAN	75479.2	1	14	16	22	0.000464	0.255	SwissProt_2019_02.fasta	mock_5ul_130m_qe4 (F040675)
Control	Control_n2	ATP-binding cassette sub-family E member 1 OS=Homo sapiens OX=9606 GN=ABCE1 PE=1 SV=1	ABCE1_HUMAN	67316.4	1	3	3	3	6.33e-05	0.0618	SwissProt_2019_02.fasta	mock_5ul_130m_qe4 (F040675)
Control	Control_n2	ATP-binding cassette sub-family F member 1 OS=Homo sapiens OX=9606 GN=ABCF1 PE=1 SV=2	ABCF1_HUMAN	95928.2	1	17	17	20	0.000422	0.234	SwissProt_2019_02.fasta	mock_5ul_130m_qe4 (F040675)
Control	Control_n2	ATP-binding cassette sub-family F member 2 OS=Homo sapiens OX=9606 GN=ABCF2 PE=1 SV=2	ABCF2_HUMAN	71292.5	1	1	1	1	2.11e-05	0.0177	SwissProt_2019_02.fasta	mock_5ul_130m_qe4 (F040675)
Control	Control_n2	ATP-citrate synthase OS=Homo sapiens OX=9606 GN=ACLY PE=1 SV=3	ACLY_HUMAN	120843	1	10	10	11	0.000232	0.114	SwissProt_2019_02.fasta	mock_5ul_130m_qe4 (F040675)
Control	Control_n2	ATP-dependent 6-phosphofructokinase, liver type OS=Homo sapiens OX=9606 GN=PFKL PE=1 SV=6	PFKAL_HUMAN	85019.2	1	8	8	8	0.000169	0.133	SwissProt_2019_02.fasta	mock_5ul_130m_qe4 (F040675)
Control	Control_n2	ATP-dependent 6-phosphofructokinase, muscle type OS=Homo sapiens OX=9606 GN=PFKM PE=1 SV=2	PFKAM_HUMAN	85183.5	1	4	4	4	8.44e-05	0.0885	SwissProt_2019_02.fasta	mock_5ul_130m_qe4 (F040675)
Control	Control_n2	ATP-dependent 6-phosphofructokinase, platelet type OS=Homo sapiens OX=9606 GN=PFKP PE=1 SV=2	PFKAP_HUMAN	85597.4	0.943	0	0	0	0	0.023	SwissProt_2019_02.fasta	mock_5ul_130m_qe4 (F040675)
Control	Control_n2	ATP-dependent DNA helicase Q1 OS=Homo sapiens OX=9606 GN=RECQL PE=1 SV=3	RECQ1_HUMAN	73458.9	1	2	2	2	4.22e-05	0.0431	SwissProt_2019_02.fasta	mock_5ul_130m_qe4 (F040675)
Control	Control_n2	ATP-dependent DNA/RNA helicase DHX36 OS=Homo sapiens OX=9606 GN=DHX36 PE=1 SV=2	DHX36_HUMAN	114764	1	14	14	19	0.000401	0.204	SwissProt_2019_02.fasta	mock_5ul_130m_qe4 (F040675)
Control	Control_n2	ATP-dependent RNA helicase A OS=Homo sapiens OX=9606 GN=DHX9 PE=1 SV=4	DHX9_HUMAN	140962	1	44	72	205	0.00432	0.45	SwissProt_2019_02.fasta	mock_5ul_130m_qe4 (F040675)
Control	Control_n2	ATP-dependent RNA helicase DDX1 OS=Homo sapiens OX=9606 GN=DDX1 PE=1 SV=2	DDX1_HUMAN	82433.2	1	15	17	23	0.000485	0.301	SwissProt_2019_02.fasta	mock_5ul_130m_qe4 (F040675)
Control	Control_n2	ATP-dependent RNA helicase DDX18 OS=Homo sapiens OX=9606 GN=DDX18 PE=1 SV=2	DDX18_HUMAN	75409.7	1	9	9	13	0.000274	0.169	SwissProt_2019_02.fasta	mock_5ul_130m_qe4 (F040675)
Control	Control_n2	ATP-dependent RNA helicase DDX24 OS=Homo sapiens OX=9606 GN=DDX24 PE=1 SV=1	DDX24_HUMAN	96334.7	1	2	2	2	4.22e-05	0.0384	SwissProt_2019_02.fasta	mock_5ul_130m_qe4 (F040675)
Control	Control_n2	ATP-dependent RNA helicase DDX3X OS=Homo sapiens OX=9606 GN=DDX3X PE=1 SV=3	DDX3X_HUMAN	73245.8	1	20	24	41	0.000865	0.387	SwissProt_2019_02.fasta	mock_5ul_130m_qe4 (F040675)
Control	Control_n2	ATP-dependent RNA helicase DDX50 OS=Homo sapiens OX=9606 GN=DDX50 PE=1 SV=1	DDX50_HUMAN	82566.7	1	3	3	3	6.33e-05	0.0828	SwissProt_2019_02.fasta	mock_5ul_130m_qe4 (F040675)
Control	Control_n2	ATP-dependent RNA helicase DDX54 OS=Homo sapiens OX=9606 GN=DDX54 PE=1 SV=2	DDX54_HUMAN	98597.9	1	3	3	3	6.33e-05	0.0454	SwissProt_2019_02.fasta	mock_5ul_130m_qe4 (F040675)
Control	Control_n2	ATP-dependent RNA helicase DDX55 OS=Homo sapiens OX=9606 GN=DDX55 PE=1 SV=3	DDX55_HUMAN	68549	0.162	0	0	0	0	0	SwissProt_2019_02.fasta	mock_5ul_130m_qe4 (F040675)
Control	Control_n2	ATP-dependent RNA helicase DHX29 OS=Homo sapiens OX=9606 GN=DHX29 PE=1 SV=2	DHX29_HUMAN	155240	0.999	1	1	1	2.11e-05	0.00877	SwissProt_2019_02.fasta	mock_5ul_130m_qe4 (F040675)
Control	Control_n2	ATP-dependent RNA helicase DHX30 OS=Homo sapiens OX=9606 GN=DHX30 PE=1 SV=1	DHX30_HUMAN	133942	1	14	15	15	0.000316	0.143	SwissProt_2019_02.fasta	mock_5ul_130m_qe4 (F040675)
Control	Control_n2	ATP-dependent RNA helicase DHX8 OS=Homo sapiens OX=9606 GN=DHX8 PE=1 SV=1	DHX8_HUMAN	139319	1	3	3	3	6.33e-05	0.032	SwissProt_2019_02.fasta	mock_5ul_130m_qe4 (F040675)
Control	Control_n2	ATP-dependent zinc metalloprotease YME1L1 OS=Homo sapiens OX=9606 GN=YME1L1 PE=1 SV=2	YMEL1_HUMAN	86458.5	1	9	9	10	0.000211	0.166	SwissProt_2019_02.fasta	mock_5ul_130m_qe4 (F040675)
Control	Control_n2	Baculoviral IAP repeat-containing protein 6 OS=Homo sapiens OX=9606 GN=BIRC6 PE=1 SV=2	BIRC6_HUMAN	530255	0.246	0	0	0	0	0	SwissProt_2019_02.fasta	mock_5ul_130m_qe4 (F040675)
Control	Control_n2	BAG family molecular chaperone regulator 2 OS=Homo sapiens OX=9606 GN=BAG2 PE=1 SV=1	BAG2_HUMAN	23772.5	0.996	1	1	1	2.11e-05	0.0427	SwissProt_2019_02.fasta	mock_5ul_130m_qe4 (F040675)
Control	Control_n2	Band 4.1-like protein 2 OS=Homo sapiens OX=9606 GN=EPB41L2 PE=1 SV=1	E41L2_HUMAN	112588	1	3	3	3	6.33e-05	0.0448	SwissProt_2019_02.fasta	mock_5ul_130m_qe4 (F040675)
Control	Control_n2	Band 4.1-like protein 5 OS=Homo sapiens OX=9606 GN=EPB41L5 PE=1 SV=3	E41L5_HUMAN	81857.9	1	4	4	4	8.44e-05	0.0737	SwissProt_2019_02.fasta	mock_5ul_130m_qe4 (F040675)
Control	Control_n2	B-cell receptor-associated protein 31 OS=Homo sapiens OX=9606 GN=BCAP31 PE=1 SV=3	BAP31_HUMAN	27992.6	0.992	1	1	1	2.11e-05	0.0325	SwissProt_2019_02.fasta	mock_5ul_130m_qe4 (F040675)
Control	Control_n2	Beta-1,3-galactosyltransferase 6 OS=Homo sapiens OX=9606 GN=B3GALT6 PE=1 SV=2	B3GT6_HUMAN	37138.7	0.969	1	1	1	2.11e-05	0.0274	SwissProt_2019_02.fasta	mock_5ul_130m_qe4 (F040675)
Control	Control_n2	Beta-1,4-glucuronyltransferase 1 OS=Homo sapiens OX=9606 GN=B4GAT1 PE=1 SV=1	B4GA1_HUMAN	47119.4	1	1	1	1	2.11e-05	0.0506	SwissProt_2019_02.fasta	mock_5ul_130m_qe4 (F040675)
Control	Control_n2	Bifunctional glutamate/proline--tRNA ligase OS=Homo sapiens OX=9606 GN=EPRS PE=1 SV=5	SYEP_HUMAN	170593	1	20	20	22	0.000464	0.199	SwissProt_2019_02.fasta	mock_5ul_130m_qe4 (F040675)
Control	Control_n2	BSD domain-containing protein 1 OS=Homo sapiens OX=9606 GN=BSDC1 PE=1 SV=1	BSDC1_HUMAN	47163.2	1	2	2	2	4.22e-05	0.0581	SwissProt_2019_02.fasta	mock_5ul_130m_qe4 (F040675)
Control	Control_n2	Bystin OS=Homo sapiens OX=9606 GN=BYSL PE=1 SV=3	BYST_HUMAN	49602.5	1	20	25	42	0.000886	0.57	SwissProt_2019_02.fasta	mock_5ul_130m_qe4 (F040675)
Control	Control_n2	C-1-tetrahydrofolate synthase, cytoplasmic OS=Homo sapiens OX=9606 GN=MTHFD1 PE=1 SV=3	C1TC_HUMAN	101562	0.95	1	1	1	2.11e-05	0.00963	SwissProt_2019_02.fasta	mock_5ul_130m_qe4 (F040675)
Control	Control_n2	CAD protein OS=Homo sapiens OX=9606 GN=CAD PE=1 SV=3	PYR1_HUMAN	242982	1	17	18	20	0.000422	0.104	SwissProt_2019_02.fasta	mock_5ul_130m_qe4 (F040675)
Control	Control_n2	Calcineurin B homologous protein 1 OS=Homo sapiens OX=9606 GN=CHP1 PE=1 SV=3	CHP1_HUMAN	22457.2	1	3	3	3	6.33e-05	0.185	SwissProt_2019_02.fasta	mock_5ul_130m_qe4 (F040675)
Control	Control_n2	Calcium homeostasis endoplasmic reticulum protein OS=Homo sapiens OX=9606 GN=CHERP PE=1 SV=3	CHERP_HUMAN	103703	1	3	3	3	6.33e-05	0.0437	SwissProt_2019_02.fasta	mock_5ul_130m_qe4 (F040675)
Control	Control_n2	Calcium load-activated calcium channel OS=Homo sapiens OX=9606 GN=TMCO1 PE=1 SV=1	TMCO1_HUMAN	21176.3	1	2	2	4	8.44e-05	0.122	SwissProt_2019_02.fasta	mock_5ul_130m_qe4 (F040675)
Control	Control_n2	Calcium uniporter protein, mitochondrial OS=Homo sapiens OX=9606 GN=MCU PE=1 SV=1	MCU_HUMAN	39867.7	0.778	1	1	1	2.11e-05	0.0427	SwissProt_2019_02.fasta	mock_5ul_130m_qe4 (F040675)
Control	Control_n2	Calcium uptake protein 1, mitochondrial OS=Homo sapiens OX=9606 GN=MICU1 PE=1 SV=1	MICU1_HUMAN	54353	1	5	5	5	0.000105	0.174	SwissProt_2019_02.fasta	mock_5ul_130m_qe4 (F040675)
Control	Control_n2	Calcium uptake protein 2, mitochondrial OS=Homo sapiens OX=9606 GN=MICU2 PE=1 SV=2	MICU2_HUMAN	49667.5	1	5	5	6	0.000127	0.157	SwissProt_2019_02.fasta	mock_5ul_130m_qe4 (F040675)
Control	Control_n2	Calcium/calmodulin-dependent protein kinase type II subunit delta OS=Homo sapiens OX=9606 GN=CAMK2D PE=1 SV=3	KCC2D_HUMAN	56370.7	1	11	13	19	0.000401	0.273	SwissProt_2019_02.fasta	mock_5ul_130m_qe4 (F040675)
Control	Control_n2	Calcium/calmodulin-dependent protein kinase type II subunit gamma OS=Homo sapiens OX=9606 GN=CAMK2G PE=1 SV=4	KCC2G_HUMAN	62608	1	6	7	9	0.00019	0.168	SwissProt_2019_02.fasta	mock_5ul_130m_qe4 (F040675)
Control	Control_n2	Calcium-binding mitochondrial carrier protein Aralar1 OS=Homo sapiens OX=9606 GN=SLC25A12 PE=1 SV=2	CMC1_HUMAN	74764	1	1	1	1	2.11e-05	0.1	SwissProt_2019_02.fasta	mock_5ul_130m_qe4 (F040675)
Control	Control_n2	Calcium-binding mitochondrial carrier protein Aralar2 OS=Homo sapiens OX=9606 GN=SLC25A13 PE=1 SV=2	CMC2_HUMAN	74177.2	1	10	10	10	0.000211	0.16	SwissProt_2019_02.fasta	mock_5ul_130m_qe4 (F040675)
Control	Control_n2	Calcyclin-binding protein OS=Homo sapiens OX=9606 GN=CACYBP PE=1 SV=2	CYBP_HUMAN	26210.3	1	3	4	4	8.44e-05	0.193	SwissProt_2019_02.fasta	mock_5ul_130m_qe4 (F040675)
Control	Control_n2	Calmodulin-1 OS=Homo sapiens OX=9606 GN=CALM1 PE=1 SV=1	CALM1_HUMAN,CALM2_HUMAN,CALM3_HUMAN	16838	1	1	1	1	2.11e-05	0.114	SwissProt_2019_02.fasta	mock_5ul_130m_qe4 (F040675)
Control	Control_n2	Calmodulin-1 OS=Homo sapiens OX=9606 GN=CALM1 PE=1 SV=1	CALM1_HUMAN,CALM2_HUMAN,CALM3_HUMAN	16838	1	1	1	1	2.11e-05	0.114	SwissProt_2019_02.fasta	mock_5ul_130m_qe4 (F040675)
Control	Control_n2	Calmodulin-1 OS=Homo sapiens OX=9606 GN=CALM1 PE=1 SV=1	CALM1_HUMAN,CALM2_HUMAN,CALM3_HUMAN	16838	1	1	1	1	2.11e-05	0.114	SwissProt_2019_02.fasta	mock_5ul_130m_qe4 (F040675)
Control	Control_n2	Calnexin OS=Homo sapiens OX=9606 GN=CANX PE=1 SV=2	CALX_HUMAN	67570.2	1	4	4	6	0.000127	0.0895	SwissProt_2019_02.fasta	mock_5ul_130m_qe4 (F040675)
Control	Control_n2	Caprin-1 OS=Homo sapiens OX=9606 GN=CAPRIN1 PE=1 SV=2	CAPR1_HUMAN	78364.4	1	3	3	3	6.33e-05	0.0578	SwissProt_2019_02.fasta	mock_5ul_130m_qe4 (F040675)
Control	Control_n2	Cap-specific mRNA (nucleoside-2'-O-)-methyltransferase 1 OS=Homo sapiens OX=9606 GN=CMTR1 PE=1 SV=1	CMTR1_HUMAN	95324	1	2	2	2	4.22e-05	0.0335	SwissProt_2019_02.fasta	mock_5ul_130m_qe4 (F040675)
Control	Control_n2	Carnitine O-palmitoyltransferase 1, liver isoform OS=Homo sapiens OX=9606 GN=CPT1A PE=1 SV=2	CPT1A_HUMAN	88370.1	1	3	3	3	6.33e-05	0.0517	SwissProt_2019_02.fasta	mock_5ul_130m_qe4 (F040675)
Control	Control_n2	Casein kinase I isoform alpha OS=Homo sapiens OX=9606 GN=CSNK1A1 PE=1 SV=2	KC1A_HUMAN	38916.8	1	3	3	3	6.33e-05	0.0979	SwissProt_2019_02.fasta	mock_5ul_130m_qe4 (F040675)
Control	Control_n2	Casein kinase I isoform gamma-2 OS=Homo sapiens OX=9606 GN=CSNK1G2 PE=1 SV=1	KC1G2_HUMAN,KC1G3_HUMAN	51390.3	1	1	1	1	2.11e-05	0.0217	SwissProt_2019_02.fasta	mock_5ul_130m_qe4 (F040675)
Control	Control_n2	Casein kinase I isoform gamma-2 OS=Homo sapiens OX=9606 GN=CSNK1G2 PE=1 SV=1	KC1G2_HUMAN,KC1G3_HUMAN	51390.3	1	1	1	1	2.11e-05	0.0217	SwissProt_2019_02.fasta	mock_5ul_130m_qe4 (F040675)
Control	Control_n2	Casein kinase II subunit alpha OS=Homo sapiens OX=9606 GN=CSNK2A1 PE=1 SV=1	CSK21_HUMAN,CSK23_HUMAN	45220.7	0.309	0	0	0	0	0	SwissProt_2019_02.fasta	mock_5ul_130m_qe4 (F040675)
Control	Control_n2	Casein kinase II subunit alpha OS=Homo sapiens OX=9606 GN=CSNK2A1 PE=1 SV=1	CSK21_HUMAN,CSK23_HUMAN	45220.7	0.309	0	0	0	0	0	SwissProt_2019_02.fasta	mock_5ul_130m_qe4 (F040675)
Control	Control_n2	Casein kinase II subunit beta OS=Homo sapiens OX=9606 GN=CSNK2B PE=1 SV=1	CSK2B_HUMAN	24942.9	0.974	0	0	0	0	0	SwissProt_2019_02.fasta	mock_5ul_130m_qe4 (F040675)
Control	Control_n2	Caseinolytic peptidase B protein homolog OS=Homo sapiens OX=9606 GN=CLPB PE=1 SV=1	CLPB_HUMAN	78731.2	1	5	5	5	0.000105	0.103	SwissProt_2019_02.fasta	mock_5ul_130m_qe4 (F040675)
Control	Control_n2	Caspase-14 OS=Homo sapiens OX=9606 GN=CASP14 PE=1 SV=2	CASPE_HUMAN	27679.8	1	3	3	3	6.33e-05	0.14	SwissProt_2019_02.fasta	mock_5ul_130m_qe4 (F040675)
Control	Control_n2	Catenin delta-1 OS=Homo sapiens OX=9606 GN=CTNND1 PE=1 SV=1	CTND1_HUMAN	108172	1	1	1	1	2.11e-05	0.0155	SwissProt_2019_02.fasta	mock_5ul_130m_qe4 (F040675)
Control	Control_n2	Cation-independent mannose-6-phosphate receptor OS=Homo sapiens OX=9606 GN=IGF2R PE=1 SV=3	MPRI_HUMAN	274373	1	11	11	11	0.000232	0.0578	SwissProt_2019_02.fasta	mock_5ul_130m_qe4 (F040675)
Control	Control_n2	CCAAT/enhancer-binding protein zeta OS=Homo sapiens OX=9606 GN=CEBPZ PE=1 SV=3	CEBPZ_HUMAN	120978	0.998	1	1	1	2.11e-05	0.0104	SwissProt_2019_02.fasta	mock_5ul_130m_qe4 (F040675)
Control	Control_n2	CCR4-NOT transcription complex subunit 1 OS=Homo sapiens OX=9606 GN=CNOT1 PE=1 SV=2	CNOT1_HUMAN	266945	0.837	1	1	1	2.11e-05	0.00421	SwissProt_2019_02.fasta	mock_5ul_130m_qe4 (F040675)
Control	Control_n2	CDGSH iron-sulfur domain-containing protein 1 OS=Homo sapiens OX=9606 GN=CISD1 PE=1 SV=1	CISD1_HUMAN	12199.3	1	1	1	1	2.11e-05	0.12	SwissProt_2019_02.fasta	mock_5ul_130m_qe4 (F040675)
Control	Control_n2	CDGSH iron-sulfur domain-containing protein 2 OS=Homo sapiens OX=9606 GN=CISD2 PE=1 SV=1	CISD2_HUMAN	15278.8	0.996	1	1	1	2.11e-05	0.104	SwissProt_2019_02.fasta	mock_5ul_130m_qe4 (F040675)
Control	Control_n2	Cell cycle and apoptosis regulator protein 2 OS=Homo sapiens OX=9606 GN=CCAR2 PE=1 SV=2	CCAR2_HUMAN	102903	1	12	12	14	0.000295	0.168	SwissProt_2019_02.fasta	mock_5ul_130m_qe4 (F040675)
Control	Control_n2	Cell division control protein 42 homolog OS=Homo sapiens OX=9606 GN=CDC42 PE=1 SV=2	CDC42_HUMAN	21258.8	0.994	1	1	1	2.11e-05	0.0524	SwissProt_2019_02.fasta	mock_5ul_130m_qe4 (F040675)
Control	Control_n2	Cell division cycle 5-like protein OS=Homo sapiens OX=9606 GN=CDC5L PE=1 SV=2	CDC5L_HUMAN	92254.2	1	7	8	8	0.000169	0.117	SwissProt_2019_02.fasta	mock_5ul_130m_qe4 (F040675)
Control	Control_n2	Cell division cycle and apoptosis regulator protein 1 OS=Homo sapiens OX=9606 GN=CCAR1 PE=1 SV=2	CCAR1_HUMAN	132824	1	2	2	2	4.22e-05	0.0243	SwissProt_2019_02.fasta	mock_5ul_130m_qe4 (F040675)
Control	Control_n2	Cell division cycle protein 16 homolog OS=Homo sapiens OX=9606 GN=CDC16 PE=1 SV=2	CDC16_HUMAN	71657.9	1	3	3	3	6.33e-05	0.05	SwissProt_2019_02.fasta	mock_5ul_130m_qe4 (F040675)
Control	Control_n2	Cell division cycle protein 23 homolog OS=Homo sapiens OX=9606 GN=CDC23 PE=1 SV=3	CDC23_HUMAN	68836.8	1	3	3	3	6.33e-05	0.0519	SwissProt_2019_02.fasta	mock_5ul_130m_qe4 (F040675)
Control	Control_n2	Cell growth-regulating nucleolar protein OS=Homo sapiens OX=9606 GN=LYAR PE=1 SV=2	LYAR_HUMAN	43615.1	1	5	5	7	0.000148	0.203	SwissProt_2019_02.fasta	mock_5ul_130m_qe4 (F040675)
Control	Control_n2	Cep170-like protein OS=Homo sapiens OX=9606 GN=CEP170P1 PE=5 SV=2	C170L_HUMAN,CE170_HUMAN	175296	0.955	0	0	0	0	0	SwissProt_2019_02.fasta	mock_5ul_130m_qe4 (F040675)
Control	Control_n2	Cep170-like protein OS=Homo sapiens OX=9606 GN=CEP170P1 PE=5 SV=2	C170L_HUMAN,CE170_HUMAN	175296	0.955	0	0	0	0	0	SwissProt_2019_02.fasta	mock_5ul_130m_qe4 (F040675)
Control	Control_n2	Ceroid-lipofuscinosis neuronal protein 6 OS=Homo sapiens OX=9606 GN=CLN6 PE=1 SV=1	CLN6_HUMAN	35921.2	0.999	2	2	2	4.22e-05	0.0772	SwissProt_2019_02.fasta	mock_5ul_130m_qe4 (F040675)
Control	Control_n2	Chitobiosyldiphosphodolichol beta-mannosyltransferase OS=Homo sapiens OX=9606 GN=ALG1 PE=1 SV=2	ALG1_HUMAN	52518.7	0.688	1	1	1	2.11e-05	0.0366	SwissProt_2019_02.fasta	mock_5ul_130m_qe4 (F040675)
Control	Control_n2	Chromatin assembly factor 1 subunit B OS=Homo sapiens OX=9606 GN=CHAF1B PE=1 SV=1	CAF1B_HUMAN	61492.8	0.831	1	1	1	2.11e-05	0.0197	SwissProt_2019_02.fasta	mock_5ul_130m_qe4 (F040675)
Control	Control_n2	Chromatin target of PRMT1 protein OS=Homo sapiens OX=9606 GN=CHTOP PE=1 SV=2	CHTOP_HUMAN	26397.8	1	2	2	2	4.22e-05	0.117	SwissProt_2019_02.fasta	mock_5ul_130m_qe4 (F040675)
Control	Control_n2	Chromobox protein homolog 1 OS=Homo sapiens OX=9606 GN=CBX1 PE=1 SV=1	CBX1_HUMAN,CBX3_HUMAN	20812	0.92	1	1	1	2.11e-05	0.0865	SwissProt_2019_02.fasta	mock_5ul_130m_qe4 (F040675)
Control	Control_n2	Chromobox protein homolog 1 OS=Homo sapiens OX=9606 GN=CBX1 PE=1 SV=1	CBX1_HUMAN,CBX3_HUMAN	20812	0.92	1	1	1	2.11e-05	0.0865	SwissProt_2019_02.fasta	mock_5ul_130m_qe4 (F040675)
Control	Control_n2	Chromodomain-helicase-DNA-binding protein 4 OS=Homo sapiens OX=9606 GN=CHD4 PE=1 SV=2	CHD4_HUMAN	218009	1	12	13	14	0.000295	0.0753	SwissProt_2019_02.fasta	mock_5ul_130m_qe4 (F040675)
Control	Control_n2	Cilia- and flagella-associated protein 20 OS=Homo sapiens OX=9606 GN=CFAP20 PE=1 SV=1	CFA20_HUMAN	22775.6	1	3	3	3	6.33e-05	0.207	SwissProt_2019_02.fasta	mock_5ul_130m_qe4 (F040675)
Control	Control_n2	Clathrin heavy chain 1 OS=Homo sapiens OX=9606 GN=CLTC PE=1 SV=5	CLH1_HUMAN	191619	1	35	38	46	0.00097	0.314	SwissProt_2019_02.fasta	mock_5ul_130m_qe4 (F040675)
Control	Control_n2	Cleavage and polyadenylation specificity factor subunit 1 OS=Homo sapiens OX=9606 GN=CPSF1 PE=1 SV=2	CPSF1_HUMAN	160886	0.995	1	1	1	2.11e-05	0.0097	SwissProt_2019_02.fasta	mock_5ul_130m_qe4 (F040675)
Control	Control_n2	Cleavage and polyadenylation specificity factor subunit 3 OS=Homo sapiens OX=9606 GN=CPSF3 PE=1 SV=1	CPSF3_HUMAN	77488	0.973	0	0	0	0	0	SwissProt_2019_02.fasta	mock_5ul_130m_qe4 (F040675)
Control	Control_n2	Cleavage and polyadenylation specificity factor subunit 5 OS=Homo sapiens OX=9606 GN=NUDT21 PE=1 SV=1	CPSF5_HUMAN	26228.1	1	3	3	4	8.44e-05	0.154	SwissProt_2019_02.fasta	mock_5ul_130m_qe4 (F040675)
Control	Control_n2	Cleavage and polyadenylation specificity factor subunit 6 OS=Homo sapiens OX=9606 GN=CPSF6 PE=1 SV=2	CPSF6_HUMAN	59211	1	2	2	2	4.22e-05	0.049	SwissProt_2019_02.fasta	mock_5ul_130m_qe4 (F040675)
Control	Control_n2	Cleavage and polyadenylation specificity factor subunit 7 OS=Homo sapiens OX=9606 GN=CPSF7 PE=1 SV=1	CPSF7_HUMAN	52050.5	1	2	2	3	6.33e-05	0.0425	SwissProt_2019_02.fasta	mock_5ul_130m_qe4 (F040675)
Control	Control_n2	Cleavage stimulation factor subunit 1 OS=Homo sapiens OX=9606 GN=CSTF1 PE=1 SV=1	CSTF1_HUMAN	48358.5	0.151	0	0	0	0	0	SwissProt_2019_02.fasta	mock_5ul_130m_qe4 (F040675)
Control	Control_n2	Cleavage stimulation factor subunit 3 OS=Homo sapiens OX=9606 GN=CSTF3 PE=1 SV=1	CSTF3_HUMAN	82924.2	0.998	1	1	1	2.11e-05	0.0223	SwissProt_2019_02.fasta	mock_5ul_130m_qe4 (F040675)
Control	Control_n2	Cleft lip and palate transmembrane protein 1-like protein OS=Homo sapiens OX=9606 GN=CLPTM1L PE=1 SV=1	CLP1L_HUMAN	62230.4	1	2	2	3	6.33e-05	0.0725	SwissProt_2019_02.fasta	mock_5ul_130m_qe4 (F040675)
Control	Control_n2	CLIP-associating protein 2 OS=Homo sapiens OX=9606 GN=CLASP2 PE=1 SV=3	CLAP2_HUMAN	141067	1	2	2	2	4.22e-05	0.0209	SwissProt_2019_02.fasta	mock_5ul_130m_qe4 (F040675)
Control	Control_n2	Clusterin OS=Homo sapiens OX=9606 GN=CLU PE=1 SV=1	CLUS_HUMAN	52495	1	2	2	2	4.22e-05	0.0512	SwissProt_2019_02.fasta	mock_5ul_130m_qe4 (F040675)
Control	Control_n2	Coatomer subunit alpha OS=Homo sapiens OX=9606 GN=COPA PE=1 SV=2	COPA_HUMAN	138349	1	50	62	104	0.00219	0.534	SwissProt_2019_02.fasta	mock_5ul_130m_qe4 (F040675)
Control	Control_n2	Coatomer subunit beta OS=Homo sapiens OX=9606 GN=COPB1 PE=1 SV=3	COPB_HUMAN	107146	1	9	9	10	0.000211	0.139	SwissProt_2019_02.fasta	mock_5ul_130m_qe4 (F040675)
Control	Control_n2	Coatomer subunit beta' OS=Homo sapiens OX=9606 GN=COPB2 PE=1 SV=2	COPB2_HUMAN	102489	1	11	11	11	0.000232	0.172	SwissProt_2019_02.fasta	mock_5ul_130m_qe4 (F040675)
Control	Control_n2	Coatomer subunit delta OS=Homo sapiens OX=9606 GN=ARCN1 PE=1 SV=1	COPD_HUMAN	57211.2	0.056	0	0	0	0	0	SwissProt_2019_02.fasta	mock_5ul_130m_qe4 (F040675)
Control	Control_n2	Coatomer subunit epsilon OS=Homo sapiens OX=9606 GN=COPE PE=1 SV=3	COPE_HUMAN	34482.9	1	8	11	16	0.000337	0.386	SwissProt_2019_02.fasta	mock_5ul_130m_qe4 (F040675)
Control	Control_n2	Coatomer subunit gamma-1 OS=Homo sapiens OX=9606 GN=COPG1 PE=1 SV=1	COPG1_HUMAN	97719.4	1	7	7	8	0.000169	0.109	SwissProt_2019_02.fasta	mock_5ul_130m_qe4 (F040675)
Control	Control_n2	Coatomer subunit gamma-2 OS=Homo sapiens OX=9606 GN=COPG2 PE=1 SV=1	COPG2_HUMAN	97624.5	1	4	4	4	8.44e-05	0.0643	SwissProt_2019_02.fasta	mock_5ul_130m_qe4 (F040675)
Control	Control_n2	Coiled-coil domain-containing protein 47 OS=Homo sapiens OX=9606 GN=CCDC47 PE=1 SV=1	CCD47_HUMAN	55874.9	1	15	20	30	0.000633	0.358	SwissProt_2019_02.fasta	mock_5ul_130m_qe4 (F040675)
Control	Control_n2	Cold shock domain-containing protein E1 OS=Homo sapiens OX=9606 GN=CSDE1 PE=1 SV=2	CSDE1_HUMAN	88885	1	5	5	5	0.000105	0.0739	SwissProt_2019_02.fasta	mock_5ul_130m_qe4 (F040675)
Control	Control_n2	Cold-inducible RNA-binding protein OS=Homo sapiens OX=9606 GN=CIRBP PE=1 SV=1	CIRBP_HUMAN	18648.3	1	4	5	8	0.000169	0.32	SwissProt_2019_02.fasta	mock_5ul_130m_qe4 (F040675)
Control	Control_n2	Complement component 1 Q subcomponent-binding protein, mitochondrial OS=Homo sapiens OX=9606 GN=C1QBP PE=1 SV=1	C1QBP_HUMAN	31362.6	0.999	1	1	1	2.11e-05	0.0496	SwissProt_2019_02.fasta	mock_5ul_130m_qe4 (F040675)
Control	Control_n2	Condensin complex subunit 1 OS=Homo sapiens OX=9606 GN=NCAPD2 PE=1 SV=3	CND1_HUMAN	157186	0.285	0	0	0	0	0	SwissProt_2019_02.fasta	mock_5ul_130m_qe4 (F040675)
Control	Control_n2	Condensin complex subunit 2 OS=Homo sapiens OX=9606 GN=NCAPH PE=1 SV=3	CND2_HUMAN	82565.1	0.996	1	1	1	2.11e-05	0.0148	SwissProt_2019_02.fasta	mock_5ul_130m_qe4 (F040675)
Control	Control_n2	Condensin complex subunit 3 OS=Homo sapiens OX=9606 GN=NCAPG PE=1 SV=1	CND3_HUMAN	114338	1	2	2	2	4.22e-05	0.0256	SwissProt_2019_02.fasta	mock_5ul_130m_qe4 (F040675)
Control	Control_n2	Constitutive coactivator of peroxisome proliferator-activated receptor gamma OS=Homo sapiens OX=9606 GN=FAM120B PE=1 SV=1	F120B_HUMAN	103784	1	2	2	2	4.22e-05	0.0253	SwissProt_2019_02.fasta	mock_5ul_130m_qe4 (F040675)
Control	Control_n2	Constitutive coactivator of PPAR-gamma-like protein 1 OS=Homo sapiens OX=9606 GN=FAM120A PE=1 SV=2	F120A_HUMAN	121889	1	18	21	24	0.000506	0.228	SwissProt_2019_02.fasta	mock_5ul_130m_qe4 (F040675)
Control	Control_n2	COP9 signalosome complex subunit 1 OS=Homo sapiens OX=9606 GN=GPS1 PE=1 SV=4	CSN1_HUMAN	55538.2	0.195	0	0	0	0	0	SwissProt_2019_02.fasta	mock_5ul_130m_qe4 (F040675)
Control	Control_n2	COP9 signalosome complex subunit 3 OS=Homo sapiens OX=9606 GN=COPS3 PE=1 SV=3	CSN3_HUMAN	47874.5	1	2	2	2	4.22e-05	0.0591	SwissProt_2019_02.fasta	mock_5ul_130m_qe4 (F040675)
Control	Control_n2	COP9 signalosome complex subunit 6 OS=Homo sapiens OX=9606 GN=COPS6 PE=1 SV=1	CSN6_HUMAN	36163.5	0.194	0	0	0	0	0	SwissProt_2019_02.fasta	mock_5ul_130m_qe4 (F040675)
Control	Control_n2	Copine-3 OS=Homo sapiens OX=9606 GN=CPNE3 PE=1 SV=1	CPNE3_HUMAN	60131.6	1	2	2	2	4.22e-05	0.0335	SwissProt_2019_02.fasta	mock_5ul_130m_qe4 (F040675)
Control	Control_n2	Core histone macro-H2A.1 OS=Homo sapiens OX=9606 GN=H2AFY PE=1 SV=4	H2AY_HUMAN	39618.9	1	9	10	14	0.000295	0.352	SwissProt_2019_02.fasta	mock_5ul_130m_qe4 (F040675)
Control	Control_n2	Creatine kinase M-type OS=Homo sapiens OX=9606 GN=CKM PE=1 SV=2	KCRM_HUMAN	43101.6	1	2	2	2	4.22e-05	0.0919	SwissProt_2019_02.fasta	mock_5ul_130m_qe4 (F040675)
Control	Control_n2	Creatine kinase U-type, mitochondrial OS=Homo sapiens OX=9606 GN=CKMT1A PE=1 SV=1	KCRU_HUMAN	47038	1	3	3	3	6.33e-05	0.113	SwissProt_2019_02.fasta	mock_5ul_130m_qe4 (F040675)
Control	Control_n2	Crooked neck-like protein 1 OS=Homo sapiens OX=9606 GN=CRNKL1 PE=1 SV=4	CRNL1_HUMAN	100454	1	2	2	2	4.22e-05	0.0283	SwissProt_2019_02.fasta	mock_5ul_130m_qe4 (F040675)
Control	Control_n2	CTP synthase 1 OS=Homo sapiens OX=9606 GN=CTPS1 PE=1 SV=2	PYRG1_HUMAN	66690.7	1	2	2	2	4.22e-05	0.0338	SwissProt_2019_02.fasta	mock_5ul_130m_qe4 (F040675)
Control	Control_n2	CUGBP Elav-like family member 1 OS=Homo sapiens OX=9606 GN=CELF1 PE=1 SV=2	CELF1_HUMAN	52064.1	1	8	8	8	0.000169	0.16	SwissProt_2019_02.fasta	mock_5ul_130m_qe4 (F040675)
Control	Control_n2	Cullin-4B OS=Homo sapiens OX=9606 GN=CUL4B PE=1 SV=4	CUL4B_HUMAN	103987	0.893	0	0	0	0	0	SwissProt_2019_02.fasta	mock_5ul_130m_qe4 (F040675)
Control	Control_n2	Cullin-associated NEDD8-dissociated protein 1 OS=Homo sapiens OX=9606 GN=CAND1 PE=1 SV=2	CAND1_HUMAN	136381	1	1	1	1	2.11e-05	0.0114	SwissProt_2019_02.fasta	mock_5ul_130m_qe4 (F040675)
Control	Control_n2	CWF19-like protein 1 OS=Homo sapiens OX=9606 GN=CWF19L1 PE=1 SV=2	C19L1_HUMAN	60620.4	0.95	1	1	1	2.11e-05	0.026	SwissProt_2019_02.fasta	mock_5ul_130m_qe4 (F040675)
Control	Control_n2	C-X-C chemokine receptor type 4 OS=Homo sapiens OX=9606 GN=CXCR4 PE=1 SV=1	CXCR4_HUMAN	39747.3	0.111	0	0	0	0	0	SwissProt_2019_02.fasta	mock_5ul_130m_qe4 (F040675)
Control	Control_n2	Cytochrome c oxidase assembly factor 1 homolog OS=Homo sapiens OX=9606 GN=COA1 PE=1 SV=1	COA1_HUMAN	16694.8	0.838	1	1	1	2.11e-05	0.0959	SwissProt_2019_02.fasta	mock_5ul_130m_qe4 (F040675)
Control	Control_n2	Cytochrome c oxidase assembly factor 3 homolog, mitochondrial OS=Homo sapiens OX=9606 GN=COA3 PE=1 SV=1	COA3_HUMAN	11731.9	0.95	1	1	1	2.11e-05	0.0943	SwissProt_2019_02.fasta	mock_5ul_130m_qe4 (F040675)
Control	Control_n2	Cytochrome c oxidase assembly protein COX11, mitochondrial OS=Homo sapiens OX=9606 GN=COX11 PE=1 SV=3	COX11_HUMAN	31430.1	0.452	0	0	0	0	0	SwissProt_2019_02.fasta	mock_5ul_130m_qe4 (F040675)
Control	Control_n2	Cytochrome c oxidase assembly protein COX15 homolog OS=Homo sapiens OX=9606 GN=COX15 PE=1 SV=1	COX15_HUMAN	46031.8	1	2	2	2	4.22e-05	0.0634	SwissProt_2019_02.fasta	mock_5ul_130m_qe4 (F040675)
Control	Control_n2	Cytochrome c oxidase assembly protein COX20, mitochondrial OS=Homo sapiens OX=9606 GN=COX20 PE=1 SV=2	COX20_HUMAN	13291.6	0.931	1	1	1	2.11e-05	0.119	SwissProt_2019_02.fasta	mock_5ul_130m_qe4 (F040675)
Control	Control_n2	Cytochrome c oxidase subunit 2 OS=Homo sapiens OX=9606 GN=MT-CO2 PE=1 SV=1	COX2_HUMAN	25566.4	1	3	3	3	6.33e-05	0.203	SwissProt_2019_02.fasta	mock_5ul_130m_qe4 (F040675)
Control	Control_n2	Cytochrome c oxidase subunit 4 isoform 1, mitochondrial OS=Homo sapiens OX=9606 GN=COX4I1 PE=1 SV=1	COX41_HUMAN	19576.8	1	2	2	2	4.22e-05	0.112	SwissProt_2019_02.fasta	mock_5ul_130m_qe4 (F040675)
Control	Control_n2	Cytochrome c oxidase subunit 7A2, mitochondrial OS=Homo sapiens OX=9606 GN=COX7A2 PE=1 SV=1	CX7A2_HUMAN	9396.6	1	2	2	2	4.22e-05	0.277	SwissProt_2019_02.fasta	mock_5ul_130m_qe4 (F040675)
Control	Control_n2	Cytochrome c oxidase subunit NDUFA4 OS=Homo sapiens OX=9606 GN=NDUFA4 PE=1 SV=1	NDUA4_HUMAN	9370.4	1	3	3	7	0.000148	0.37	SwissProt_2019_02.fasta	mock_5ul_130m_qe4 (F040675)
Control	Control_n2	Cytochrome c1, heme protein, mitochondrial OS=Homo sapiens OX=9606 GN=CYC1 PE=1 SV=3	CY1_HUMAN	35422.8	1	3	3	3	6.33e-05	0.163	SwissProt_2019_02.fasta	mock_5ul_130m_qe4 (F040675)
Control	Control_n2	Cytochrome c-type heme lyase OS=Homo sapiens OX=9606 GN=HCCS PE=1 SV=1	CCHL_HUMAN	30601.8	1	2	2	2	4.22e-05	0.112	SwissProt_2019_02.fasta	mock_5ul_130m_qe4 (F040675)
Control	Control_n2	Cytoplasmic dynein 1 heavy chain 1 OS=Homo sapiens OX=9606 GN=DYNC1H1 PE=1 SV=5	DYHC1_HUMAN	532406	1	48	48	48	0.00101	0.141	SwissProt_2019_02.fasta	mock_5ul_130m_qe4 (F040675)
Control	Control_n2	Cytoplasmic FMR1-interacting protein 1 OS=Homo sapiens OX=9606 GN=CYFIP1 PE=1 SV=1	CYFP1_HUMAN	145187	0.999	1	1	1	2.11e-05	0.0271	SwissProt_2019_02.fasta	mock_5ul_130m_qe4 (F040675)
Control	Control_n2	Cytoplasmic FMR1-interacting protein 2 OS=Homo sapiens OX=9606 GN=CYFIP2 PE=1 SV=2	CYFP2_HUMAN	148403	1	4	4	4	8.44e-05	0.0368	SwissProt_2019_02.fasta	mock_5ul_130m_qe4 (F040675)
Control	Control_n2	Cytoskeleton-associated protein 4 OS=Homo sapiens OX=9606 GN=CKAP4 PE=1 SV=2	CKAP4_HUMAN	66022.2	1	20	22	31	0.000654	0.473	SwissProt_2019_02.fasta	mock_5ul_130m_qe4 (F040675)
Control	Control_n2	Cytoskeleton-associated protein 5 OS=Homo sapiens OX=9606 GN=CKAP5 PE=1 SV=3	CKAP5_HUMAN	225502	1	11	11	11	0.000232	0.06	SwissProt_2019_02.fasta	mock_5ul_130m_qe4 (F040675)
Control	Control_n2	D-3-phosphoglycerate dehydrogenase OS=Homo sapiens OX=9606 GN=PHGDH PE=1 SV=4	SERA_HUMAN	56650.6	0.42	0	0	0	0	0	SwissProt_2019_02.fasta	mock_5ul_130m_qe4 (F040675)
Control	Control_n2	DBIRD complex subunit ZNF326 OS=Homo sapiens OX=9606 GN=ZNF326 PE=1 SV=2	ZN326_HUMAN	65653.5	1	11	14	18	0.00038	0.259	SwissProt_2019_02.fasta	mock_5ul_130m_qe4 (F040675)
Control	Control_n2	DCN1-like protein 5 OS=Homo sapiens OX=9606 GN=DCUN1D5 PE=1 SV=1	DCNL5_HUMAN	27509.2	0.95	1	1	1	2.11e-05	0.038	SwissProt_2019_02.fasta	mock_5ul_130m_qe4 (F040675)
Control	Control_n2	DDB1- and CUL4-associated factor 13 OS=Homo sapiens OX=9606 GN=DCAF13 PE=1 SV=2	DCA13_HUMAN	51402.5	1	1	1	1	2.11e-05	0.0202	SwissProt_2019_02.fasta	mock_5ul_130m_qe4 (F040675)
Control	Control_n2	Dehydrogenase/reductase SDR family member 7B OS=Homo sapiens OX=9606 GN=DHRS7B PE=1 SV=2	DRS7B_HUMAN	35119.9	1	5	5	5	0.000105	0.197	SwissProt_2019_02.fasta	mock_5ul_130m_qe4 (F040675)
Control	Control_n2	Delta(14)-sterol reductase OS=Homo sapiens OX=9606 GN=LBR PE=1 SV=2	LBR_HUMAN	70706.3	1	5	5	9	0.00019	0.0927	SwissProt_2019_02.fasta	mock_5ul_130m_qe4 (F040675)
Control	Control_n2	Delta(24)-sterol reductase OS=Homo sapiens OX=9606 GN=DHCR24 PE=1 SV=2	DHC24_HUMAN	60102.4	1	4	4	4	8.44e-05	0.0969	SwissProt_2019_02.fasta	mock_5ul_130m_qe4 (F040675)
Control	Control_n2	Dermcidin OS=Homo sapiens OX=9606 GN=DCD PE=1 SV=2	DCD_HUMAN	11284.1	1	4	4	6	0.000127	0.355	SwissProt_2019_02.fasta	mock_5ul_130m_qe4 (F040675)
Control	Control_n2	Desmocollin-1 OS=Homo sapiens OX=9606 GN=DSC1 PE=1 SV=2	DSC1_HUMAN	99988.1	1	4	4	4	8.44e-05	0.0694	SwissProt_2019_02.fasta	mock_5ul_130m_qe4 (F040675)
Control	Control_n2	Desmoglein-1 OS=Homo sapiens OX=9606 GN=DSG1 PE=1 SV=2	DSG1_HUMAN	113749	1	14	16	16	0.000337	0.188	SwissProt_2019_02.fasta	mock_5ul_130m_qe4 (F040675)
Control	Control_n2	Desmoplakin OS=Homo sapiens OX=9606 GN=DSP PE=1 SV=3	DESP_HUMAN	331781	1	45	49	54	0.00114	0.178	SwissProt_2019_02.fasta	mock_5ul_130m_qe4 (F040675)
Control	Control_n2	Developmentally-regulated GTP-binding protein 1 OS=Homo sapiens OX=9606 GN=DRG1 PE=1 SV=1	DRG1_HUMAN	40543.8	1	13	15	21	0.000443	0.414	SwissProt_2019_02.fasta	mock_5ul_130m_qe4 (F040675)
Control	Control_n2	D-glucuronyl C5-epimerase OS=Homo sapiens OX=9606 GN=GLCE PE=1 SV=3	GLCE_HUMAN	70102.6	0.801	1	1	1	2.11e-05	0.0276	SwissProt_2019_02.fasta	mock_5ul_130m_qe4 (F040675)
Control	Control_n2	Diacylglycerol kinase epsilon OS=Homo sapiens OX=9606 GN=DGKE PE=1 SV=1	DGKE_HUMAN	63927.9	0.436	0	0	0	0	0	SwissProt_2019_02.fasta	mock_5ul_130m_qe4 (F040675)
Control	Control_n2	Diacylglycerol O-acyltransferase 1 OS=Homo sapiens OX=9606 GN=DGAT1 PE=1 SV=2	DGAT1_HUMAN	55280	1	1	1	2	4.22e-05	0.0328	SwissProt_2019_02.fasta	mock_5ul_130m_qe4 (F040675)
Control	Control_n2	Dihydrolipoyllysine-residue acetyltransferase component of pyruvate dehydrogenase complex, mitochondrial OS=Homo sapiens OX=9606 GN=DLAT PE=1 SV=3	ODP2_HUMAN	68997.2	1	2	2	2	4.22e-05	0.0355	SwissProt_2019_02.fasta	mock_5ul_130m_qe4 (F040675)
Control	Control_n2	Dihydrolipoyllysine-residue succinyltransferase component of 2-oxoglutarate dehydrogenase complex, mitochondrial OS=Homo sapiens OX=9606 GN=DLST PE=1 SV=4	ODO2_HUMAN	48755.2	1	2	2	2	4.22e-05	0.0442	SwissProt_2019_02.fasta	mock_5ul_130m_qe4 (F040675)
Control	Control_n2	Dihydroxyacetone phosphate acyltransferase OS=Homo sapiens OX=9606 GN=GNPAT PE=1 SV=1	GNPAT_HUMAN	77190.3	1	1	1	1	2.11e-05	0.0132	SwissProt_2019_02.fasta	mock_5ul_130m_qe4 (F040675)
Control	Control_n2	Dimethyladenosine transferase 1, mitochondrial OS=Homo sapiens OX=9606 GN=TFB1M PE=1 SV=1	TFB1M_HUMAN	39544.2	1	9	9	10	0.000211	0.309	SwissProt_2019_02.fasta	mock_5ul_130m_qe4 (F040675)
Control	Control_n2	Divergent protein kinase domain 2A OS=Homo sapiens OX=9606 GN=DIPK2A PE=1 SV=1	DIK2A_HUMAN	49483.2	1	3	3	3	6.33e-05	0.0721	SwissProt_2019_02.fasta	mock_5ul_130m_qe4 (F040675)
Control	Control_n2	DNA (cytosine-5)-methyltransferase 1 OS=Homo sapiens OX=9606 GN=DNMT1 PE=1 SV=2	DNMT1_HUMAN	183169	1	2	2	2	4.22e-05	0.0155	SwissProt_2019_02.fasta	mock_5ul_130m_qe4 (F040675)
Control	Control_n2	DNA damage-binding protein 1 OS=Homo sapiens OX=9606 GN=DDB1 PE=1 SV=1	DDB1_HUMAN	126970	1	5	5	5	0.000105	0.0509	SwissProt_2019_02.fasta	mock_5ul_130m_qe4 (F040675)
Control	Control_n2	DNA dC->dU-editing enzyme APOBEC-3C OS=Homo sapiens OX=9606 GN=APOBEC3C PE=1 SV=2	ABC3C_HUMAN	22826	1	2	2	2	4.22e-05	0.163	SwissProt_2019_02.fasta	mock_5ul_130m_qe4 (F040675)
Control	Control_n2	DNA mismatch repair protein Msh2 OS=Homo sapiens OX=9606 GN=MSH2 PE=1 SV=1	MSH2_HUMAN	104746	0.999	1	1	1	2.11e-05	0.015	SwissProt_2019_02.fasta	mock_5ul_130m_qe4 (F040675)
Control	Control_n2	DNA mismatch repair protein Msh6 OS=Homo sapiens OX=9606 GN=MSH6 PE=1 SV=2	MSH6_HUMAN	152790	1	3	3	3	6.33e-05	0.0257	SwissProt_2019_02.fasta	mock_5ul_130m_qe4 (F040675)
Control	Control_n2	DNA polymerase delta catalytic subunit OS=Homo sapiens OX=9606 GN=POLD1 PE=1 SV=2	DPOD1_HUMAN	123634	0.969	1	1	1	2.11e-05	0.0126	SwissProt_2019_02.fasta	mock_5ul_130m_qe4 (F040675)
Control	Control_n2	DNA repair protein RAD50 OS=Homo sapiens OX=9606 GN=RAD50 PE=1 SV=1	RAD50_HUMAN	153898	1	3	3	3	6.33e-05	0.0213	SwissProt_2019_02.fasta	mock_5ul_130m_qe4 (F040675)
Control	Control_n2	DNA replication licensing factor MCM2 OS=Homo sapiens OX=9606 GN=MCM2 PE=1 SV=4	MCM2_HUMAN	101898	1	2	2	2	4.22e-05	0.0332	SwissProt_2019_02.fasta	mock_5ul_130m_qe4 (F040675)
Control	Control_n2	DNA replication licensing factor MCM3 OS=Homo sapiens OX=9606 GN=MCM3 PE=1 SV=3	MCM3_HUMAN	90982.6	1	23	28	38	0.000802	0.343	SwissProt_2019_02.fasta	mock_5ul_130m_qe4 (F040675)
Control	Control_n2	DNA replication licensing factor MCM4 OS=Homo sapiens OX=9606 GN=MCM4 PE=1 SV=5	MCM4_HUMAN	96560.6	1	5	6	6	0.000127	0.08	SwissProt_2019_02.fasta	mock_5ul_130m_qe4 (F040675)
Control	Control_n2	DNA replication licensing factor MCM5 OS=Homo sapiens OX=9606 GN=MCM5 PE=1 SV=5	MCM5_HUMAN	82288.3	1	26	29	43	0.000907	0.422	SwissProt_2019_02.fasta	mock_5ul_130m_qe4 (F040675)
Control	Control_n2	DNA replication licensing factor MCM6 OS=Homo sapiens OX=9606 GN=MCM6 PE=1 SV=1	MCM6_HUMAN	92890.6	0.773	1	1	1	2.11e-05	0.0158	SwissProt_2019_02.fasta	mock_5ul_130m_qe4 (F040675)
Control	Control_n2	DNA replication licensing factor MCM7 OS=Homo sapiens OX=9606 GN=MCM7 PE=1 SV=4	MCM7_HUMAN	81309	1	10	10	10	0.000211	0.189	SwissProt_2019_02.fasta	mock_5ul_130m_qe4 (F040675)
Control	Control_n2	DNA topoisomerase 1 OS=Homo sapiens OX=9606 GN=TOP1 PE=1 SV=2	TOP1_HUMAN	90729.7	1	6	6	6	0.000127	0.0993	SwissProt_2019_02.fasta	mock_5ul_130m_qe4 (F040675)
Control	Control_n2	DNA topoisomerase 2-alpha OS=Homo sapiens OX=9606 GN=TOP2A PE=1 SV=3	TOP2A_HUMAN	174391	1	4	4	4	8.44e-05	0.0333	SwissProt_2019_02.fasta	mock_5ul_130m_qe4 (F040675)
Control	Control_n2	DNA-dependent protein kinase catalytic subunit OS=Homo sapiens OX=9606 GN=PRKDC PE=1 SV=3	PRKDC_HUMAN	469096	1	39	39	44	0.000928	0.121	SwissProt_2019_02.fasta	mock_5ul_130m_qe4 (F040675)
Control	Control_n2	DNA-directed RNA polymerase I subunit RPA2 OS=Homo sapiens OX=9606 GN=POLR1B PE=1 SV=2	RPA2_HUMAN	128233	0.435	0	0	0	0	0	SwissProt_2019_02.fasta	mock_5ul_130m_qe4 (F040675)
Control	Control_n2	DNA-directed RNA polymerase II subunit RPB1 OS=Homo sapiens OX=9606 GN=POLR2A PE=1 SV=2	RPB1_HUMAN	217181	1	40	48	64	0.00135	0.282	SwissProt_2019_02.fasta	mock_5ul_130m_qe4 (F040675)
Control	Control_n2	DNA-directed RNA polymerase II subunit RPB11-a OS=Homo sapiens OX=9606 GN=POLR2J PE=1 SV=1	RPB11_HUMAN	13294.1	1	4	5	6	0.000127	0.308	SwissProt_2019_02.fasta	mock_5ul_130m_qe4 (F040675)
Control	Control_n2	DNA-directed RNA polymerase II subunit RPB2 OS=Homo sapiens OX=9606 GN=POLR2B PE=1 SV=1	RPB2_HUMAN	133901	1	34	46	62	0.00131	0.369	SwissProt_2019_02.fasta	mock_5ul_130m_qe4 (F040675)
Control	Control_n2	DNA-directed RNA polymerase II subunit RPB3 OS=Homo sapiens OX=9606 GN=POLR2C PE=1 SV=2	RPB3_HUMAN	31441.7	1	8	8	9	0.00019	0.327	SwissProt_2019_02.fasta	mock_5ul_130m_qe4 (F040675)
Control	Control_n2	DNA-directed RNA polymerase II subunit RPB7 OS=Homo sapiens OX=9606 GN=POLR2G PE=1 SV=1	RPB7_HUMAN	19294.6	0.999	1	1	1	2.11e-05	0.0756	SwissProt_2019_02.fasta	mock_5ul_130m_qe4 (F040675)
Control	Control_n2	DNA-directed RNA polymerase II subunit RPB9 OS=Homo sapiens OX=9606 GN=POLR2I PE=1 SV=1	RPB9_HUMAN	14522.9	1	2	4	5	0.000105	0.272	SwissProt_2019_02.fasta	mock_5ul_130m_qe4 (F040675)
Control	Control_n2	DNA-directed RNA polymerase III subunit RPC1 OS=Homo sapiens OX=9606 GN=POLR3A PE=1 SV=2	RPC1_HUMAN	155647	1	25	25	25	0.000527	0.214	SwissProt_2019_02.fasta	mock_5ul_130m_qe4 (F040675)
Control	Control_n2	DNA-directed RNA polymerase III subunit RPC2 OS=Homo sapiens OX=9606 GN=POLR3B PE=1 SV=2	RPC2_HUMAN	127789	1	13	14	17	0.000359	0.144	SwissProt_2019_02.fasta	mock_5ul_130m_qe4 (F040675)
Control	Control_n2	DNA-directed RNA polymerase III subunit RPC3 OS=Homo sapiens OX=9606 GN=POLR3C PE=1 SV=1	RPC3_HUMAN	60612.9	1	2	3	3	6.33e-05	0.0487	SwissProt_2019_02.fasta	mock_5ul_130m_qe4 (F040675)
Control	Control_n2	DNA-directed RNA polymerase III subunit RPC6 OS=Homo sapiens OX=9606 GN=POLR3F PE=1 SV=1	RPC6_HUMAN	35684.7	1	2	2	2	4.22e-05	0.0601	SwissProt_2019_02.fasta	mock_5ul_130m_qe4 (F040675)
Control	Control_n2	DNA-directed RNA polymerase III subunit RPC8 OS=Homo sapiens OX=9606 GN=POLR3H PE=1 SV=1	RPC8_HUMAN	22917.9	1	2	2	2	4.22e-05	0.113	SwissProt_2019_02.fasta	mock_5ul_130m_qe4 (F040675)
Control	Control_n2	DNA-directed RNA polymerase, mitochondrial OS=Homo sapiens OX=9606 GN=POLRMT PE=1 SV=2	RPOM_HUMAN	138620	1	7	7	7	0.000148	0.0675	SwissProt_2019_02.fasta	mock_5ul_130m_qe4 (F040675)
Control	Control_n2	DNA-directed RNA polymerases I and III subunit RPAC1 OS=Homo sapiens OX=9606 GN=POLR1C PE=1 SV=1	RPAC1_HUMAN	39249.6	1	5	5	5	0.000105	0.202	SwissProt_2019_02.fasta	mock_5ul_130m_qe4 (F040675)
Control	Control_n2	DNA-directed RNA polymerases I and III subunit RPAC2 OS=Homo sapiens OX=9606 GN=POLR1D PE=1 SV=1	RPAC2_HUMAN	15237.2	1	2	2	2	4.22e-05	0.188	SwissProt_2019_02.fasta	mock_5ul_130m_qe4 (F040675)
Control	Control_n2	DNA-directed RNA polymerases I, II, and III subunit RPABC1 OS=Homo sapiens OX=9606 GN=POLR2E PE=1 SV=4	RPAB1_HUMAN	24551.4	1	10	11	17	0.000359	0.529	SwissProt_2019_02.fasta	mock_5ul_130m_qe4 (F040675)
Control	Control_n2	DNA-directed RNA polymerases I, II, and III subunit RPABC3 OS=Homo sapiens OX=9606 GN=POLR2H PE=1 SV=4	RPAB3_HUMAN	17144.2	1	6	6	10	0.000211	0.593	SwissProt_2019_02.fasta	mock_5ul_130m_qe4 (F040675)
Control	Control_n2	DnaJ homolog subfamily A member 1 OS=Homo sapiens OX=9606 GN=DNAJA1 PE=1 SV=2	DNJA1_HUMAN	44868.6	1	3	3	4	8.44e-05	0.144	SwissProt_2019_02.fasta	mock_5ul_130m_qe4 (F040675)
Control	Control_n2	DnaJ homolog subfamily A member 2 OS=Homo sapiens OX=9606 GN=DNAJA2 PE=1 SV=1	DNJA2_HUMAN	45745.7	1	3	3	3	6.33e-05	0.0898	SwissProt_2019_02.fasta	mock_5ul_130m_qe4 (F040675)
Control	Control_n2	DnaJ homolog subfamily A member 3, mitochondrial OS=Homo sapiens OX=9606 GN=DNAJA3 PE=1 SV=2	DNJA3_HUMAN	52489.3	1	2	2	2	4.22e-05	0.0354	SwissProt_2019_02.fasta	mock_5ul_130m_qe4 (F040675)
Control	Control_n2	DnaJ homolog subfamily B member 11 OS=Homo sapiens OX=9606 GN=DNAJB11 PE=1 SV=1	DJB11_HUMAN	40514.6	0.831	1	1	1	2.11e-05	0.0307	SwissProt_2019_02.fasta	mock_5ul_130m_qe4 (F040675)
Control	Control_n2	DnaJ homolog subfamily B member 6 OS=Homo sapiens OX=9606 GN=DNAJB6 PE=1 SV=2	DNJB6_HUMAN	36088.2	1	3	3	3	6.33e-05	0.104	SwissProt_2019_02.fasta	mock_5ul_130m_qe4 (F040675)
Control	Control_n2	DnaJ homolog subfamily C member 10 OS=Homo sapiens OX=9606 GN=DNAJC10 PE=1 SV=2	DJC10_HUMAN	91082.4	0.759	1	1	1	2.11e-05	0.0126	SwissProt_2019_02.fasta	mock_5ul_130m_qe4 (F040675)
Control	Control_n2	DnaJ homolog subfamily C member 11 OS=Homo sapiens OX=9606 GN=DNAJC11 PE=1 SV=2	DJC11_HUMAN	63279.2	1	5	5	5	0.000105	0.12	SwissProt_2019_02.fasta	mock_5ul_130m_qe4 (F040675)
Control	Control_n2	DnaJ homolog subfamily C member 13 OS=Homo sapiens OX=9606 GN=DNAJC13 PE=1 SV=5	DJC13_HUMAN	254423	0.127	0	0	0	0	0	SwissProt_2019_02.fasta	mock_5ul_130m_qe4 (F040675)
Control	Control_n2	DnaJ homolog subfamily C member 16 OS=Homo sapiens OX=9606 GN=DNAJC16 PE=2 SV=3	DJC16_HUMAN	90594.8	1	0	0	0	0	0	SwissProt_2019_02.fasta	mock_5ul_130m_qe4 (F040675)
Control	Control_n2	DnaJ homolog subfamily C member 21 OS=Homo sapiens OX=9606 GN=DNAJC21 PE=1 SV=2	DJC21_HUMAN	62028.8	1	4	4	4	8.44e-05	0.111	SwissProt_2019_02.fasta	mock_5ul_130m_qe4 (F040675)
Control	Control_n2	DnaJ homolog subfamily C member 7 OS=Homo sapiens OX=9606 GN=DNAJC7 PE=1 SV=2	DNJC7_HUMAN	56442.9	1	2	2	2	4.22e-05	0.0466	SwissProt_2019_02.fasta	mock_5ul_130m_qe4 (F040675)
Control	Control_n2	DnaJ homolog subfamily C member 9 OS=Homo sapiens OX=9606 GN=DNAJC9 PE=1 SV=1	DNJC9_HUMAN	29910.3	1	5	5	5	0.000105	0.285	SwissProt_2019_02.fasta	mock_5ul_130m_qe4 (F040675)
Control	Control_n2	Dolichol-phosphate mannosyltransferase subunit 1 OS=Homo sapiens OX=9606 GN=DPM1 PE=1 SV=1	DPM1_HUMAN	29636	1	8	8	11	0.000232	0.392	SwissProt_2019_02.fasta	mock_5ul_130m_qe4 (F040675)
Control	Control_n2	Dolichyl pyrophosphate Man9GlcNAc2 alpha-1,3-glucosyltransferase OS=Homo sapiens OX=9606 GN=ALG6 PE=1 SV=2	ALG6_HUMAN	58123.6	1	4	4	4	8.44e-05	0.0828	SwissProt_2019_02.fasta	mock_5ul_130m_qe4 (F040675)
Control	Control_n2	Dolichyl-diphosphooligosaccharide--protein glycosyltransferase 48 kDa subunit OS=Homo sapiens OX=9606 GN=DDOST PE=1 SV=4	OST48_HUMAN	50802.5	1	5	6	7	0.000148	0.204	SwissProt_2019_02.fasta	mock_5ul_130m_qe4 (F040675)
Control	Control_n2	Dolichyl-diphosphooligosaccharide--protein glycosyltransferase subunit 1 OS=Homo sapiens OX=9606 GN=RPN1 PE=1 SV=1	RPN1_HUMAN	68571	1	19	20	25	0.000527	0.399	SwissProt_2019_02.fasta	mock_5ul_130m_qe4 (F040675)
Control	Control_n2	Dolichyl-diphosphooligosaccharide--protein glycosyltransferase subunit 2 OS=Homo sapiens OX=9606 GN=RPN2 PE=1 SV=3	RPN2_HUMAN	69284.8	1	12	14	17	0.000359	0.311	SwissProt_2019_02.fasta	mock_5ul_130m_qe4 (F040675)
Control	Control_n2	Dolichyl-diphosphooligosaccharide--protein glycosyltransferase subunit DAD1 OS=Homo sapiens OX=9606 GN=DAD1 PE=1 SV=3	DAD1_HUMAN	12497.4	1	2	2	3	6.33e-05	0.195	SwissProt_2019_02.fasta	mock_5ul_130m_qe4 (F040675)
Control	Control_n2	Dolichyl-diphosphooligosaccharide--protein glycosyltransferase subunit STT3A OS=Homo sapiens OX=9606 GN=STT3A PE=1 SV=2	STT3A_HUMAN	80532.8	1	2	2	2	4.22e-05	0.0326	SwissProt_2019_02.fasta	mock_5ul_130m_qe4 (F040675)
Control	Control_n2	Dolichyl-diphosphooligosaccharide--protein glycosyltransferase subunit STT3B OS=Homo sapiens OX=9606 GN=STT3B PE=1 SV=1	STT3B_HUMAN	93677.7	1	2	2	2	4.22e-05	0.0278	SwissProt_2019_02.fasta	mock_5ul_130m_qe4 (F040675)
Control	Control_n2	Dol-P-Man:Man(5)GlcNAc(2)-PP-Dol alpha-1,3-mannosyltransferase OS=Homo sapiens OX=9606 GN=ALG3 PE=1 SV=1	ALG3_HUMAN	50128.5	1	2	2	3	6.33e-05	0.0434	SwissProt_2019_02.fasta	mock_5ul_130m_qe4 (F040675)
Control	Control_n2	Double-strand break repair protein MRE11 OS=Homo sapiens OX=9606 GN=MRE11 PE=1 SV=3	MRE11_HUMAN	80595.1	0.999	2	2	2	4.22e-05	0.0325	SwissProt_2019_02.fasta	mock_5ul_130m_qe4 (F040675)
Control	Control_n2	Double-stranded RNA-binding protein Staufen homolog 1 OS=Homo sapiens OX=9606 GN=STAU1 PE=1 SV=2	STAU1_HUMAN	63183.1	1	9	9	12	0.000253	0.182	SwissProt_2019_02.fasta	mock_5ul_130m_qe4 (F040675)
Control	Control_n2	Double-stranded RNA-specific adenosine deaminase OS=Homo sapiens OX=9606 GN=ADAR PE=1 SV=4	DSRAD_HUMAN	136070	1	16	19	20	0.000422	0.171	SwissProt_2019_02.fasta	mock_5ul_130m_qe4 (F040675)
Control	Control_n2	Dr1-associated corepressor OS=Homo sapiens OX=9606 GN=DRAP1 PE=1 SV=3	NC2A_HUMAN	22350.4	1	1	1	1	2.11e-05	0.0537	SwissProt_2019_02.fasta	mock_5ul_130m_qe4 (F040675)
Control	Control_n2	Drebrin OS=Homo sapiens OX=9606 GN=DBN1 PE=1 SV=4	DREB_HUMAN	71428.6	1	7	7	8	0.000169	0.154	SwissProt_2019_02.fasta	mock_5ul_130m_qe4 (F040675)
Control	Control_n2	Dynactin subunit 1 OS=Homo sapiens OX=9606 GN=DCTN1 PE=1 SV=3	DCTN1_HUMAN	141698	1	12	12	12	0.000253	0.137	SwissProt_2019_02.fasta	mock_5ul_130m_qe4 (F040675)
Control	Control_n2	Dynactin subunit 2 OS=Homo sapiens OX=9606 GN=DCTN2 PE=1 SV=4	DCTN2_HUMAN	44231.7	1	2	2	2	4.22e-05	0.0848	SwissProt_2019_02.fasta	mock_5ul_130m_qe4 (F040675)
Control	Control_n2	Dynamin-1-like protein OS=Homo sapiens OX=9606 GN=DNM1L PE=1 SV=2	DNM1L_HUMAN	81879.2	0.747	1	1	1	2.11e-05	0.0231	SwissProt_2019_02.fasta	mock_5ul_130m_qe4 (F040675)
Control	Control_n2	Dynamin-2 OS=Homo sapiens OX=9606 GN=DNM2 PE=1 SV=2	DYN2_HUMAN	98067.9	0.827	1	1	1	2.11e-05	0.0138	SwissProt_2019_02.fasta	mock_5ul_130m_qe4 (F040675)
Control	Control_n2	Dynein assembly factor 5, axonemal OS=Homo sapiens OX=9606 GN=DNAAF5 PE=1 SV=4	DAAF5_HUMAN	93522.4	1	3	3	3	6.33e-05	0.0374	SwissProt_2019_02.fasta	mock_5ul_130m_qe4 (F040675)
Control	Control_n2	Dynein light chain 1, cytoplasmic OS=Homo sapiens OX=9606 GN=DYNLL1 PE=1 SV=1	DYL1_HUMAN	10366.1	1	3	3	3	6.33e-05	0.494	SwissProt_2019_02.fasta	mock_5ul_130m_qe4 (F040675)
Control	Control_n2	E3 SUMO-protein ligase RanBP2 OS=Homo sapiens OX=9606 GN=RANBP2 PE=1 SV=2	RBP2_HUMAN	358198	1	1	1	1	2.11e-05	0.00496	SwissProt_2019_02.fasta	mock_5ul_130m_qe4 (F040675)
Control	Control_n2	E3 ubiquitin-protein ligase HECTD1 OS=Homo sapiens OX=9606 GN=HECTD1 PE=1 SV=3	HECD1_HUMAN	289388	0.937	1	1	1	2.11e-05	0.00728	SwissProt_2019_02.fasta	mock_5ul_130m_qe4 (F040675)
Control	Control_n2	E3 ubiquitin-protein ligase TRIP12 OS=Homo sapiens OX=9606 GN=TRIP12 PE=1 SV=1	TRIPC_HUMAN	220438	0.999	1	1	1	2.11e-05	0.00602	SwissProt_2019_02.fasta	mock_5ul_130m_qe4 (F040675)
Control	Control_n2	E3 ubiquitin-protein ligase UHRF1 OS=Homo sapiens OX=9606 GN=UHRF1 PE=1 SV=1	UHRF1_HUMAN	89813.8	1	2	2	2	4.22e-05	0.024	SwissProt_2019_02.fasta	mock_5ul_130m_qe4 (F040675)
Control	Control_n2	E3 UFM1-protein ligase 1 OS=Homo sapiens OX=9606 GN=UFL1 PE=1 SV=2	UFL1_HUMAN	89598	1	6	6	6	0.000127	0.11	SwissProt_2019_02.fasta	mock_5ul_130m_qe4 (F040675)
Control	Control_n2	Echinoderm microtubule-associated protein-like 4 OS=Homo sapiens OX=9606 GN=EML4 PE=1 SV=3	EMAL4_HUMAN	108918	0.401	0	0	0	0	0	SwissProt_2019_02.fasta	mock_5ul_130m_qe4 (F040675)
Control	Control_n2	eIF-2-alpha kinase activator GCN1 OS=Homo sapiens OX=9606 GN=GCN1 PE=1 SV=6	GCN1_HUMAN	292764	1	6	6	6	0.000127	0.0262	SwissProt_2019_02.fasta	mock_5ul_130m_qe4 (F040675)
Control	Control_n2	ELAV-like protein 1 OS=Homo sapiens OX=9606 GN=ELAVL1 PE=1 SV=2	ELAV1_HUMAN	36092.6	1	14	18	46	0.00097	0.525	SwissProt_2019_02.fasta	mock_5ul_130m_qe4 (F040675)
Control	Control_n2	ELAV-like protein 2 OS=Homo sapiens OX=9606 GN=ELAVL2 PE=1 SV=2	ELAV2_HUMAN	39505.2	1	1	1	1	2.11e-05	0.0669	SwissProt_2019_02.fasta	mock_5ul_130m_qe4 (F040675)
Control	Control_n2	Elongation factor 1-alpha 1 OS=Homo sapiens OX=9606 GN=EEF1A1 PE=1 SV=1	EF1A1_HUMAN	50141.2	1	16	21	53	0.00112	0.504	SwissProt_2019_02.fasta	mock_5ul_130m_qe4 (F040675)
Control	Control_n2	Elongation factor 1-alpha 2 OS=Homo sapiens OX=9606 GN=EEF1A2 PE=1 SV=1	EF1A2_HUMAN	50470.6	1	4	5	5	0.000105	0.32	SwissProt_2019_02.fasta	mock_5ul_130m_qe4 (F040675)
Control	Control_n2	Elongation factor 1-beta OS=Homo sapiens OX=9606 GN=EEF1B2 PE=1 SV=3	EF1B_HUMAN	24764.2	1	5	8	45	0.000949	0.436	SwissProt_2019_02.fasta	mock_5ul_130m_qe4 (F040675)
Control	Control_n2	Elongation factor 1-delta OS=Homo sapiens OX=9606 GN=EEF1D PE=1 SV=5	EF1D_HUMAN	31121.9	1	16	24	56	0.00118	0.715	SwissProt_2019_02.fasta	mock_5ul_130m_qe4 (F040675)
Control	Control_n2	Elongation factor 1-gamma OS=Homo sapiens OX=9606 GN=EEF1G PE=1 SV=3	EF1G_HUMAN	50119.4	1	24	40	161	0.0034	0.604	SwissProt_2019_02.fasta	mock_5ul_130m_qe4 (F040675)
Control	Control_n2	Elongation factor 2 OS=Homo sapiens OX=9606 GN=EEF2 PE=1 SV=4	EF2_HUMAN	95340.1	1	18	21	22	0.000464	0.241	SwissProt_2019_02.fasta	mock_5ul_130m_qe4 (F040675)
Control	Control_n2	Elongation factor Tu, mitochondrial OS=Homo sapiens OX=9606 GN=TUFM PE=1 SV=2	EFTU_HUMAN	49542.4	1	4	4	4	8.44e-05	0.124	SwissProt_2019_02.fasta	mock_5ul_130m_qe4 (F040675)
Control	Control_n2	Elongation of very long chain fatty acids protein 5 OS=Homo sapiens OX=9606 GN=ELOVL5 PE=1 SV=1	ELOV5_HUMAN	35294.8	1	2	2	2	4.22e-05	0.0736	SwissProt_2019_02.fasta	mock_5ul_130m_qe4 (F040675)
Control	Control_n2	Elongator complex protein 1 OS=Homo sapiens OX=9606 GN=ELP1 PE=1 SV=3	ELP1_HUMAN	150255	1	9	9	9	0.00019	0.0908	SwissProt_2019_02.fasta	mock_5ul_130m_qe4 (F040675)
Control	Control_n2	Elongator complex protein 2 OS=Homo sapiens OX=9606 GN=ELP2 PE=1 SV=2	ELP2_HUMAN	92498.4	0.345	0	0	0	0	0	SwissProt_2019_02.fasta	mock_5ul_130m_qe4 (F040675)
Control	Control_n2	Elongator complex protein 3 OS=Homo sapiens OX=9606 GN=ELP3 PE=1 SV=2	ELP3_HUMAN	62259.9	1	2	2	2	4.22e-05	0.042	SwissProt_2019_02.fasta	mock_5ul_130m_qe4 (F040675)
Control	Control_n2	Emerin OS=Homo sapiens OX=9606 GN=EMD PE=1 SV=1	EMD_HUMAN	28994.9	1	1	1	1	2.11e-05	0.0394	SwissProt_2019_02.fasta	mock_5ul_130m_qe4 (F040675)
Control	Control_n2	Endonuclease III-like protein 1 OS=Homo sapiens OX=9606 GN=NTHL1 PE=1 SV=2	NTH_HUMAN	34389.4	1	2	2	2	4.22e-05	0.151	SwissProt_2019_02.fasta	mock_5ul_130m_qe4 (F040675)
Control	Control_n2	Endoplasmic reticulum chaperone BiP OS=Homo sapiens OX=9606 GN=HSPA5 PE=1 SV=2	BIP_HUMAN	72334.7	1	9	9	10	0.000211	0.199	SwissProt_2019_02.fasta	mock_5ul_130m_qe4 (F040675)
Control	Control_n2	Endoplasmic reticulum mannosyl-oligosaccharide 1,2-alpha-mannosidase OS=Homo sapiens OX=9606 GN=MAN1B1 PE=1 SV=2	MA1B1_HUMAN	79582	0.916	1	1	1	2.11e-05	0.0172	SwissProt_2019_02.fasta	mock_5ul_130m_qe4 (F040675)
Control	Control_n2	Endoplasmic reticulum metallopeptidase 1 OS=Homo sapiens OX=9606 GN=ERMP1 PE=1 SV=2	ERMP1_HUMAN	100234	1	3	3	3	6.33e-05	0.0542	SwissProt_2019_02.fasta	mock_5ul_130m_qe4 (F040675)
Control	Control_n2	Endoplasmic reticulum-Golgi intermediate compartment protein 1 OS=Homo sapiens OX=9606 GN=ERGIC1 PE=1 SV=1	ERGI1_HUMAN	32593.3	0.557	1	1	1	2.11e-05	0.0276	SwissProt_2019_02.fasta	mock_5ul_130m_qe4 (F040675)
Control	Control_n2	Endoplasmin OS=Homo sapiens OX=9606 GN=HSP90B1 PE=1 SV=1	ENPL_HUMAN	92471.7	1	7	7	8	0.000169	0.123	SwissProt_2019_02.fasta	mock_5ul_130m_qe4 (F040675)
Control	Control_n2	Endoribonuclease Dicer OS=Homo sapiens OX=9606 GN=DICER1 PE=1 SV=3	DICER_HUMAN	218688	1	6	6	6	0.000127	0.0447	SwissProt_2019_02.fasta	mock_5ul_130m_qe4 (F040675)
Control	Control_n2	Enhancer of mRNA-decapping protein 4 OS=Homo sapiens OX=9606 GN=EDC4 PE=1 SV=1	EDC4_HUMAN	151662	0.992	1	1	1	2.11e-05	0.0157	SwissProt_2019_02.fasta	mock_5ul_130m_qe4 (F040675)
Control	Control_n2	Enhancer of rudimentary homolog OS=Homo sapiens OX=9606 GN=ERH PE=1 SV=1	ERH_HUMAN	12259.3	1	2	2	3	6.33e-05	0.212	SwissProt_2019_02.fasta	mock_5ul_130m_qe4 (F040675)
Control	Control_n2	Epidermal growth factor-like protein 7 OS=Homo sapiens OX=9606 GN=EGFL7 PE=1 SV=3	EGFL7_HUMAN	29616.9	0.947	1	1	1	2.11e-05	0.0659	SwissProt_2019_02.fasta	mock_5ul_130m_qe4 (F040675)
Control	Control_n2	Epiplakin OS=Homo sapiens OX=9606 GN=EPPK1 PE=1 SV=3	EPIPL_HUMAN	555652	1	25	26	31	0.000654	0.0768	SwissProt_2019_02.fasta	mock_5ul_130m_qe4 (F040675)
Control	Control_n2	ER lumen protein-retaining receptor 1 OS=Homo sapiens OX=9606 GN=KDELR1 PE=1 SV=1	ERD21_HUMAN	24543.6	1	2	3	4	8.44e-05	0.142	SwissProt_2019_02.fasta	mock_5ul_130m_qe4 (F040675)
Control	Control_n2	ER membrane protein complex subunit 1 OS=Homo sapiens OX=9606 GN=EMC1 PE=1 SV=1	EMC1_HUMAN	111761	1	2	2	2	4.22e-05	0.0272	SwissProt_2019_02.fasta	mock_5ul_130m_qe4 (F040675)
Control	Control_n2	ERI1 exoribonuclease 3 OS=Homo sapiens OX=9606 GN=ERI3 PE=1 SV=2	ERI3_HUMAN	37238.9	1	2	2	2	4.22e-05	0.0682	SwissProt_2019_02.fasta	mock_5ul_130m_qe4 (F040675)
Control	Control_n2	Estradiol 17-beta-dehydrogenase 11 OS=Homo sapiens OX=9606 GN=HSD17B11 PE=1 SV=3	DHB11_HUMAN	32936.7	1	2	2	2	4.22e-05	0.0767	SwissProt_2019_02.fasta	mock_5ul_130m_qe4 (F040675)
Control	Control_n2	Etoposide-induced protein 2.4 homolog OS=Homo sapiens OX=9606 GN=EI24 PE=1 SV=4	EI24_HUMAN	38966.7	1	2	2	2	4.22e-05	0.0559	SwissProt_2019_02.fasta	mock_5ul_130m_qe4 (F040675)
Control	Control_n2	Eukaryotic initiation factor 4A-I OS=Homo sapiens OX=9606 GN=EIF4A1 PE=1 SV=1	IF4A1_HUMAN	46155.3	1	7	7	7	0.000148	0.249	SwissProt_2019_02.fasta	mock_5ul_130m_qe4 (F040675)
Control	Control_n2	Eukaryotic initiation factor 4A-III OS=Homo sapiens OX=9606 GN=EIF4A3 PE=1 SV=4	IF4A3_HUMAN	46872.4	1	4	4	4	8.44e-05	0.141	SwissProt_2019_02.fasta	mock_5ul_130m_qe4 (F040675)
Control	Control_n2	Eukaryotic peptide chain release factor subunit 1 OS=Homo sapiens OX=9606 GN=ETF1 PE=1 SV=3	ERF1_HUMAN	49032.6	1	2	2	2	4.22e-05	0.0641	SwissProt_2019_02.fasta	mock_5ul_130m_qe4 (F040675)
Control	Control_n2	Eukaryotic translation elongation factor 1 epsilon-1 OS=Homo sapiens OX=9606 GN=EEF1E1 PE=1 SV=1	MCA3_HUMAN	19811.2	1	2	2	2	4.22e-05	0.121	SwissProt_2019_02.fasta	mock_5ul_130m_qe4 (F040675)
Control	Control_n2	Eukaryotic translation initiation factor 1A, X-chromosomal OS=Homo sapiens OX=9606 GN=EIF1AX PE=1 SV=2	IF1AX_HUMAN	16461.3	1	4	4	4	8.44e-05	0.312	SwissProt_2019_02.fasta	mock_5ul_130m_qe4 (F040675)
Control	Control_n2	Eukaryotic translation initiation factor 2 subunit 1 OS=Homo sapiens OX=9606 GN=EIF2S1 PE=1 SV=3	IF2A_HUMAN	36112.7	1	15	17	20	0.000422	0.508	SwissProt_2019_02.fasta	mock_5ul_130m_qe4 (F040675)
Control	Control_n2	Eukaryotic translation initiation factor 2 subunit 2 OS=Homo sapiens OX=9606 GN=EIF2S2 PE=1 SV=2	IF2B_HUMAN	38389.7	1	11	12	14	0.000295	0.486	SwissProt_2019_02.fasta	mock_5ul_130m_qe4 (F040675)
Control	Control_n2	Eukaryotic translation initiation factor 2 subunit 3 OS=Homo sapiens OX=9606 GN=EIF2S3 PE=1 SV=3	IF2G_HUMAN	51110.2	1	15	18	26	0.000548	0.434	SwissProt_2019_02.fasta	mock_5ul_130m_qe4 (F040675)
Control	Control_n2	Eukaryotic translation initiation factor 2A OS=Homo sapiens OX=9606 GN=EIF2A PE=1 SV=3	EIF2A_HUMAN	64991.2	1	6	6	6	0.000127	0.152	SwissProt_2019_02.fasta	mock_5ul_130m_qe4 (F040675)
Control	Control_n2	Eukaryotic translation initiation factor 2D OS=Homo sapiens OX=9606 GN=EIF2D PE=1 SV=3	EIF2D_HUMAN	64707.5	0.996	1	1	1	2.11e-05	0.036	SwissProt_2019_02.fasta	mock_5ul_130m_qe4 (F040675)
Control	Control_n2	Eukaryotic translation initiation factor 3 subunit A OS=Homo sapiens OX=9606 GN=EIF3A PE=1 SV=1	EIF3A_HUMAN	166575	1	21	24	35	0.000738	0.208	SwissProt_2019_02.fasta	mock_5ul_130m_qe4 (F040675)
Control	Control_n2	Eukaryotic translation initiation factor 3 subunit B OS=Homo sapiens OX=9606 GN=EIF3B PE=1 SV=3	EIF3B_HUMAN	92482.8	1	22	25	40	0.000844	0.318	SwissProt_2019_02.fasta	mock_5ul_130m_qe4 (F040675)
Control	Control_n2	Eukaryotic translation initiation factor 3 subunit C OS=Homo sapiens OX=9606 GN=EIF3C PE=1 SV=1	EIF3C_HUMAN	105347	1	22	25	34	0.000717	0.3	SwissProt_2019_02.fasta	mock_5ul_130m_qe4 (F040675)
Control	Control_n2	Eukaryotic translation initiation factor 3 subunit D OS=Homo sapiens OX=9606 GN=EIF3D PE=1 SV=1	EIF3D_HUMAN	63973.8	1	8	9	11	0.000232	0.239	SwissProt_2019_02.fasta	mock_5ul_130m_qe4 (F040675)
Control	Control_n2	Eukaryotic translation initiation factor 3 subunit E OS=Homo sapiens OX=9606 GN=EIF3E PE=1 SV=1	EIF3E_HUMAN	52222.6	1	12	14	19	0.000401	0.351	SwissProt_2019_02.fasta	mock_5ul_130m_qe4 (F040675)
Control	Control_n2	Eukaryotic translation initiation factor 3 subunit F OS=Homo sapiens OX=9606 GN=EIF3F PE=1 SV=1	EIF3F_HUMAN	37563.5	1	9	9	14	0.000295	0.297	SwissProt_2019_02.fasta	mock_5ul_130m_qe4 (F040675)
Control	Control_n2	Eukaryotic translation initiation factor 3 subunit G OS=Homo sapiens OX=9606 GN=EIF3G PE=1 SV=2	EIF3G_HUMAN	35612	1	2	2	2	4.22e-05	0.0688	SwissProt_2019_02.fasta	mock_5ul_130m_qe4 (F040675)
Control	Control_n2	Eukaryotic translation initiation factor 3 subunit H OS=Homo sapiens OX=9606 GN=EIF3H PE=1 SV=1	EIF3H_HUMAN	39930.6	1	6	7	8	0.000169	0.241	SwissProt_2019_02.fasta	mock_5ul_130m_qe4 (F040675)
Control	Control_n2	Eukaryotic translation initiation factor 3 subunit I OS=Homo sapiens OX=9606 GN=EIF3I PE=1 SV=1	EIF3I_HUMAN	36502	1	13	15	17	0.000359	0.591	SwissProt_2019_02.fasta	mock_5ul_130m_qe4 (F040675)
Control	Control_n2	Eukaryotic translation initiation factor 3 subunit J OS=Homo sapiens OX=9606 GN=EIF3J PE=1 SV=2	EIF3J_HUMAN	29063.3	1	2	2	2	4.22e-05	0.0891	SwissProt_2019_02.fasta	mock_5ul_130m_qe4 (F040675)
Control	Control_n2	Eukaryotic translation initiation factor 3 subunit K OS=Homo sapiens OX=9606 GN=EIF3K PE=1 SV=1	EIF3K_HUMAN	25060.5	1	2	2	2	4.22e-05	0.115	SwissProt_2019_02.fasta	mock_5ul_130m_qe4 (F040675)
Control	Control_n2	Eukaryotic translation initiation factor 3 subunit L OS=Homo sapiens OX=9606 GN=EIF3L PE=1 SV=1	EIF3L_HUMAN	66729.3	1	11	13	15	0.000316	0.206	SwissProt_2019_02.fasta	mock_5ul_130m_qe4 (F040675)
Control	Control_n2	Eukaryotic translation initiation factor 3 subunit M OS=Homo sapiens OX=9606 GN=EIF3M PE=1 SV=1	EIF3M_HUMAN	42503.9	1	6	7	7	0.000148	0.184	SwissProt_2019_02.fasta	mock_5ul_130m_qe4 (F040675)
Control	Control_n2	Eukaryotic translation initiation factor 4 gamma 1 OS=Homo sapiens OX=9606 GN=EIF4G1 PE=1 SV=4	IF4G1_HUMAN	175494	1	11	11	13	0.000274	0.0869	SwissProt_2019_02.fasta	mock_5ul_130m_qe4 (F040675)
Control	Control_n2	Eukaryotic translation initiation factor 4 gamma 2 OS=Homo sapiens OX=9606 GN=EIF4G2 PE=1 SV=1	IF4G2_HUMAN	102367	0.985	1	1	1	2.11e-05	0.00992	SwissProt_2019_02.fasta	mock_5ul_130m_qe4 (F040675)
Control	Control_n2	Eukaryotic translation initiation factor 5 OS=Homo sapiens OX=9606 GN=EIF5 PE=1 SV=2	IF5_HUMAN	49223.4	1	4	4	5	0.000105	0.104	SwissProt_2019_02.fasta	mock_5ul_130m_qe4 (F040675)
Control	Control_n2	Eukaryotic translation initiation factor 5A-1 OS=Homo sapiens OX=9606 GN=EIF5A PE=1 SV=2	IF5A1_HUMAN	16832.7	1	3	4	4	8.44e-05	0.286	SwissProt_2019_02.fasta	mock_5ul_130m_qe4 (F040675)
Control	Control_n2	Eukaryotic translation initiation factor 5B OS=Homo sapiens OX=9606 GN=EIF5B PE=1 SV=4	IF2P_HUMAN	138832	1	13	13	14	0.000295	0.131	SwissProt_2019_02.fasta	mock_5ul_130m_qe4 (F040675)
Control	Control_n2	Eukaryotic translation initiation factor 6 OS=Homo sapiens OX=9606 GN=EIF6 PE=1 SV=1	IF6_HUMAN	26598.2	1	4	4	4	8.44e-05	0.331	SwissProt_2019_02.fasta	mock_5ul_130m_qe4 (F040675)
Control	Control_n2	Excitatory amino acid transporter 1 OS=Homo sapiens OX=9606 GN=SLC1A3 PE=1 SV=1	EAA1_HUMAN	59573.8	1	2	2	2	4.22e-05	0.059	SwissProt_2019_02.fasta	mock_5ul_130m_qe4 (F040675)
Control	Control_n2	Exonuclease 3'-5' domain-containing protein 2 OS=Homo sapiens OX=9606 GN=EXD2 PE=1 SV=2	EXD2_HUMAN	70353.7	1	5	5	6	0.000127	0.0998	SwissProt_2019_02.fasta	mock_5ul_130m_qe4 (F040675)
Control	Control_n2	Exosome complex component CSL4 OS=Homo sapiens OX=9606 GN=EXOSC1 PE=1 SV=1	EXOS1_HUMAN	21451.5	0.183	0	0	0	0	0	SwissProt_2019_02.fasta	mock_5ul_130m_qe4 (F040675)
Control	Control_n2	Exosome complex component RRP4 OS=Homo sapiens OX=9606 GN=EXOSC2 PE=1 SV=2	EXOS2_HUMAN	32789.4	1	3	3	3	6.33e-05	0.147	SwissProt_2019_02.fasta	mock_5ul_130m_qe4 (F040675)
Control	Control_n2	Exosome complex component RRP40 OS=Homo sapiens OX=9606 GN=EXOSC3 PE=1 SV=3	EXOS3_HUMAN	29572	1	3	3	3	6.33e-05	0.185	SwissProt_2019_02.fasta	mock_5ul_130m_qe4 (F040675)
Control	Control_n2	Exosome complex component RRP43 OS=Homo sapiens OX=9606 GN=EXOSC8 PE=1 SV=1	EXOS8_HUMAN	30040	0.265	0	0	0	0	0	SwissProt_2019_02.fasta	mock_5ul_130m_qe4 (F040675)
Control	Control_n2	Exosome complex component RRP45 OS=Homo sapiens OX=9606 GN=EXOSC9 PE=1 SV=3	EXOS9_HUMAN	48950	1	2	2	2	4.22e-05	0.0478	SwissProt_2019_02.fasta	mock_5ul_130m_qe4 (F040675)
Control	Control_n2	Exosome complex exonuclease RRP44 OS=Homo sapiens OX=9606 GN=DIS3 PE=1 SV=2	RRP44_HUMAN	109006	1	2	2	2	4.22e-05	0.0292	SwissProt_2019_02.fasta	mock_5ul_130m_qe4 (F040675)
Control	Control_n2	Exosome component 10 OS=Homo sapiens OX=9606 GN=EXOSC10 PE=1 SV=2	EXOSX_HUMAN	100834	1	5	5	5	0.000105	0.0859	SwissProt_2019_02.fasta	mock_5ul_130m_qe4 (F040675)
Control	Control_n2	Exosome RNA helicase MTR4 OS=Homo sapiens OX=9606 GN=MTREX PE=1 SV=3	MTREX_HUMAN	117808	1	5	5	5	0.000105	0.0528	SwissProt_2019_02.fasta	mock_5ul_130m_qe4 (F040675)
Control	Control_n2	Exportin-1 OS=Homo sapiens OX=9606 GN=XPO1 PE=1 SV=1	XPO1_HUMAN	123389	1	10	10	10	0.000211	0.127	SwissProt_2019_02.fasta	mock_5ul_130m_qe4 (F040675)
Control	Control_n2	Exportin-2 OS=Homo sapiens OX=9606 GN=CSE1L PE=1 SV=3	XPO2_HUMAN	110422	1	12	13	15	0.000316	0.148	SwissProt_2019_02.fasta	mock_5ul_130m_qe4 (F040675)
Control	Control_n2	Exportin-5 OS=Homo sapiens OX=9606 GN=XPO5 PE=1 SV=1	XPO5_HUMAN	136315	0.998	1	1	1	2.11e-05	0.00997	SwissProt_2019_02.fasta	mock_5ul_130m_qe4 (F040675)
Control	Control_n2	Extended synaptotagmin-1 OS=Homo sapiens OX=9606 GN=ESYT1 PE=1 SV=1	ESYT1_HUMAN	122859	1	5	5	5	0.000105	0.0616	SwissProt_2019_02.fasta	mock_5ul_130m_qe4 (F040675)
Control	Control_n2	Extended synaptotagmin-2 OS=Homo sapiens OX=9606 GN=ESYT2 PE=1 SV=1	ESYT2_HUMAN	102361	1	3	3	3	6.33e-05	0.0402	SwissProt_2019_02.fasta	mock_5ul_130m_qe4 (F040675)
Control	Control_n2	Ezrin OS=Homo sapiens OX=9606 GN=EZR PE=1 SV=4	EZRI_HUMAN	69414.7	1	3	3	4	8.44e-05	0.0444	SwissProt_2019_02.fasta	mock_5ul_130m_qe4 (F040675)
Control	Control_n2	FACT complex subunit SPT16 OS=Homo sapiens OX=9606 GN=SUPT16H PE=1 SV=1	SP16H_HUMAN	119917	1	13	13	14	0.000295	0.149	SwissProt_2019_02.fasta	mock_5ul_130m_qe4 (F040675)
Control	Control_n2	FACT complex subunit SSRP1 OS=Homo sapiens OX=9606 GN=SSRP1 PE=1 SV=1	SSRP1_HUMAN	81077.6	1	8	8	12	0.000253	0.124	SwissProt_2019_02.fasta	mock_5ul_130m_qe4 (F040675)
Control	Control_n2	F-actin-capping protein subunit alpha-1 OS=Homo sapiens OX=9606 GN=CAPZA1 PE=1 SV=3	CAZA1_HUMAN	32923.2	0.944	1	1	1	2.11e-05	0.0559	SwissProt_2019_02.fasta	mock_5ul_130m_qe4 (F040675)
Control	Control_n2	F-actin-capping protein subunit beta OS=Homo sapiens OX=9606 GN=CAPZB PE=1 SV=4	CAPZB_HUMAN	31351.6	0.895	1	1	1	2.11e-05	0.0505	SwissProt_2019_02.fasta	mock_5ul_130m_qe4 (F040675)
Control	Control_n2	Far upstream element-binding protein 2 OS=Homo sapiens OX=9606 GN=KHSRP PE=1 SV=4	FUBP2_HUMAN	73115.6	1	5	5	6	0.000127	0.0942	SwissProt_2019_02.fasta	mock_5ul_130m_qe4 (F040675)
Control	Control_n2	Far upstream element-binding protein 3 OS=Homo sapiens OX=9606 GN=FUBP3 PE=1 SV=2	FUBP3_HUMAN	61639.9	1	16	16	17	0.000359	0.42	SwissProt_2019_02.fasta	mock_5ul_130m_qe4 (F040675)
Control	Control_n2	FAS-associated factor 2 OS=Homo sapiens OX=9606 GN=FAF2 PE=1 SV=2	FAF2_HUMAN	52624.4	0.453	0	0	0	0	0	SwissProt_2019_02.fasta	mock_5ul_130m_qe4 (F040675)
Control	Control_n2	Fatty acid synthase OS=Homo sapiens OX=9606 GN=FASN PE=1 SV=3	FAS_HUMAN	273427	1	36	36	42	0.000886	0.192	SwissProt_2019_02.fasta	mock_5ul_130m_qe4 (F040675)
Control	Control_n2	Fatty acid-binding protein 5 OS=Homo sapiens OX=9606 GN=FABP5 PE=1 SV=3	FABP5_HUMAN	15164.4	0.962	1	1	1	2.11e-05	0.0667	SwissProt_2019_02.fasta	mock_5ul_130m_qe4 (F040675)
Control	Control_n2	Fatty acyl-CoA reductase 1 OS=Homo sapiens OX=9606 GN=FAR1 PE=1 SV=1	FACR1_HUMAN	59358.2	0.947	1	1	1	2.11e-05	0.0252	SwissProt_2019_02.fasta	mock_5ul_130m_qe4 (F040675)
Control	Control_n2	Fatty aldehyde dehydrogenase OS=Homo sapiens OX=9606 GN=ALDH3A2 PE=1 SV=1	AL3A2_HUMAN	54849.8	1	7	8	10	0.000211	0.181	SwissProt_2019_02.fasta	mock_5ul_130m_qe4 (F040675)
Control	Control_n2	FERM, ARHGEF and pleckstrin domain-containing protein 1 OS=Homo sapiens OX=9606 GN=FARP1 PE=1 SV=1	FARP1_HUMAN	118636	1	3	3	3	6.33e-05	0.0478	SwissProt_2019_02.fasta	mock_5ul_130m_qe4 (F040675)
Control	Control_n2	FERM, ARHGEF and pleckstrin domain-containing protein 2 OS=Homo sapiens OX=9606 GN=FARP2 PE=1 SV=3	FARP2_HUMAN	119892	1	2	2	2	4.22e-05	0.0304	SwissProt_2019_02.fasta	mock_5ul_130m_qe4 (F040675)
Control	Control_n2	Filaggrin-2 OS=Homo sapiens OX=9606 GN=FLG2 PE=1 SV=1	FILA2_HUMAN	248052	0.965	1	1	1	2.11e-05	0.00502	SwissProt_2019_02.fasta	mock_5ul_130m_qe4 (F040675)
Control	Control_n2	Filamin-A OS=Homo sapiens OX=9606 GN=FLNA PE=1 SV=4	FLNA_HUMAN	280729	1	14	15	16	0.000337	0.071	SwissProt_2019_02.fasta	mock_5ul_130m_qe4 (F040675)
Control	Control_n2	Flotillin-1 OS=Homo sapiens OX=9606 GN=FLOT1 PE=1 SV=3	FLOT1_HUMAN	47354.8	1	6	7	7	0.000148	0.199	SwissProt_2019_02.fasta	mock_5ul_130m_qe4 (F040675)
Control	Control_n2	Flotillin-2 OS=Homo sapiens OX=9606 GN=FLOT2 PE=1 SV=2	FLOT2_HUMAN	47063.9	1	8	8	8	0.000169	0.21	SwissProt_2019_02.fasta	mock_5ul_130m_qe4 (F040675)
Control	Control_n2	Formin-like protein 2 OS=Homo sapiens OX=9606 GN=FMNL2 PE=1 SV=3	FMNL2_HUMAN	123324	1	2	2	2	4.22e-05	0.023	SwissProt_2019_02.fasta	mock_5ul_130m_qe4 (F040675)
Control	Control_n2	Fragile X mental retardation syndrome-related protein 1 OS=Homo sapiens OX=9606 GN=FXR1 PE=1 SV=3	FXR1_HUMAN	69720.9	1	4	4	4	8.44e-05	0.106	SwissProt_2019_02.fasta	mock_5ul_130m_qe4 (F040675)
Control	Control_n2	G patch domain-containing protein 11 OS=Homo sapiens OX=9606 GN=GPATCH11 PE=1 SV=4	GPT11_HUMAN	33278.3	0.671	1	1	1	2.11e-05	0.0316	SwissProt_2019_02.fasta	mock_5ul_130m_qe4 (F040675)
Control	Control_n2	Galactosylgalactosylxylosylprotein 3-beta-glucuronosyltransferase 3 OS=Homo sapiens OX=9606 GN=B3GAT3 PE=1 SV=2	B3GA3_HUMAN	37121.8	1	5	5	8	0.000169	0.209	SwissProt_2019_02.fasta	mock_5ul_130m_qe4 (F040675)
Control	Control_n2	Galectin-3-binding protein OS=Homo sapiens OX=9606 GN=LGALS3BP PE=1 SV=1	LG3BP_HUMAN	65332.1	0.985	1	1	1	2.11e-05	0.0291	SwissProt_2019_02.fasta	mock_5ul_130m_qe4 (F040675)
Control	Control_n2	Galectin-7 OS=Homo sapiens OX=9606 GN=LGALS7 PE=1 SV=2	LEG7_HUMAN	15074.7	1	2	2	2	4.22e-05	0.199	SwissProt_2019_02.fasta	mock_5ul_130m_qe4 (F040675)
Control	Control_n2	Gelsolin OS=Homo sapiens OX=9606 GN=GSN PE=1 SV=1	GELS_HUMAN	85697.8	1	1	1	1	2.11e-05	0.0192	SwissProt_2019_02.fasta	mock_5ul_130m_qe4 (F040675)
Control	Control_n2	Gem-associated protein 5 OS=Homo sapiens OX=9606 GN=GEMIN5 PE=1 SV=3	GEMI5_HUMAN	168591	1	4	4	4	8.44e-05	0.0332	SwissProt_2019_02.fasta	mock_5ul_130m_qe4 (F040675)
Control	Control_n2	General transcription factor 3C polypeptide 1 OS=Homo sapiens OX=9606 GN=GTF3C1 PE=1 SV=4	TF3C1_HUMAN	238879	1	7	7	7	0.000148	0.0503	SwissProt_2019_02.fasta	mock_5ul_130m_qe4 (F040675)
Control	Control_n2	General transcription factor 3C polypeptide 2 OS=Homo sapiens OX=9606 GN=GTF3C2 PE=1 SV=2	TF3C2_HUMAN	100682	0.999	1	1	1	2.11e-05	0.00878	SwissProt_2019_02.fasta	mock_5ul_130m_qe4 (F040675)
Control	Control_n2	General transcription factor 3C polypeptide 3 OS=Homo sapiens OX=9606 GN=GTF3C3 PE=1 SV=1	TF3C3_HUMAN	101276	1	1	1	1	2.11e-05	0.0135	SwissProt_2019_02.fasta	mock_5ul_130m_qe4 (F040675)
Control	Control_n2	General transcription factor II-I OS=Homo sapiens OX=9606 GN=GTF2I PE=1 SV=2	GTF2I_HUMAN	112418	1	6	7	7	0.000148	0.0782	SwissProt_2019_02.fasta	mock_5ul_130m_qe4 (F040675)
Control	Control_n2	General vesicular transport factor p115 OS=Homo sapiens OX=9606 GN=USO1 PE=1 SV=2	USO1_HUMAN	107898	1	5	5	5	0.000105	0.0582	SwissProt_2019_02.fasta	mock_5ul_130m_qe4 (F040675)
Control	Control_n2	Glucose-6-phosphate exchanger SLC37A4 OS=Homo sapiens OX=9606 GN=SLC37A4 PE=1 SV=1	G6PT1_HUMAN	46361.7	0.95	1	1	1	2.11e-05	0.0303	SwissProt_2019_02.fasta	mock_5ul_130m_qe4 (F040675)
Control	Control_n2	Glutamate-rich WD repeat-containing protein 1 OS=Homo sapiens OX=9606 GN=GRWD1 PE=1 SV=1	GRWD1_HUMAN	49418.4	1	3	3	5	0.000105	0.103	SwissProt_2019_02.fasta	mock_5ul_130m_qe4 (F040675)
Control	Control_n2	Glutamine--fructose-6-phosphate aminotransferase [isomerizing] 1 OS=Homo sapiens OX=9606 GN=GFPT1 PE=1 SV=3	GFPT1_HUMAN	78807.7	1	5	5	5	0.000105	0.0801	SwissProt_2019_02.fasta	mock_5ul_130m_qe4 (F040675)
Control	Control_n2	Glutamine--tRNA ligase OS=Homo sapiens OX=9606 GN=QARS PE=1 SV=1	SYQ_HUMAN	87799.9	1	10	10	10	0.000211	0.173	SwissProt_2019_02.fasta	mock_5ul_130m_qe4 (F040675)
Control	Control_n2	Glutaminyl-peptide cyclotransferase-like protein OS=Homo sapiens OX=9606 GN=QPCTL PE=1 SV=2	QPCTL_HUMAN	42925.6	1	6	6	8	0.000169	0.23	SwissProt_2019_02.fasta	mock_5ul_130m_qe4 (F040675)
Control	Control_n2	Glyceraldehyde-3-phosphate dehydrogenase OS=Homo sapiens OX=9606 GN=GAPDH PE=1 SV=3	G3P_HUMAN	36053.4	1	5	5	6	0.000127	0.206	SwissProt_2019_02.fasta	mock_5ul_130m_qe4 (F040675)
Control	Control_n2	Glycerol-3-phosphate dehydrogenase, mitochondrial OS=Homo sapiens OX=9606 GN=GPD2 PE=1 SV=3	GPDM_HUMAN	80854.6	1	2	2	2	4.22e-05	0.044	SwissProt_2019_02.fasta	mock_5ul_130m_qe4 (F040675)
Control	Control_n2	Glycogen [starch] synthase, muscle OS=Homo sapiens OX=9606 GN=GYS1 PE=1 SV=2	GYS1_HUMAN	83787.1	1	4	4	4	8.44e-05	0.0556	SwissProt_2019_02.fasta	mock_5ul_130m_qe4 (F040675)
Control	Control_n2	Glycylpeptide N-tetradecanoyltransferase 1 OS=Homo sapiens OX=9606 GN=NMT1 PE=1 SV=2	NMT1_HUMAN	56807	1	2	2	3	6.33e-05	0.0665	SwissProt_2019_02.fasta	mock_5ul_130m_qe4 (F040675)
Control	Control_n2	Golgi apparatus protein 1 OS=Homo sapiens OX=9606 GN=GLG1 PE=1 SV=2	GSLG1_HUMAN	134554	1	2	2	2	4.22e-05	0.0195	SwissProt_2019_02.fasta	mock_5ul_130m_qe4 (F040675)
Control	Control_n2	Golgi integral membrane protein 4 OS=Homo sapiens OX=9606 GN=GOLIM4 PE=1 SV=1	GOLI4_HUMAN	81877.5	1	5	5	5	0.000105	0.0891	SwissProt_2019_02.fasta	mock_5ul_130m_qe4 (F040675)
Control	Control_n2	Golgi membrane protein 1 OS=Homo sapiens OX=9606 GN=GOLM1 PE=1 SV=1	GOLM1_HUMAN	45332.6	1	2	2	2	4.22e-05	0.0599	SwissProt_2019_02.fasta	mock_5ul_130m_qe4 (F040675)
Control	Control_n2	Golgi pH regulator A OS=Homo sapiens OX=9606 GN=GPR89A PE=1 SV=2	GPHRA_HUMAN,GPHRB_HUMAN	52920.2	1	3	3	3	6.33e-05	0.0769	SwissProt_2019_02.fasta	mock_5ul_130m_qe4 (F040675)
Control	Control_n2	Golgi pH regulator A OS=Homo sapiens OX=9606 GN=GPR89A PE=1 SV=2	GPHRA_HUMAN,GPHRB_HUMAN	52920.2	1	3	3	3	6.33e-05	0.0769	SwissProt_2019_02.fasta	mock_5ul_130m_qe4 (F040675)
Control	Control_n2	Golgin subfamily A member 2 OS=Homo sapiens OX=9606 GN=GOLGA2 PE=1 SV=3	GOGA2_HUMAN	113086	1	4	4	4	8.44e-05	0.0689	SwissProt_2019_02.fasta	mock_5ul_130m_qe4 (F040675)
Control	Control_n2	GPI transamidase component PIG-S OS=Homo sapiens OX=9606 GN=PIGS PE=1 SV=3	PIGS_HUMAN	61657.5	0.963	1	1	1	2.11e-05	0.0306	SwissProt_2019_02.fasta	mock_5ul_130m_qe4 (F040675)
Control	Control_n2	GPN-loop GTPase 1 OS=Homo sapiens OX=9606 GN=GPN1 PE=1 SV=1	GPN1_HUMAN	41740.3	1	2	2	2	4.22e-05	0.0668	SwissProt_2019_02.fasta	mock_5ul_130m_qe4 (F040675)
Control	Control_n2	GPN-loop GTPase 3 OS=Homo sapiens OX=9606 GN=GPN3 PE=1 SV=2	GPN3_HUMAN	32762	1	2	2	3	6.33e-05	0.116	SwissProt_2019_02.fasta	mock_5ul_130m_qe4 (F040675)
Control	Control_n2	Growth hormone-inducible transmembrane protein OS=Homo sapiens OX=9606 GN=GHITM PE=1 SV=2	GHITM_HUMAN	37206.5	1	6	6	10	0.000211	0.18	SwissProt_2019_02.fasta	mock_5ul_130m_qe4 (F040675)
Control	Control_n2	GTPase HRas OS=Homo sapiens OX=9606 GN=HRAS PE=1 SV=1	RASH_HUMAN,RASN_HUMAN	21229.3	0.95	1	1	1	2.11e-05	0.254	SwissProt_2019_02.fasta	mock_5ul_130m_qe4 (F040675)
Control	Control_n2	GTPase HRas OS=Homo sapiens OX=9606 GN=HRAS PE=1 SV=1	RASH_HUMAN,RASN_HUMAN	21229.3	0.95	1	1	1	2.11e-05	0.254	SwissProt_2019_02.fasta	mock_5ul_130m_qe4 (F040675)
Control	Control_n2	GTPase KRas OS=Homo sapiens OX=9606 GN=KRAS PE=1 SV=1	RASK_HUMAN	21656.1	1	3	4	4	8.44e-05	0.238	SwissProt_2019_02.fasta	mock_5ul_130m_qe4 (F040675)
Control	Control_n2	GTP-binding nuclear protein Ran OS=Homo sapiens OX=9606 GN=RAN PE=1 SV=3	RAN_HUMAN	24423.1	1	8	10	14	0.000295	0.444	SwissProt_2019_02.fasta	mock_5ul_130m_qe4 (F040675)
Control	Control_n2	GTP-binding protein 1 OS=Homo sapiens OX=9606 GN=GTPBP1 PE=1 SV=3	GTPB1_HUMAN	72454.5	1	12	15	18	0.00038	0.268	SwissProt_2019_02.fasta	mock_5ul_130m_qe4 (F040675)
Control	Control_n2	GTP-binding protein 10 OS=Homo sapiens OX=9606 GN=GTPBP10 PE=1 SV=1	GTPBA_HUMAN	42934.8	1	7	7	7	0.000148	0.256	SwissProt_2019_02.fasta	mock_5ul_130m_qe4 (F040675)
Control	Control_n2	GTP-binding protein SAR1a OS=Homo sapiens OX=9606 GN=SAR1A PE=1 SV=1	SAR1A_HUMAN,SAR1B_HUMAN	22411	0.226	0	0	0	0	0	SwissProt_2019_02.fasta	mock_5ul_130m_qe4 (F040675)
Control	Control_n2	GTP-binding protein SAR1a OS=Homo sapiens OX=9606 GN=SAR1A PE=1 SV=1	SAR1A_HUMAN,SAR1B_HUMAN	22411	0.226	0	0	0	0	0	SwissProt_2019_02.fasta	mock_5ul_130m_qe4 (F040675)
Control	Control_n2	Guanine nucleotide-binding protein G(I)/G(S)/G(T) subunit beta-1 OS=Homo sapiens OX=9606 GN=GNB1 PE=1 SV=3	GBB1_HUMAN	37377.5	1	4	4	5	0.000105	0.124	SwissProt_2019_02.fasta	mock_5ul_130m_qe4 (F040675)
[truncated: 4,204 more rows]
