# Supplementary material for: Proteomic identification and validation of novel interactions of the putative tumor suppressor PRELP with membrane proteins including IGFI-R and p75NTR
Source: J Biol Chem. 2021 Jan 9;296:100278. doi: 10.1016/j.jbc.2021.100278 (PMC7948961; doi:10.1016/j.jbc.2021.100278)
Supplement: Table S3 [file mmc3.xlsx]

## Sheet: Supplemental Table 3
	Supplemental Table 3 Peptide assignment profile of TNR16_HUMAN.
	Biological sample category	Biological sample name	Protein accession number	Protein name	Protein identification probability	Protein percentage of total spectra	Protein molecular weight (AMU)	Number of unique peptides	Number of unique spectra	Number of total spectra	Peptide sequence	Previous amino acid	Next amino acid	Peptide identification probability	Mascot Ion score	Mascot Identity score	Mascot Delta Ion score	Modifications identified by spectrum	Actual peptide mass (AMU)	Spectrum charge	Actual minus calculated peptide mass (AMU)	Actual minus calculated peptide mass (PPM)	Peptide start index	Peptide stop index	MS/MS sample name	Spectrum name
	PRELP	PRELP_n1	TNR16_HUMAN	Tumor necrosis factor receptor superfamily member 16 OS=Homo sapiens OX=9606 GN=NGFR PE=1 SV=1	0.888	2.15e-05	45163.7	1	1	1	HLAGELGYQPEHIDSFTHEACPVR	R	A	0.99	42.2	29.9	42.2	Carbamidomethyl (+57)	2762.29	4	0.0012	0.43	361	384	PRELP_130m_qe8 (F040678)	File: "D:\RawData\Q-EX\190327_kosuge PRELP MS\PRELP_130m_qe8.raw"; SpectrumID: "18970"; scans: "24384"
	PRELP	PRELP_n2	TNR16_HUMAN	Tumor necrosis factor receptor superfamily member 16 OS=Homo sapiens OX=9606 GN=NGFR PE=1 SV=1	0.891	2.09e-05	45163.7	1	1	1	HLAGELGYQPEHIDSFTHEACPVR	R	A	0.994	57.8	29.9	57.8	Carbamidomethyl (+57)	2762.29	4	0.0014	0.52	361	384	PRELP_5ul_130m_qe8 (F040677)	File: "D:\RawData\Q-EX\190328_kosuge PRELP MS\PRELP_5ul_130m_qe8.raw"; SpectrumID: "19492"; scans: "24485"
