# Supplementary material for: Proteomic identification and validation of novel interactions of the putative tumor suppressor PRELP with membrane proteins including IGFI-R and p75NTR
Source: J Biol Chem. 2021 Jan 9;296:100278. doi: 10.1016/j.jbc.2021.100278 (PMC7948961; doi:10.1016/j.jbc.2021.100278)
Supplement: Table S4 [file mmc4.xlsx]

## Sheet: Supplemental Table 4
	Supplemental Table 4 GO biological process term analysis of identified membrane proteins only in the PRELP-expressing cells sample.
	Accession number (Uniprot_ID)	Protein name	GO_Biological Process
			Biological adhision	Biological regulation	Cell killing	Cellular process	Developmental process	Establishment of localization	Growth	Immune system process	Localization	Locomotion	Metabolic procss	Multi-organism process	Multicellular organismal process	Pigmentation	Reproduction	Reproductive process	Response to stimulus	Rhythmic process	Viral process
	1A02_HUMAN	HLA class I histocompatibility antigen, A-2 alpha chain		interferon-gamma-mediated signaling pathway, positive regulation of CD8-positive, alpha-beta T cell activation, positive regulation of CD8-positive, alpha-beta T cell proliferation, positive regulation of T cell cytokine production, positive regulation of T cell mediated cytotoxicity, positive regulation of interferon-gamma production, positive regulation of memory T cell activation, regulation o…		interferon-gamma-mediated signaling pathway, protein heterotetramerization, protein ubiquitination, type I interferon signaling pathway				antibacterial humoral response, antigen processing and presentation of endogenous peptide antigen via MHC class I via ER pathway, TAP-independent, antigen processing and presentation of exogenous peptide antigen via MHC class I, TAP-dependent, antigen processing and presentation of exogenous peptide antigen via MHC class I, TAP-independent, interferon-gamma-mediated signaling pathway, type I inte…			protein ubiquitination	antibacterial humoral response, defense response to Gram-positive bacterium					antibacterial humoral response, defense response to Gram-positive bacterium, interferon-gamma-mediated signaling pathway, type I interferon signaling pathway
	AAAT_HUMAN	Neutral amino acid transporter B(0)				glutamine secretion, protein homotrimerization		L-glutamine import into cell, glutamine secretion, glutamine transport, neutral amino acid transport			L-glutamine import into cell, glutamine secretion, glutamine transport, neutral amino acid transport
	ADA15_HUMAN	Disintegrin and metalloproteinase domain-containing protein 15	cell-matrix adhesion	integrin-mediated signaling pathway, negative regulation of cell growth, negative regulation of cell migration, negative regulation of cell-matrix adhesion, negative regulation of receptor binding		cardiac epithelial to mesenchymal transition, cellular response to phorbol 13-acetate 12-myristate, extracellular matrix disassembly, extracellular matrix organization, integrin-mediated signaling pathway	angiogenesis, cardiac epithelial to mesenchymal transition, male gonad development, tissue regeneration		tissue regeneration	immune response to tumor cell, innate immune response			collagen catabolic process		angiogenesis, cardiac epithelial to mesenchymal transition, collagen catabolic process, male gonad development		male gonad development	male gonad development	cellular response to phorbol 13-acetate 12-myristate, immune response to tumor cell, innate immune response, integrin-mediated signaling pathway, response to hypobaric hypoxia, tissue regeneration
	AGRL2_HUMAN	Adhesion G protein-coupled receptor L2		G-protein coupled receptor signaling pathway, adenylate cyclase-activating G-protein coupled receptor signaling pathway, cell surface receptor signaling pathway		G-protein coupled receptor signaling pathway, adenylate cyclase-activating G-protein coupled receptor signaling pathway, cell surface receptor signaling pathway	brain development								brain development				G-protein coupled receptor signaling pathway, adenylate cyclase-activating G-protein coupled receptor signaling pathway, cell surface receptor signaling pathway
	AT2B1_HUMAN	Plasma membrane calcium-transporting ATPase 1		cellular calcium ion homeostasis, regulation of cardiac conduction, regulation of cytosolic calcium ion concentration		cellular calcium ion homeostasis, cellular response to corticosterone stimulus, cellular response to vitamin D, regulation of cytosolic calcium ion concentration	aging, brain development, neural retina development	calcium ion export from cell, ion transmembrane transport			calcium ion export from cell, ion transmembrane transport				brain development, neural retina development				cellular response to corticosterone stimulus, cellular response to vitamin D, response to cold
	CBPD_HUMAN	Carboxypeptidase D				peptide metabolic process							peptide metabolic process, protein processing
	CD97_HUMAN	CD97 antigen	cell adhesion	adenylate cyclase-activating G-protein coupled receptor signaling pathway, cell surface receptor signaling pathway		adenylate cyclase-activating G-protein coupled receptor signaling pathway, cell surface receptor signaling pathway, cell-cell signaling, neutrophil degranulation		neutrophil degranulation		immune response, neutrophil degranulation	neutrophil degranulation								adenylate cyclase-activating G-protein coupled receptor signaling pathway, cell surface receptor signaling pathway, inflammatory response, neutrophil degranulation
	CDHR1_HUMAN	Cadherin-related family member 1	homophilic cell adhesion via plasma membrane adhesion molecules	photoreceptor cell maintenance		photoreceptor cell morphogenesis, photoreceptor cell outer segment organization	photoreceptor cell morphogenesis, photoreceptor cell outer segment organization								photoreceptor cell maintenance, photoreceptor cell morphogenesis, photoreceptor cell outer segment organization
	CELR2_HUMAN	Cadherin EGF LAG seven-pass G-type receptor 2	homophilic cell adhesion via plasma membrane adhesion molecules	G-protein coupled receptor signaling pathway, Wnt signaling pathway, Wnt signaling pathway, planar cell polarity pathway, regulation of cell-cell adhesion, regulation of transcription, DNA-templated		G-protein coupled receptor signaling pathway, Wnt signaling pathway, Wnt signaling pathway, planar cell polarity pathway, dendrite morphogenesis	dendrite morphogenesis, neural plate anterior/posterior regionalization								dendrite morphogenesis, neural plate anterior/posterior regionalization				G-protein coupled receptor signaling pathway, Wnt signaling pathway, Wnt signaling pathway, planar cell polarity pathway
	CNNM4_HUMAN	Metal transporter CNNM4		magnesium ion homeostasis			enamel mineralization								enamel mineralization, visual perception				response to stimulus
	CSPG4_HUMAN	Chondroitin sulfate proteoglycan 4		activation of MAPK activity, intracellular signal transduction, positive regulation of peptidyl-tyrosine phosphorylation, transmembrane receptor protein tyrosine kinase signaling pathway		chondroitin sulfate biosynthetic process, chondroitin sulfate catabolic process, dermatan sulfate biosynthetic process, glial cell migration, intracellular signal transduction, transmembrane receptor protein tyrosine kinase signaling pathway	angiogenesis, glial cell migration				glial cell migration	glial cell migration	chondroitin sulfate biosynthetic process, chondroitin sulfate catabolic process, dermatan sulfate biosynthetic process		angiogenesis, glial cell migration, tissue remodeling				intracellular signal transduction, transmembrane receptor protein tyrosine kinase signaling pathway
	CSTN1_HUMAN	Calsyntenin-1	homophilic cell adhesion via plasma membrane adhesion molecules	positive regulation of synapse assembly, positive regulation of synaptic transmission, regulation of cell growth, regulation of synapse maturation				neurotransmitter receptor transport to postsynaptic membrane, vesicle-mediated transport in synapse			neurotransmitter receptor transport to postsynaptic membrane, vesicle-mediated transport in synapse
	CSTN3_HUMAN	Calsyntenin-3	homophilic cell adhesion via plasma membrane adhesion molecules	positive regulation of protein localization to synapse, positive regulation of synapse assembly, positive regulation of synaptic transmission, regulation of cell growth, regulation of presynapse assembly		synapse assembly, synaptic transmission, GABAergic, synaptic transmission, glutamatergic	synapse assembly								synapse assembly
	DSG2_HUMAN	Desmoglein-2	bundle of His cell-Purkinje myocyte adhesion involved in cell communication, homophilic cell adhesion via plasma membrane adhesion molecules	bundle of His cell-Purkinje myocyte adhesion involved in cell communication, regulation of heart rate by cardiac conduction, regulation of ventricular cardiac muscle cell action potential		bundle of His cell-Purkinje myocyte adhesion involved in cell communication, cornification, desmosome organization, keratinization	Purkinje myocyte development, cornification							maternal process involved in female pregnancy	Purkinje myocyte development, bundle of His cell-Purkinje myocyte adhesion involved in cell communication, cornification, maternal process involved in female pregnancy, regulation of heart rate by cardiac conduction		maternal process involved in female pregnancy	maternal process involved in female pregnancy	response to progesterone
	FAT1_HUMAN	Protocadherin Fat 1	cell-cell adhesion, homophilic cell adhesion via plasma membrane adhesion molecules			actin filament organization, cell migration, cell-cell signaling, epithelial cell morphogenesis, establishment or maintenance of epithelial cell apical/basal polarity	camera-type eye morphogenesis, epithelial cell morphogenesis				cell migration	cell migration			camera-type eye morphogenesis
	FRAS1_HUMAN	Extracellular matrix protein FRAS1				cell communication	embryonic limb morphogenesis, metanephros morphogenesis, morphogenesis of an epithelium, palate development, skin development	protein transport			protein transport				embryonic limb morphogenesis, metanephros morphogenesis, skin development
	FREM2_HUMAN	FRAS1-related extracellular matrix protein 2	cell adhesion			cell communication	embryonic digit morphogenesis, eye development, heart development, inner ear development, morphogenesis of an epithelium								embryonic digit morphogenesis, eye development, heart development, inner ear development
	IGF1R_HUMAN	Insulin-like growth factor 1 receptor		cellular response to glucose stimulus, inactivation of MAPKK activity, insulin receptor signaling pathway, insulin-like growth factor receptor signaling pathway, negative regulation of apoptotic process, phosphatidylinositol 3-kinase signaling, phosphatidylinositol-mediated signaling, positive regulation of MAPK cascade, positive regulation of cell migration, positive regulation of cell prolifera…		cellular response to beta-amyloid, cellular response to glucose stimulus, dendritic spine maintenance, insulin receptor signaling pathway, insulin-like growth factor receptor signaling pathway, peptidyl-tyrosine autophosphorylation, phosphatidylinositol 3-kinase signaling, phosphatidylinositol-mediated signaling, protein autophosphorylation, protein tetramerization	anatomical structure development			immune response			peptidyl-tyrosine autophosphorylation, protein autophosphorylation		beta-amyloid clearance				cellular response to beta-amyloid, cellular response to glucose stimulus, immune response, insulin receptor signaling pathway, insulin-like growth factor receptor signaling pathway, phosphatidylinositol 3-kinase signaling, phosphatidylinositol-mediated signaling
	ITM2B_HUMAN	Integral membrane protein 2B		negative regulation of amyloid precursor protein biosynthetic process		cellular protein metabolic process	nervous system development						cellular protein metabolic process		nervous system development
	LRP1_HUMAN	Prolow-density lipoprotein receptor-related protein 1		negative regulation of Wnt signaling pathway, negative regulation of cytosolic calcium ion concentration, negative regulation of focal adhesion assembly, negative regulation of neuron apoptotic process, negative regulation of neuron projection development, negative regulation of platelet-derived growth factor receptor-beta signaling pathway, negative regulation of smooth muscle cell migration, po…		astrocyte activation involved in immune response, cellular lipid catabolic process, cellular response to beta-amyloid, chemoattraction of axon, negative regulation of cytosolic calcium ion concentration, negative regulation of neuron projection development, positive regulation of Schwann cell migration, positive regulation of axon extension involved in regeneration, positive regulation of collate…	aging, aorta morphogenesis, astrocyte activation involved in immune response, cerebral cortex development, chemoattraction of axon, negative regulation of neuron projection development, positive regulation of Schwann cell migration, positive regulation of axon extension involved in regeneration, positive regulation of collateral sprouting of injured axon	apoptotic cell clearance, lipoprotein transport, phagocytosis, receptor internalization, transcytosis		astrocyte activation involved in immune response	apoptotic cell clearance, lipoprotein transport, phagocytosis, receptor internalization, transcytosis	chemoattraction of axon	cellular lipid catabolic process, lipoprotein metabolic process, receptor internalization, retinoid metabolic process		aorta morphogenesis, astrocyte activation involved in immune response, beta-amyloid clearance, cerebral cortex development, chemoattraction of axon, negative regulation of neuron projection development, positive regulation of Schwann cell migration, positive regulation of axon extension involved in regeneration, positive regulation of collateral sprouting of injured axon				astrocyte activation involved in immune response, cellular response to beta-amyloid, chemoattraction of axon, protein kinase C-activating G-protein coupled receptor signaling pathway
	PCD19_HUMAN	Protocadherin-19	homophilic cell adhesion via plasma membrane adhesion molecules				brain development								brain development
	PCD20_HUMAN	Protocadherin-20	homophilic cell adhesion via plasma membrane adhesion molecules
	PCDH7_HUMAN	Protocadherin-7	homophilic cell adhesion via plasma membrane adhesion molecules			platelet degranulation		platelet degranulation			platelet degranulation
	PCSK5_HUMAN	Proprotein convertase subtilisin/kexin type 5		peptide hormone processing, regulation of lipoprotein lipase activity, renin secretion into blood stream		cell-cell signaling, peptide biosynthetic process, peptide hormone processing, renin secretion into blood stream, signal peptide processing, viral life cycle	anterior/posterior pattern specification, cardiac septum development, coronary vasculature development, determination of left/right symmetry, embryo implantation, embryonic digestive tract development, embryonic skeletal system development, heart development, kidney development, limb morphogenesis, respiratory tube development	renin secretion into blood stream			renin secretion into blood stream		cytokine biosynthetic process, peptide biosynthetic process, peptide hormone processing, protein processing, signal peptide processing	embryo implantation, viral life cycle	anterior/posterior pattern specification, cardiac septum development, coronary vasculature development, cytokine biosynthetic process, determination of left/right symmetry, embryo implantation, embryonic digestive tract development, embryonic skeletal system development, kidney development, limb morphogenesis, renin secretion into blood stream, respiratory tube development		embryo implantation	embryo implantation			viral life cycle
	RENR_HUMAN	Renin receptor		angiotensin maturation, positive regulation of Wnt signaling pathway, positive regulation of transforming growth factor beta1 production, regulation of MAPK cascade		angiotensin maturation, neutrophil degranulation	head morphogenesis, rostrocaudal neural tube patterning	neutrophil degranulation		neutrophil degranulation	neutrophil degranulation		angiotensin maturation		angiotensin maturation, rostrocaudal neural tube patterning	eye pigmentation			neutrophil degranulation
	TFR1_HUMAN	Transferrin receptor protein 1		cellular iron ion homeostasis, positive regulation of B cell proliferation, positive regulation of T cell proliferation, positive regulation of bone resorption, positive regulation of isotype switching		cellular iron ion homeostasis, cellular response to drug, cellular response to leukemia inhibitory factor, membrane organization, osteoclast differentiation, receptor internalization	osteoclast differentiation	iron ion transport, receptor internalization, transferrin transport		osteoclast differentiation	iron ion transport, receptor internalization, transferrin transport		receptor internalization		osteoclast differentiation				cellular response to drug, cellular response to leukemia inhibitory factor
	TMED1_HUMAN	Transmembrane emp24 domain-containing protein 1		signal transduction		Golgi organization, cell-cell signaling, signal transduction		ER to Golgi vesicle-mediated transport, intracellular protein transport			ER to Golgi vesicle-mediated transport, intracellular protein transport								signal transduction
	TMX1_HUMAN	Thioredoxin-related transmembrane protein 1		cell redox homeostasis		cell redox homeostasis, response to endoplasmic reticulum stress													response to endoplasmic reticulum stress
	TMX4_HUMAN	Thioredoxin-related transmembrane protein 4		cell redox homeostasis		cell redox homeostasis							oxidation-reduction process
